# Supplementary material for: Revealing the complex genetic structure of cultivated amaryllis (Hippeastrum hybridum) using transcriptome-derived microsatellite markers
Source: Sci Rep. 2018 Jul 13;8:10645. doi: 10.1038/s41598-018-28809-9 (PMC6045658; doi:10.1038/s41598-018-28809-9)
Supplement: Supplementary file 1 — Table S1 [file 41598_2018_28809_MOESM1_ESM.xlsx]

## Sheet: Unigene_Annotation
Table S1. Integrated function annotation and classification for Hippeastrum‘Exotic peacock’unigenes
Unigene	Name	Definition	Length	Swissprot_des	Swissprot_evalue	NR_des	NR_evalue	KOG	GO	KO	Pathway
comp0_c0_seq1	-	-	228	-	-	ref|XP_003565881.1| PREDICTED: pentatricopeptide repeat-containing protein At5g39680-like [Brachypodium distachyon]	1e-15	-	GO:0005488.binding;	-	-
comp1_c0_seq1	COPA	coatomer protein complex. subunit alpha (xenin)	248	sp|Q0J3D9|COPA3_ORYSJ Coatomer subunit alpha-3 OS=Oryza sativa subsp. japonica GN=Os09g0127800 PE=2 SV=1	2e-16	gb|EDL94677.1| rCG20221. isoform CRA_a [Rattus norvegicus]	7e-15	U	GO:0006886.intracellular protein transport;GO:0030117.membrane coat;GO:0030126.COPI vesicle coat;GO:0016740.transferase activity;GO:0005198.structural molecule activity;GO:0016905.myosin heavy chain kinase activity;GO:0016192.vesicle-mediated transport;	K05236	ko04080. Neuroactive ligand-receptor interaction;
comp2_c0_seq1	ABCB1	ATP-binding cassette. subfamily B (MDR/TAP). member 1	316	sp|Q9LHD1|AB15B_ARATH ABC transporter B family member 15 OS=Arabidopsis thaliana GN=ABCB15 PE=1 SV=1	1e-17	ref|XP_002517424.1| multidrug resistance protein 1. 2. putative [Ricinus communis] gb|EEF44966.1| multidrug resistance protein 1. 2. putative [Ricinus communis]	3e-17	Q	GO:0006810.transport;GO:0055085.transmembrane transport;GO:0005524.ATP binding;GO:0042626.ATPase activity. coupled to transmembrane movement of substances;GO:0016787.hydrolase activity;GO:0000166.nucleotide binding;GO:0006200.ATP catabolic process;GO:0016021.integral to membrane;GO:0017111.nucleoside-triphosphatase activity;GO:0008559.xenobiotic-transporting ATPase activity;GO:0016887.ATPase acti…	K05658	ko02010. ABC transporters;ko04976. Bile secretion;
comp3_c0_seq2	-	-	257	sp|C0LGV0|Y5487_ARATH Probable LRR receptor-like serine/threonine-protein kinase At5g48740 OS=Arabidopsis thaliana GN=At5g48740 PE=2 SV=1	5e-31	ref|XP_002521090.1| kinase. putative [Ricinus communis] gb|EEF41241.1| kinase. putative [Ricinus communis]	8e-34	-	GO:0016310.phosphorylation;GO:0004709.MAP kinase kinase kinase activity;GO:0005524.ATP binding;GO:0016301.kinase activity;GO:0006468.protein phosphorylation;GO:0004674.protein serine/threonine kinase activity;GO:0000166.nucleotide binding;GO:0004672.protein kinase activity;GO:0016740.transferase activity;GO:0016772.transferase activity. transferring phosphorus-containing groups;	-	-
comp10_c0_seq1	-	-	215	sp|Q9SZL8|FRS5_ARATH Protein FAR1-RELATED SEQUENCE 5 OS=Arabidopsis thaliana GN=FRS5 PE=2 SV=1	2e-13	ref|XP_003561809.1| PREDICTED: uncharacterized protein LOC100841807 [Brachypodium distachyon]	1e-20	-	-	-	-
comp13_c0_seq1	RP-S6e. RPS6	small subunit ribosomal protein S6e	207	sp|Q9M3V8|RS6_ASPOF 40S ribosomal protein S6 OS=Asparagus officinalis GN=rps6 PE=2 SV=1	4e-29	ref|XP_003632467.1| PREDICTED: 40S ribosomal protein S6 isoform 2 [Vitis vinifera]	7e-28	J	GO:0005840.ribosome;GO:0005622.intracellular;GO:0042274.ribosomal small subunit biogenesis;GO:0006364.rRNA processing;GO:0030529.ribonucleoprotein complex;GO:0006412.translation;GO:0003735.structural constituent of ribosome;GO:0022627.cytosolic small ribosomal subunit;	K02991	ko03010. Ribosome;ko04066. HIF-1 signaling pathway;ko04150. mTOR signaling pathway;ko04151. PI3K-Akt signaling pathway;ko04910. Insulin signaling pathway;
comp20_c0_seq1	-	-	209	-	-	ref|XP_002301747.1| predicted protein [Populus trichocarpa] gb|EEE81020.1| predicted protein [Populus trichocarpa]	4e-39	-	GO:0046872.metal ion binding;GO:0016787.hydrolase activity;GO:0006508.proteolysis;GO:0004222.metalloendopeptidase activity;GO:0008270.zinc ion binding;GO:0003824.catalytic activity;	-	-
comp29_c0_seq1	-	-	435	-	-	ref|XP_002304648.1| predicted protein [Populus trichocarpa] gb|EEE79627.1| predicted protein [Populus trichocarpa]	9e-22	-	GO:0005634.nucleus;GO:0016787.hydrolase activity;GO:0004721.phosphoprotein phosphatase activity;GO:0005622.intracellular;	-	-
comp34_c0_seq1	-	-	453	-	-	ref|XP_003518633.1| PREDICTED: putative lipid phosphate phosphatase 3. chloroplastic-like isoform 2 [Glycine max]	9e-24	-	GO:0032440.2-alkenal reductase [NAD(P)] activity;GO:0016020.membrane;GO:0003824.catalytic activity;GO:0055114.oxidation-reduction process;GO:0016491.oxidoreductase activity;	-	-
comp37_c0_seq1	-	-	261	-	-	ref|XP_002863524.1| hypothetical protein ARALYDRAFT_917019 [Arabidopsis lyrata subsp. lyrata] gb|EFH39783.1| hypothetical protein ARALYDRAFT_917019 [Arabidopsis lyrata subsp. lyrata]	3e-25	-	-	-	-
comp40_c0_seq1	NPR1	regulatory protein NPR1	284	sp|Q9ZVC2|NPR5_ARATH Regulatory protein NPR5 OS=Arabidopsis thaliana GN=NPR5 PE=1 SV=1	7e-32	ref|NP_001045396.1| Os01g0948900 [Oryza sativa Japonica Group] dbj|BAF07310.1| Os01g0948900 [Oryza sativa Japonica Group]	2e-35	-	-	K14508	ko04075. Plant hormone signal transduction;
comp53_c0_seq1	-	-	217	-	-	emb|CAN80014.1| hypothetical protein VITISV_030079 [Vitis vinifera]	8e-07	-	GO:0008270.zinc ion binding;	-	-
comp58_c0_seq1	PLD	phospholipase D	278	sp|Q9C5Y0|PLDD1_ARATH Phospholipase D delta OS=Arabidopsis thaliana GN=PLDDELTA PE=1 SV=2	8e-31	ref|NP_001051849.1| Os03g0840800 [Oryza sativa Japonica Group] gb|ABF99806.1| Phospholipase D gamma 3. putative. expressed [Oryza sativa Japonica Group] dbj|BAF13763.1| Os03g0840800 [Oryza sativa Japonica Group]	3e-42	I	GO:0016020.membrane;GO:0046470.phosphatidylcholine metabolic process;GO:0016042.lipid catabolic process;GO:0008152.metabolic process;GO:0003824.catalytic activity;GO:0070290.NAPE-specific phospholipase D activity;GO:0004630.phospholipase D activity;GO:0016787.hydrolase activity;GO:0005509.calcium ion binding;	K01115	ko00564. Glycerophospholipid metabolism;ko00565. Ether lipid metabolism;ko04144. Endocytosis;ko04666. Fc gamma R-mediated phagocytosis;ko04724. Glutamatergic synapse;ko04912. GnRH signaling pathway;
comp65_c0_seq1	-	-	316	-	-	emb|CBI32426.3| unnamed protein product [Vitis vinifera]	2e-11	-	-	-	-
comp67_c0_seq1	-	-	312	-	-	gb|EEC67457.1| hypothetical protein OsI_34684 [Oryza sativa Indica Group]	6e-13	-	-	-	-
comp78_c0_seq1	-	-	217	sp|Q08562|ULS1_YEAST ATP-dependent helicase ULS1 OS=Saccharomyces cerevisiae (strain ATCC 204508 / S288c) GN=ULS1 PE=1 SV=1	2e-11	ref|XP_003573404.1| PREDICTED: uncharacterized ATP-dependent helicase C23E6.02-like [Brachypodium distachyon]	6e-27	KLR	GO:0003677.DNA binding;GO:0005524.ATP binding;GO:0004386.helicase activity;GO:0003676.nucleic acid binding;GO:0046872.metal ion binding;GO:0016787.hydrolase activity;GO:0000166.nucleotide binding;GO:0008270.zinc ion binding;	-	-
comp90_c0_seq1	-	-	268	-	-	ref|XP_002457251.1| hypothetical protein SORBIDRAFT_03g004080 [Sorghum bicolor] gb|EES02371.1| hypothetical protein SORBIDRAFT_03g004080 [Sorghum bicolor]	4e-17	-	-	-	-
comp101_c0_seq1	DHX16	pre-mRNA-splicing factor ATP-dependent RNA helicase DHX16	420	-	-	-	-	-	-	K12813	ko03040. Spliceosome;
comp112_c0_seq1	-	-	573	sp|Q54R62|UCKC_DICDI Uridine-cytidine kinase C OS=Dictyostelium discoideum GN=udkC PE=3 SV=1	2e-31	ref|XP_002454414.1| hypothetical protein SORBIDRAFT_04g030380 [Sorghum bicolor] gb|EES07390.1| hypothetical protein SORBIDRAFT_04g030380 [Sorghum bicolor]	2e-48	-	GO:0006222.UMP biosynthetic process;GO:0016310.phosphorylation;GO:0008152.metabolic process;GO:0005524.ATP binding;GO:0004849.uridine kinase activity;GO:0016301.kinase activity;GO:0016773.phosphotransferase activity. alcohol group as acceptor;GO:0016740.transferase activity;GO:0006796.phosphate-containing compound metabolic process;	-	-
comp115_c0_seq1	-	-	398	sp|Q8W110|FRO4_ARATH Ferric reduction oxidase 4 OS=Arabidopsis thaliana GN=FRO4 PE=2 SV=1	3e-23	ref|XP_002511897.1| ferric-chelate reductase. putative [Ricinus communis] gb|EEF50566.1| ferric-chelate reductase. putative [Ricinus communis]	4e-23	-	GO:0016174.NAD(P)H oxidase activity;GO:0016020.membrane;GO:0009055.electron carrier activity;GO:0005506.iron ion binding;GO:0050660.flavin adenine dinucleotide binding;GO:0055114.oxidation-reduction process;GO:0016021.integral to membrane;GO:0016491.oxidoreductase activity;	-	-
comp147_c0_seq1	KCS	3-ketoacyl-CoA synthase	335	sp|Q9FG87|KCS19_ARATH 3-ketoacyl-CoA synthase 19 OS=Arabidopsis thaliana GN=KCS19 PE=2 SV=1	5e-13	dbj|BAJ99031.1| predicted protein [Hordeum vulgare subsp. vulgare]	2e-16	-	GO:0016020.membrane;GO:0008152.metabolic process;GO:0016747.transferase activity. transferring acyl groups other than amino-acyl groups;GO:0016740.transferase activity;GO:0006633.fatty acid biosynthetic process;GO:0003824.catalytic activity;GO:0008610.lipid biosynthetic process;	K15397	ko00062. Fatty acid elongation;
comp154_c0_seq1	-	-	263	-	-	-	-	-	GO:0008270.zinc ion binding;GO:0003676.nucleic acid binding;	-	-
comp185_c0_seq1	-	-	231	sp|P28321|MGLL_YEAST Monoglyceride lipase OS=Saccharomyces cerevisiae (strain ATCC 204508 / S288c) GN=YJU3 PE=1 SV=2	5e-11	ref|NP_001132001.1| uncharacterized protein LOC100193405 [Zea mays] gb|ACF80662.1| unknown [Zea mays]	1e-30	I	-	-	-
comp187_c0_seq1	LIG4. DNL4	DNA ligase 4	247	sp|Q7X7E9|DNLI4_ORYSJ Putative DNA ligase 4 OS=Oryza sativa subsp. japonica GN=LIG4 PE=2 SV=2	6e-42	emb|CAH66777.1| OSIGBa0113I13.3 [Oryza sativa Indica Group]	2e-40	L	-	K10777	ko03450. Non-homologous end-joining;
comp188_c0_seq1	-	-	446	-	-	emb|CBI34399.3| unnamed protein product [Vitis vinifera]	6e-13	-	-	-	-
comp196_c0_seq1	-	-	401	-	-	gb|AAG51464.1|AC069160_10 gypsy/Ty3 element polyprotein. putative [Arabidopsis thaliana]	9e-20	-	GO:0003964.RNA-directed DNA polymerase activity;GO:0015074.DNA integration;GO:0003723.RNA binding;GO:0005634.nucleus;GO:0003677.DNA binding;GO:0006278.RNA-dependent DNA replication;GO:0003676.nucleic acid binding;	-	-
comp227_c0_seq1	-	-	318	-	-	ref|XP_003634361.1| PREDICTED: uncharacterized protein LOC100854733 [Vitis vinifera]	1e-23	-	-	-	-
comp237_c0_seq1	hisN	histidinol-phosphatase	313	sp|Q9K4B1|HISN_STRCO Histidinol-phosphatase OS=Streptomyces coelicolor (strain ATCC BAA-471 / A3(2) / M145) GN=hisN PE=1 SV=1	7e-35	gb|EGE71649.1| histidinol-phosphate phosphatase HisN [Propionibacterium acnes HL097PA1] gb|EIA11262.1| histidinol-phosphate phosphatase HisN [Propionibacterium acnes PRP-38]	2e-66	GFP	GO:0008879.glucose-1-phosphate thymidylyltransferase activity;GO:0008652.cellular amino acid biosynthetic process;GO:0004401.histidinol-phosphatase activity;GO:0016791.phosphatase activity;GO:0004437.inositol or phosphatidylinositol phosphatase activity;GO:0016787.hydrolase activity;GO:0005829.cytosol;GO:0019872.streptomycin biosynthetic process;GO:0000105.histidine biosynthetic process;GO:001631…	K05602	ko00340. Histidine metabolism;
comp253_c0_seq1	E1.14.-.-	-	371	sp|O22307|C71DB_LOTJA Cytochrome P450 71D11 (Fragment) OS=Lotus japonicus GN=CYP71D11 PE=2 SV=1	1e-15	emb|CAN81963.1| hypothetical protein VITISV_017948 [Vitis vinifera]	9e-19	Q	GO:0009055.electron carrier activity;GO:0046872.metal ion binding;GO:0020037.heme binding;GO:0016705.oxidoreductase activity. acting on paired donors. with incorporation or reduction of molecular oxygen;GO:0005506.iron ion binding;GO:0004497.monooxygenase activity;GO:0055114.oxidation-reduction process;GO:0016491.oxidoreductase activity;	K00517	ko00363. Bisphenol degradation;ko00624. Polycyclic aromatic hydrocarbon degradation;ko00627. Aminobenzoate degradation;ko00903. Limonene and pinene degradation;ko00945. Stilbenoid. diarylheptanoid and gingerol biosynthesis;
comp296_c0_seq1	-	-	254	sp|Q940A6|PP325_ARATH Pentatricopeptide repeat-containing protein At4g19440. chloroplastic OS=Arabidopsis thaliana GN=At4g19440 PE=2 SV=2	6e-17	ref|XP_003628993.1| Pentatricopeptide repeat-containing protein [Medicago truncatula] gb|AET03469.1| Pentatricopeptide repeat-containing protein [Medicago truncatula]	2e-22	-	-	-	-
comp308_c0_seq1	-	-	301	-	-	ref|XP_003634722.1| PREDICTED: uncharacterized protein LOC100852441 [Vitis vinifera] emb|CBI26606.3| unnamed protein product [Vitis vinifera]	3e-19	-	-	-	-
comp312_c0_seq1	E1.4.1.3	glutamate dehydrogenase (NAD(P)+)	256	sp|Q43260|DHE3_MAIZE Glutamate dehydrogenase OS=Zea mays GN=GDH1 PE=1 SV=1	5e-45	emb|CAJ87509.1| putative glutamate dehydrogenase [Pisum sativum]	2e-45	E	GO:0005759.mitochondrial matrix;GO:0004353.glutamate dehydrogenase [NAD(P)+] activity;GO:0006520.cellular amino acid metabolic process;GO:0004352.glutamate dehydrogenase (NAD+) activity;GO:0005739.mitochondrion;GO:0016639.oxidoreductase activity. acting on the CH-NH2 group of donors. NAD or NADP as acceptor;GO:0055114.oxidation-reduction process;GO:0005488.binding;GO:0016491.oxidoreductase activi…	K00261	ko00250. Alanine. aspartate and glutamate metabolism;ko00330. Arginine and proline metabolism;ko00471. D-Glutamine and D-glutamate metabolism;ko00910. Nitrogen metabolism;ko04964. Proximal tubule bicarbonate reclamation;
comp315_c0_seq1	glyQ	glycyl-tRNA synthetase alpha chain	261	sp|Q8L785|SYGM2_ARATH Glycine--tRNA ligase 2. chloroplastic/mitochondrial OS=Arabidopsis thaliana GN=GLYRS-2 PE=1 SV=1	3e-35	ref|XP_002270774.2| PREDICTED: glycyl-tRNA synthetase 2. chloroplastic/mitochondrial-like [Vitis vinifera] emb|CBI16672.3| unnamed protein product [Vitis vinifera]	2e-34	-	GO:0004820.glycine-tRNA ligase activity;GO:0005524.ATP binding;GO:0006426.glycyl-tRNA aminoacylation;GO:0000166.nucleotide binding;GO:0006412.translation;GO:0004812.aminoacyl-tRNA ligase activity;GO:0005737.cytoplasm;GO:0016874.ligase activity;	K01878	ko00970. Aminoacyl-tRNA biosynthesis;
comp333_c0_seq1	-	-	306	-	-	emb|CAN68236.1| hypothetical protein VITISV_014959 [Vitis vinifera]	2e-13	-	GO:0005509.calcium ion binding;	-	-
comp336_c0_seq1	-	-	239	-	-	emb|CAN74460.1| hypothetical protein VITISV_032890 [Vitis vinifera]	9e-12	-	-	-	-
comp367_c0_seq2	-	-	390	-	-	ref|XP_002437935.1| hypothetical protein SORBIDRAFT_10g005080 [Sorghum bicolor] gb|EER89302.1| hypothetical protein SORBIDRAFT_10g005080 [Sorghum bicolor]	2e-14	-	-	-	-
comp372_c0_seq2	NUP98. ADAR2	nuclear pore complex protein Nup98-Nup96	379	-	-	ref|XP_002317654.1| predicted protein [Populus trichocarpa] gb|EEE98266.1| predicted protein [Populus trichocarpa]	3e-19	-	GO:0006810.transport;GO:0005643.nuclear pore;	K14297	ko03013. RNA transport;ko05164. Influenza A;
comp377_c0_seq1	-	-	296	sp|Q9SR79|PPA16_ARATH Probable inactive purple acid phosphatase 16 OS=Arabidopsis thaliana GN=PAP16 PE=2 SV=1	2e-38	ref|XP_002322651.1| predicted protein [Populus trichocarpa] gb|EEF04412.1| predicted protein [Populus trichocarpa]	2e-40	R	GO:0016787.hydrolase activity;	-	-
comp378_c0_seq1	-	-	238	-	-	gb|ABD28505.2| RNA-directed DNA polymerase (Reverse transcriptase); Polynucleotidyl transferase. Ribonuclease H fold [Medicago truncatula]	9e-10	-	GO:0003964.RNA-directed DNA polymerase activity;GO:0003723.RNA binding;GO:0016740.transferase activity;GO:0006278.RNA-dependent DNA replication;GO:0003676.nucleic acid binding;	-	-
comp383_c0_seq1	SMARCA2_4	SWI/SNF-related matrix-associated actin-dependent regulator of chromatin subfamily A member 2/4	353	sp|Q6EVK6|BRM_ARATH ATP-dependent helicase BRM OS=Arabidopsis thaliana GN=BRM PE=1 SV=1	2e-26	ref|XP_002511882.1| Chromo domain protein. putative [Ricinus communis] gb|EEF50551.1| Chromo domain protein. putative [Ricinus communis]	1e-32	-	GO:0005634.nucleus;GO:0003677.DNA binding;GO:0005524.ATP binding;GO:0006355.regulation of transcription. DNA-dependent;GO:0004386.helicase activity;GO:0003676.nucleic acid binding;GO:0016818.hydrolase activity. acting on acid anhydrides. in phosphorus-containing anhydrides;GO:0016740.transferase activity;	K11647	-
comp391_c0_seq1	-	-	224	-	-	ref|XP_002276292.2| PREDICTED: uncharacterized protein LOC100262009 [Vitis vinifera]	9e-10	-	GO:0009058.biosynthetic process;GO:0016740.transferase activity;	-	-
comp396_c0_seq1	-	-	305	sp|Q9FF99|AAP7_ARATH Probable amino acid permease 7 OS=Arabidopsis thaliana GN=AAP7 PE=1 SV=1	2e-35	dbj|BAJ94725.1| predicted protein [Hordeum vulgare subsp. vulgare]	2e-38	E	GO:0016020.membrane;GO:0016021.integral to membrane;	-	-
comp400_c0_seq1	chlP. bchP	geranylgeranyl reductase	273	sp|Q9CA67|CHLP_ARATH Geranylgeranyl diphosphate reductase. chloroplastic OS=Arabidopsis thaliana GN=CHLP PE=1 SV=1	4e-32	ref|XP_002312852.1| predicted protein [Populus trichocarpa] gb|EEE86807.1| predicted protein [Populus trichocarpa]	1e-41	-	GO:0051188.cofactor biosynthetic process;GO:0033521.phytyl diphosphate biosynthetic process;GO:0010189.vitamin E biosynthetic process;GO:0008152.metabolic process;GO:0033385.geranylgeranyl diphosphate metabolic process;GO:0016628.oxidoreductase activity. acting on the CH-CH group of donors. NAD or NADP as acceptor;GO:0055114.oxidation-reduction process;GO:0005488.binding;GO:0009536.plastid;GO:003…	K10960	ko00860. Porphyrin and chlorophyll metabolism;ko00900. Terpenoid backbone biosynthesis;
comp403_c0_seq1	-	-	264	-	-	ref|NP_001149942.1| PAC [Zea mays] gb|ACG37291.1| PAC [Zea mays]	5e-12	-	-	-	-
comp415_c0_seq1	-	-	245	-	-	ref|XP_003527435.1| PREDICTED: ankyrin repeat-containing protein At5g02620-like [Glycine max]	2e-08	-	-	-	-
comp419_c0_seq2	-	-	215	-	-	ref|XP_002315327.1| predicted protein [Populus trichocarpa] gb|EEF01498.1| predicted protein [Populus trichocarpa]	4e-15	-	GO:0016597.amino acid binding;GO:0008152.metabolic process;	-	-
comp420_c0_seq1	-	-	260	-	-	gb|EEE60219.1| hypothetical protein OsJ_13190 [Oryza sativa Japonica Group]	8e-24	-	-	-	-
comp429_c0_seq1	-	-	236	sp|P93051|ERDL7_ARATH Sugar transporter ERD6-like 7 OS=Arabidopsis thaliana GN=At2g48020 PE=2 SV=2	4e-11	emb|CBI32306.3| unnamed protein product [Vitis vinifera]	7e-12	-	GO:0016020.membrane;GO:0006810.transport;GO:0055085.transmembrane transport;GO:0016021.integral to membrane;GO:0022891.substrate-specific transmembrane transporter activity;GO:0022857.transmembrane transporter activity;GO:0005215.transporter activity;	-	-
comp440_c0_seq1	-	-	250	-	-	gb|EEE55562.1| hypothetical protein OsJ_03833 [Oryza sativa Japonica Group]	1e-16	-	-	-	-
comp441_c0_seq1	-	-	310	sp|Q9C7G1|PUB45_ARATH U-box domain-containing protein 45 OS=Arabidopsis thaliana GN=PUB45 PE=1 SV=1	4e-28	ref|XP_002314542.1| predicted protein [Populus trichocarpa] gb|EEF00713.1| predicted protein [Populus trichocarpa]	5e-29	-	GO:0000151.ubiquitin ligase complex;GO:0016567.protein ubiquitination;GO:0005488.binding;GO:0004842.ubiquitin-protein ligase activity;	-	-
comp442_c0_seq1	-	-	310	-	-	emb|CAA65519.1| unnamed protein product [Nicotiana sylvestris]	2e-15	-	GO:0016020.membrane;GO:0016021.integral to membrane;GO:0005739.mitochondrion;GO:0055114.oxidation-reduction process;GO:0008137.NADH dehydrogenase (ubiquinone) activity;GO:0016491.oxidoreductase activity;	-	-
comp456_c0_seq1	-	-	236	sp|Q9SS81|PP221_ARATH Pentatricopeptide repeat-containing protein At3g09060 OS=Arabidopsis thaliana GN=At3g09060 PE=2 SV=1	1e-16	ref|XP_002533891.1| pentatricopeptide repeat-containing protein. putative [Ricinus communis] gb|EEF28491.1| pentatricopeptide repeat-containing protein. putative [Ricinus communis]	7e-23	-	GO:0003677.DNA binding;GO:0005524.ATP binding;GO:0006260.DNA replication;GO:0005488.binding;	-	-
comp476_c0_seq1	-	-	219	-	-	emb|CAN73734.1| hypothetical protein VITISV_032119 [Vitis vinifera]	2e-14	-	GO:0015074.DNA integration;GO:0003964.RNA-directed DNA polymerase activity;GO:0003677.DNA binding;GO:0005634.nucleus;GO:0003723.RNA binding;GO:0008270.zinc ion binding;GO:0006278.RNA-dependent DNA replication;GO:0003676.nucleic acid binding;	-	-
comp481_c0_seq2	-	-	374	-	-	emb|CBI24009.3| unnamed protein product [Vitis vinifera]	4e-19	-	-	-	-
comp482_c0_seq1	-	-	265	sp|Q8LSZ4|E2FE_ARATH E2F transcription factor-like E2FE OS=Arabidopsis thaliana GN=E2FE PE=2 SV=1	2e-23	gb|EEC73971.1| hypothetical protein OsI_08874 [Oryza sativa Indica Group]	1e-25	K	GO:0005634.nucleus;GO:0003677.DNA binding;GO:0006355.regulation of transcription. DNA-dependent;GO:0005667.transcription factor complex;GO:0006351.transcription. DNA-dependent;GO:0003700.sequence-specific DNA binding transcription factor activity;	-	-
comp488_c0_seq1	-	-	320	sp|Q9M0Z3|KEA3_ARATH K(+) efflux antiporter 3. chloroplastic OS=Arabidopsis thaliana GN=KEA3 PE=1 SV=2	6e-31	dbj|BAJ95087.1| predicted protein [Hordeum vulgare subsp. vulgare]	3e-30	-	GO:0016020.membrane;GO:0006810.transport;GO:0055085.transmembrane transport;GO:0006813.potassium ion transport;GO:0015299.solute:hydrogen antiporter activity;GO:0006812.cation transport;GO:0006811.ion transport;GO:0005488.binding;GO:0015503.glutathione-regulated potassium exporter activity;GO:0016021.integral to membrane;GO:0005886.plasma membrane;GO:0008324.cation transmembrane transporter activ…	-	-
comp508_c0_seq1	CYP90D1	cytochrome P450. family 90. subfamily D. polypeptide 1 (3-epi-6-deoxocathasterone 23-monooxygenase)	246	sp|Q94IW5|C90D2_ORYSJ Cytochrome P450 90D2 OS=Oryza sativa subsp. japonica GN=CYP90D2 PE=1 SV=1	1e-15	dbj|BAJ87475.1| predicted protein [Hordeum vulgare subsp. vulgare]	4e-16	-	GO:0009055.electron carrier activity;GO:0046872.metal ion binding;GO:0020037.heme binding;GO:0016705.oxidoreductase activity. acting on paired donors. with incorporation or reduction of molecular oxygen;GO:0005506.iron ion binding;GO:0004497.monooxygenase activity;GO:0055114.oxidation-reduction process;GO:0016491.oxidoreductase activity;	K12638	ko00905. Brassinosteroid biosynthesis;
comp511_c0_seq1	EHMT	euchromatic histone-lysine N-methyltransferase	263	sp|Q9T0G7|SUVH9_ARATH Probable histone-lysine N-methyltransferase. H3 lysine-9 specific SUVH9 OS=Arabidopsis thaliana GN=SUVH9 PE=2 SV=1	5e-14	ref|NP_001144488.1| uncharacterized protein LOC100277465 [Zea mays] gb|ACG40857.1| hypothetical protein [Zea mays]	2e-20	-	GO:0042393.histone binding;GO:0005634.nucleus;GO:0008168.methyltransferase activity;GO:0005694.chromosome;GO:0034968.histone lysine methylation;GO:0008270.zinc ion binding;GO:0016740.transferase activity;GO:0032259.methylation;GO:0018024.histone-lysine N-methyltransferase activity;	K11420	ko00310. Lysine degradation;
comp515_c0_seq1	-	-	259	-	-	gb|AAX95455.1| Arabidopsis protein of unknown function [Oryza sativa Japonica Group] gb|ABA91580.1| hypothetical protein LOC_Os11g06110 [Oryza sativa Japonica Group] gb|EAY80039.1| hypothetical protein OsI_35206 [Oryza sativa Indica Group] gb|EAZ17521.1| hypothetical protein OsJ_33054 [Oryza sativa Japonica Group]	9e-15	-	-	-	-
comp519_c0_seq1	-	-	291	-	-	emb|CAH67614.1| OSIGBa0106P14.4 [Oryza sativa Indica Group]	3e-14	-	-	-	-
comp520_c0_seq1	-	-	244	sp|Q9T020|Y4391_ARATH Probable receptor-like protein kinase At4g39110 OS=Arabidopsis thaliana GN=At4g39110 PE=1 SV=1	3e-11	ref|XP_003627741.1| Kinase-like protein [Medicago truncatula] gb|AET02217.1| Kinase-like protein [Medicago truncatula]	4e-13	-	GO:0016310.phosphorylation;GO:0004715.non-membrane spanning protein tyrosine kinase activity;GO:0005524.ATP binding;GO:0016301.kinase activity;GO:0006468.protein phosphorylation;GO:0004674.protein serine/threonine kinase activity;GO:0000166.nucleotide binding;GO:0004672.protein kinase activity;GO:0016740.transferase activity;GO:0016772.transferase activity. transferring phosphorus-containing grou…	-	-
comp560_c0_seq1	dnaK	molecular chaperone DnaK	233	sp|Q9SAB1|HSP7Q_ARATH Heat shock 70 kDa protein 16 OS=Arabidopsis thaliana GN=HSP70-16 PE=2 SV=1	1e-29	ref|XP_002305580.1| predicted protein [Populus trichocarpa] gb|EEE86091.1| predicted protein [Populus trichocarpa]	9e-33	O	GO:0005524.ATP binding;GO:0000166.nucleotide binding;	K04043	ko03018. RNA degradation;ko05152. Tuberculosis;
comp578_c0_seq1	-	-	204	sp|P16273|PRPX_HORVU Pathogen-related protein OS=Hordeum vulgare PE=2 SV=2	2e-11	ref|XP_003543204.1| PREDICTED: pathogen-related protein-like [Glycine max]	2e-30	-	GO:0006952.defense response;GO:0009607.response to biotic stimulus;	-	-
comp580_c0_seq1	-	-	299	-	-	ref|XP_002318969.1| predicted protein [Populus trichocarpa] gb|EEE94892.1| predicted protein [Populus trichocarpa]	1e-06	-	GO:0007018.microtubule-based movement;GO:0005874.microtubule;GO:0005524.ATP binding;GO:0000166.nucleotide binding;GO:0003777.microtubule motor activity;	-	-
comp581_c0_seq1	NIP	aquaporin NIP	226	sp|P49173|NIP1_NICAL Probable aquaporin NIP-type OS=Nicotiana alata PE=2 SV=1	8e-13	ref|XP_002532963.1| Nodulin-26. putative [Ricinus communis] gb|EEF29414.1| Nodulin-26. putative [Ricinus communis]	2e-12	G	GO:0016020.membrane;GO:0006833.water transport;GO:0006810.transport;GO:0055085.transmembrane transport;GO:0016021.integral to membrane;GO:0005215.transporter activity;	K09874	-
comp584_c0_seq1	-	-	224	sp|Q9SWG3|FAR1_ARATH Protein FAR-RED IMPAIRED RESPONSE 1 OS=Arabidopsis thaliana GN=FAR1 PE=1 SV=1	9e-12	ref|NP_001056912.1| Os06g0166100 [Oryza sativa Japonica Group] dbj|BAD67598.1| putative far-red impaired response protein [Oryza sativa Japonica Group] dbj|BAD67861.1| putative far-red impaired response protein [Oryza sativa Japonica Group] dbj|BAF18826.1| Os06g0166100 [Oryza sativa Japonica Group]	3e-17	-	GO:0008270.zinc ion binding;	-	-
comp585_c0_seq1	-	-	390	sp|Q9SN39|PP320_ARATH Pentatricopeptide repeat-containing protein At4g18750. chloroplastic OS=Arabidopsis thaliana GN=PCMP-H45 PE=2 SV=1	6e-21	ref|XP_002278166.1| PREDICTED: pentatricopeptide repeat-containing protein At4g18750. chloroplastic-like [Vitis vinifera]	2e-25	-	GO:0005488.binding;	-	-
comp587_c0_seq1	CYP84A. F5H	ferulate-5-hydroxylase	331	sp|Q42600|C84A1_ARATH Cytochrome P450 84A1 OS=Arabidopsis thaliana GN=CYP84A1 PE=2 SV=1	1e-20	ref|XP_003533372.1| PREDICTED: cytochrome P450 71A1-like [Glycine max]	4e-31	Q	GO:0016020.membrane;GO:0009055.electron carrier activity;GO:0020037.heme binding;GO:0005506.iron ion binding;GO:0055114.oxidation-reduction process;GO:0016705.oxidoreductase activity. acting on paired donors. with incorporation or reduction of molecular oxygen;GO:0046872.metal ion binding;GO:0016021.integral to membrane;GO:0004497.monooxygenase activity;GO:0016491.oxidoreductase activity;	K09755	ko00940. Phenylpropanoid biosynthesis;
comp588_c0_seq1	E3.2.1.21	beta-glucosidase	206	sp|Q5JK35|BGL05_ORYSJ Beta-glucosidase 5 OS=Oryza sativa subsp. japonica GN=BGLU5 PE=2 SV=1	7e-17	ref|XP_003632372.1| PREDICTED: beta-glucosidase 11-like [Vitis vinifera]	5e-19	G	GO:0008422.beta-glucosidase activity;GO:0043169.cation binding;GO:0004553.hydrolase activity. hydrolyzing O-glycosyl compounds;GO:0016787.hydrolase activity;GO:0008152.metabolic process;GO:0005975.carbohydrate metabolic process;GO:0003824.catalytic activity;GO:0016798.hydrolase activity. acting on glycosyl bonds;	K01188	ko00460. Cyanoamino acid metabolism;ko00500. Starch and sucrose metabolism;ko00940. Phenylpropanoid biosynthesis;
comp633_c0_seq1	-	-	271	sp|C0LGF5|Y1341_ARATH Probable LRR receptor-like serine/threonine-protein kinase At1g34110 OS=Arabidopsis thaliana GN=At1g34110 PE=2 SV=2	1e-10	ref|NP_001176730.1| Os11g0695000 [Oryza sativa Japonica Group] dbj|BAH95458.1| Os11g0695000 [Oryza sativa Japonica Group]	3e-14	S	-	-	-
comp634_c0_seq1	-	-	424	-	-	ref|XP_001759979.1| predicted protein [Physcomitrella patens subsp. patens] gb|EDQ75104.1| predicted protein [Physcomitrella patens subsp. patens]	8e-33	-	GO:0005634.nucleus;GO:0007165.signal transduction;GO:0006355.regulation of transcription. DNA-dependent;GO:0006351.transcription. DNA-dependent;GO:0004871.signal transducer activity;GO:0003700.sequence-specific DNA binding transcription factor activity;	-	-
comp644_c0_seq1	-	-	308	-	-	gb|AAG03119.1|AC004133_13 F5A9.24 [Arabidopsis thaliana]	7e-12	-	GO:0003964.RNA-directed DNA polymerase activity;GO:0003723.RNA binding;GO:0004523.ribonuclease H activity;GO:0006278.RNA-dependent DNA replication;GO:0003676.nucleic acid binding;	-	-
comp645_c0_seq1	-	-	300	sp|Q5QMM3|WOX8_ORYSJ WUSCHEL-related homeobox 8 OS=Oryza sativa subsp. japonica GN=WOX8 PE=2 SV=1	7e-42	ref|XP_003561864.1| PREDICTED: LOW QUALITY PROTEIN: WUSCHEL-related homeobox 8-like [Brachypodium distachyon]	3e-42	-	GO:0005634.nucleus;GO:0003677.DNA binding;GO:0006355.regulation of transcription. DNA-dependent;GO:0043565.sequence-specific DNA binding;GO:0006351.transcription. DNA-dependent;GO:0003700.sequence-specific DNA binding transcription factor activity;	-	-
comp654_c0_seq1	-	-	270	-	-	emb|CAN65861.1| hypothetical protein VITISV_014850 [Vitis vinifera]	1e-06	-	-	-	-
comp662_c0_seq1	DICER1. DCR1	endoribonuclease Dicer	539	sp|A7LFZ6|DCL4_ORYSJ Endoribonuclease Dicer homolog 4 OS=Oryza sativa subsp. japonica GN=DCL4 PE=2 SV=1	3e-40	dbj|BAG90040.1| unnamed protein product [Oryza sativa Japonica Group]	5e-39	-	GO:0006396.RNA processing;GO:0003723.RNA binding;GO:0005524.ATP binding;GO:0004525.ribonuclease III activity;GO:0005622.intracellular;GO:0004386.helicase activity;GO:0003725.double-stranded RNA binding;GO:0003676.nucleic acid binding;GO:0016891.endoribonuclease activity. producing 5'-phosphomonoesters;	K11592	-
comp664_c0_seq1	-	-	453	sp|Q9SJB4|GDL34_ARATH GDSL esterase/lipase At2g04570 OS=Arabidopsis thaliana GN=At2g04570 PE=2 SV=1	3e-61	ref|XP_002276681.1| PREDICTED: GDSL esterase/lipase At2g04570 [Vitis vinifera]	3e-64	-	GO:0016787.hydrolase activity;GO:0016788.hydrolase activity. acting on ester bonds;GO:0006629.lipid metabolic process;	-	-
comp678_c0_seq1	typA. bipA	GTP-binding protein	214	sp|O25225|TYPA_HELPY GTP-binding protein TypA/BipA homolog OS=Helicobacter pylori (strain ATCC 700392 / 26695) GN=typA PE=3 SV=1	1e-27	ref|XP_002451967.1| hypothetical protein SORBIDRAFT_04g011160 [Sorghum bicolor] gb|EES04943.1| hypothetical protein SORBIDRAFT_04g011160 [Sorghum bicolor]	6e-37	J	GO:0006184.GTP catabolic process;GO:0000166.nucleotide binding;GO:0005622.intracellular;GO:0005525.GTP binding;GO:0003924.GTPase activity;	K06207	-
comp687_c0_seq2	-	-	328	sp|Q9SNC6|PUB13_ARATH U-box domain-containing protein 13 OS=Arabidopsis thaliana GN=PUB13 PE=1 SV=1	6e-10	ref|XP_003616378.1| U-box domain-containing protein [Medicago truncatula] gb|AES99336.1| U-box domain-containing protein [Medicago truncatula]	2e-25	-	GO:0005488.binding;	-	-
comp694_c0_seq1	-	-	509	-	-	emb|CBI29396.3| unnamed protein product [Vitis vinifera]	3e-100	-	GO:0005488.binding;	-	-
comp705_c0_seq1	-	-	327	-	-	ref|XP_002278331.1| PREDICTED: 1-aminocyclopropane-1-carboxylate oxidase [Vitis vinifera]	8e-13	-	-	-	-
comp710_c0_seq1	RNF5	E3 ubiquitin-protein ligase RNF5	243	sp|Q99942|RNF5_HUMAN E3 ubiquitin-protein ligase RNF5 OS=Homo sapiens GN=RNF5 PE=1 SV=1	2e-22	ref|XP_002439942.1| hypothetical protein SORBIDRAFT_09g023070 [Sorghum bicolor] gb|EES18372.1| hypothetical protein SORBIDRAFT_09g023070 [Sorghum bicolor]	1e-34	O	GO:0046872.metal ion binding;GO:0008270.zinc ion binding;	K10666	ko04141. Protein processing in endoplasmic reticulum;
comp719_c0_seq1	-	-	202	sp|Q9UR07|RTF23_SCHPO Retrotransposable element Tf2 155 kDa protein type 3 OS=Schizosaccharomyces pombe (strain 972 / ATCC 24843) GN=Tf2-11 PE=4 SV=1	5e-12	gb|ACB28472.1| polyprotein [Ananas comosus]	1e-30	-	GO:0042025.host cell nucleus;GO:0015074.DNA integration;GO:0003723.RNA binding;GO:0003677.DNA binding;GO:0030430.host cell cytoplasm;GO:0008233.peptidase activity;GO:0004523.ribonuclease H activity;GO:0019012.virion;GO:0003964.RNA-directed DNA polymerase activity;GO:0016787.hydrolase activity;GO:0005634.nucleus;GO:0008152.metabolic process;GO:0016779.nucleotidyltransferase activity;GO:0003824.cat…	-	-
comp725_c0_seq1	-	-	678	-	-	gb|ABD63142.1| Retrotransposon gag protein [Asparagus officinalis]	3e-35	-	GO:0015074.DNA integration;GO:0003964.RNA-directed DNA polymerase activity;GO:0003723.RNA binding;GO:0003677.DNA binding;GO:0008270.zinc ion binding;GO:0006278.RNA-dependent DNA replication;GO:0003676.nucleic acid binding;	-	-
comp731_c0_seq1	-	-	206	-	-	ref|XP_002887749.1| hypothetical protein ARALYDRAFT_477029 [Arabidopsis lyrata subsp. lyrata] gb|EFH64008.1| hypothetical protein ARALYDRAFT_477029 [Arabidopsis lyrata subsp. lyrata]	9e-08	-	GO:0005634.nucleus;GO:0006260.DNA replication;	-	-
comp735_c0_seq1	WNK. PRKWNK	WNK lysine deficient protein kinase	288	sp|Q8LST2|WNK7_ARATH Probable serine/threonine-protein kinase WNK7 OS=Arabidopsis thaliana GN=WNK7 PE=2 SV=1	1e-11	ref|NP_564541.1| putative serine/threonine-protein kinase WNK7 [Arabidopsis thaliana] gb|AAK25846.1|AF360136_1 putative serine/threonine protein kinase [Arabidopsis thaliana] gb|AEE32397.1| putative serine/threonine-protein kinase WNK7 [Arabidopsis thaliana]	5e-10	-	GO:0016310.phosphorylation;GO:0004709.MAP kinase kinase kinase activity;GO:0005524.ATP binding;GO:0016301.kinase activity;GO:0006468.protein phosphorylation;GO:0004674.protein serine/threonine kinase activity;GO:0004672.protein kinase activity;GO:0016740.transferase activity;GO:0016772.transferase activity. transferring phosphorus-containing groups;	K08867	-
comp745_c0_seq1	NCED	9-cis-epoxycarotenoid dioxygenase	249	sp|O49675|CCD4_ARATH Probable carotenoid cleavage dioxygenase 4. chloroplastic OS=Arabidopsis thaliana GN=CCD4 PE=1 SV=1	5e-30	gb|AEO50759.1| CCD4c [Crocus sativus]	2e-37	Q	GO:0016702.oxidoreductase activity. acting on single donors with incorporation of molecular oxygen. incorporation of two atoms of oxygen;GO:0009509.chromoplast;GO:0006950.response to stress;GO:0005737.cytoplasm;GO:0055114.oxidation-reduction process;GO:0046872.metal ion binding;GO:0009536.plastid;GO:0016491.oxidoreductase activity;	K09840	ko00906. Carotenoid biosynthesis;
comp752_c0_seq1	-	-	392	-	-	gb|AEJ07956.1| putative polyprotein [Sorghum propinquum]	5e-39	-	-	-	-
comp759_c0_seq1	DNMT. dcm	DNA (cytosine-5-)-methyltransferase	513	sp|B1Q3J6|DNM1B_ORYSJ DNA (cytosine-5)-methyltransferase 1B OS=Oryza sativa subsp. japonica GN=MET1B PE=2 SV=1	1e-61	gb|ABW96888.1| MET1-type DNA-methyltransferase [Elaeis guineensis]	3e-67	-	GO:0005634.nucleus;GO:0003677.DNA binding;GO:0008168.methyltransferase activity;GO:0006306.DNA methylation;GO:0003886.DNA (cytosine-5-)-methyltransferase activity;GO:0016740.transferase activity;GO:0032259.methylation;GO:0090116.C-5 methylation of cytosine;	K00558	ko00270. Cysteine and methionine metabolism;
comp767_c0_seq1	-	-	334	sp|Q653P0|KOR1_ORYSJ Potassium channel KOR1 OS=Oryza sativa subsp. japonica GN=Os06g0250600 PE=2 SV=1	1e-18	emb|CAN64951.1| hypothetical protein VITISV_022830 [Vitis vinifera]	2e-22	-	GO:0016020.membrane;GO:0006810.transport;GO:0055085.transmembrane transport;GO:0006813.potassium ion transport;GO:0005249.voltage-gated potassium channel activity;GO:0006811.ion transport;GO:0005216.ion channel activity;GO:0016021.integral to membrane;	-	-
comp770_c0_seq1	CEP. CYSEP	KDEL-tailed cysteine endopeptidase	558	sp|P12412|CYSEP_VIGMU Vignain OS=Vigna mungo PE=1 SV=1	8e-38	gb|ACY38051.2| cysteine proteinase C1A [Dactylis glomerata]	2e-39	O	GO:0005788.endoplasmic reticulum lumen;GO:0005783.endoplasmic reticulum;GO:0008233.peptidase activity;GO:0031410.cytoplasmic vesicle;GO:0016023.cytoplasmic membrane-bounded vesicle;GO:0005773.vacuole;GO:0006508.proteolysis;GO:0008234.cysteine-type peptidase activity;GO:0016787.hydrolase activity;GO:0004197.cysteine-type endopeptidase activity;GO:0033095.aleurone grain;	K16292	-
comp777_c0_seq1	-	-	230	-	-	emb|CAJ00278.1| hypothetical protein [Lotus japonicus]	3e-09	-	GO:0015074.DNA integration;GO:0003964.RNA-directed DNA polymerase activity;GO:0003677.DNA binding;GO:0005634.nucleus;GO:0003723.RNA binding;GO:0006278.RNA-dependent DNA replication;GO:0003676.nucleic acid binding;	-	-
comp779_c0_seq2	-	-	285	-	-	gb|ABB00038.1| reverse transcriptase family member [Glycine max]	3e-09	-	GO:0003964.RNA-directed DNA polymerase activity;GO:0003723.RNA binding;GO:0003677.DNA binding;GO:0006278.RNA-dependent DNA replication;	-	-
comp786_c0_seq1	-	-	477	sp|P04146|COPIA_DROME Copia protein OS=Drosophila melanogaster GN=GIP PE=1 SV=3	9e-24	emb|CAN74536.1| hypothetical protein VITISV_023111 [Vitis vinifera]	4e-49	-	GO:0015074.DNA integration;GO:0003677.DNA binding;GO:0003676.nucleic acid binding;	-	-
comp795_c0_seq1	-	-	691	-	-	ref|XP_002276017.1| PREDICTED: uncharacterized protein LOC100257238 [Vitis vinifera] emb|CBI37912.3| unnamed protein product [Vitis vinifera]	2e-59	-	-	-	-
comp802_c0_seq1	E5.4.2.3	phosphoacetylglucosamine mutase	341	sp|Q6ZDQ1|AGM1_ORYSJ Phosphoacetylglucosamine mutase OS=Oryza sativa subsp. japonica GN=Os07g0195400 PE=2 SV=1	4e-44	ref|XP_003557423.1| PREDICTED: phosphoacetylglucosamine mutase-like [Brachypodium distachyon]	1e-42	G	-	K01836	ko00520. Amino sugar and nucleotide sugar metabolism;
comp805_c0_seq1	-	-	269	-	-	emb|CAC24490.1| choline kinase [Pisum sativum]	2e-08	-	GO:0016310.phosphorylation;GO:0016301.kinase activity;GO:0006657.CDP-choline pathway;GO:0004103.choline kinase activity;GO:0016773.phosphotransferase activity. alcohol group as acceptor;GO:0016740.transferase activity;GO:0016772.transferase activity. transferring phosphorus-containing groups;	-	-
comp823_c0_seq1	PIKFYVE. FAB1	1-phosphatidylinositol-3-phosphate 5-kinase	564	-	-	gb|EAZ42811.1| hypothetical protein OsJ_27396 [Oryza sativa Japonica Group]	3e-20	-	-	K00921	ko00562. Inositol phosphate metabolism;ko04070. Phosphatidylinositol signaling system;ko04145. Phagosome;ko04810. Regulation of actin cytoskeleton;
comp850_c0_seq1	E2.7.11.-	protein-serine/threonine kinase	419	sp|Q0DCT8|G11A_ORYSJ Protein kinase G11A OS=Oryza sativa subsp. japonica GN=Os06g0291600 PE=2 SV=1	9e-68	emb|CAA62476.1| stpk1 protein kinase [Solanum tuberosum]	4e-72	RT	GO:0016310.phosphorylation;GO:0005524.ATP binding;GO:0016301.kinase activity;GO:0006468.protein phosphorylation;GO:0004674.protein serine/threonine kinase activity;GO:0004672.protein kinase activity;GO:0000166.nucleotide binding;GO:0016740.transferase activity;GO:0016772.transferase activity. transferring phosphorus-containing groups;	K08286	-
comp852_c0_seq1	-	-	384	-	-	emb|CAN77047.1| hypothetical protein VITISV_035258 [Vitis vinifera]	1e-10	-	GO:0046872.metal ion binding;GO:0008270.zinc ion binding;GO:0003676.nucleic acid binding;	-	-
comp854_c0_seq1	-	-	326	-	-	gb|ABD63157.1| Retrotransposon gag protein [Asparagus officinalis]	4e-36	-	GO:0008270.zinc ion binding;GO:0003676.nucleic acid binding;	-	-
comp863_c0_seq1	PIGB	phosphatidylinositol glycan. class B	518	sp|Q1LZA0|PIGB_BOVIN GPI mannosyltransferase 3 OS=Bos taurus GN=PIGB PE=2 SV=1	2e-39	dbj|BAK06266.1| predicted protein [Hordeum vulgare subsp. vulgare]	2e-65	MO	GO:0016020.membrane;GO:0006506.GPI anchor biosynthetic process;GO:0005783.endoplasmic reticulum;GO:0031227.intrinsic to endoplasmic reticulum membrane;GO:0016757.transferase activity. transferring glycosyl groups;GO:0016021.integral to membrane;GO:0005789.endoplasmic reticulum membrane;GO:0016740.transferase activity;	K05286	ko00563. Glycosylphosphatidylinositol(GPI)-anchor biosynthesis;
comp867_c0_seq1	WNK. PRKWNK	WNK lysine deficient protein kinase	265	sp|Q2QYL8|WNK8_ORYSJ Probable serine/threonine-protein kinase WNK8 OS=Oryza sativa subsp. japonica GN=WNK8 PE=2 SV=1	9e-14	dbj|BAA92871.1| MAPK like protein [Oryza sativa]	5e-14	R	GO:0016310.phosphorylation;GO:0005524.ATP binding;GO:0004674.protein serine/threonine kinase activity;GO:0016301.kinase activity;GO:0004672.protein kinase activity;GO:0006468.protein phosphorylation;GO:0016772.transferase activity. transferring phosphorus-containing groups;	K08867	-
comp872_c0_seq1	CPSF1. CFT1	cleavage and polyadenylation specificity factor subunit 1	321	sp|Q9FGR0|CPSF1_ARATH Cleavage and polyadenylation specificity factor subunit 1 OS=Arabidopsis thaliana GN=CPSF160 PE=1 SV=2	8e-32	ref|XP_002268371.1| PREDICTED: cleavage and polyadenylation specificity factor subunit 1-like [Vitis vinifera]	4e-35	-	GO:0005634.nucleus;GO:0003676.nucleic acid binding;	K14401	ko03015. mRNA surveillance pathway;
comp874_c0_seq1	ATS1	glycerol-3-phosphate O-acyltransferase	371	sp|P10349|PLSB_CUCMO Glycerol-3-phosphate acyltransferase. chloroplastic OS=Cucurbita moschata PE=1 SV=1	7e-50	gb|AAF64066.1|AF251795_1 glycerol-3-phosphate acyltransferase [Elaeis guineensis]	7e-58	-	GO:0008654.phospholipid biosynthetic process;GO:0004366.glycerol-3-phosphate O-acyltransferase activity;GO:0008152.metabolic process;GO:0009536.plastid;GO:0016740.transferase activity;GO:0009570.chloroplast stroma;GO:0009507.chloroplast;	K00630	ko00561. Glycerolipid metabolism;ko00564. Glycerophospholipid metabolism;
comp876_c0_seq1	TUBB	tubulin beta	316	sp|P29514|TBB6_ARATH Tubulin beta-6 chain OS=Arabidopsis thaliana GN=TUBB6 PE=2 SV=1	4e-33	gb|ABN50360.1| beta-tubulin. partial [Spinacia oleracea]	5e-32	Z	GO:0005856.cytoskeleton;GO:0007018.microtubule-based movement;GO:0005874.microtubule;GO:0006184.GTP catabolic process;GO:0005737.cytoplasm;GO:0003924.GTPase activity;GO:0051258.protein polymerization;GO:0000166.nucleotide binding;GO:0043234.protein complex;GO:0005198.structural molecule activity;GO:0005525.GTP binding;GO:0007017.microtubule-based process;	K07375	ko04145. Phagosome;ko04540. Gap junction;ko05130. Pathogenic Escherichia coli infection;
comp882_c0_seq2	-	-	334	sp|O64495|SDD1_ARATH Subtilisin-like protease SDD1 OS=Arabidopsis thaliana GN=SDD1 PE=2 SV=1	2e-09	ref|XP_002275452.1| PREDICTED: subtilisin-like protease SDD1-like [Vitis vinifera]	2e-18	-	GO:0004252.serine-type endopeptidase activity;GO:0008233.peptidase activity;GO:0006508.proteolysis;GO:0042802.identical protein binding;GO:0043086.negative regulation of catalytic activity;	-	-
comp888_c0_seq1	K07497	putative transposase	212	sp|Q7LHG5|YI31B_YEAST Transposon Ty3-I Gag-Pol polyprotein OS=Saccharomyces cerevisiae (strain ATCC 204508 / S288c) GN=TY3B-I PE=3 SV=2	5e-13	gb|AAG51046.1|AC069473_8 gypsy/Ty-3 retroelement polyprotein; 69905-74404 [Arabidopsis thaliana] dbj|BAB03109.1| retroelement pol polyprotein [Arabidopsis thaliana]	3e-26	-	GO:0015074.DNA integration;GO:0003964.RNA-directed DNA polymerase activity;GO:0003723.RNA binding;GO:0003677.DNA binding;GO:0006278.RNA-dependent DNA replication;GO:0003676.nucleic acid binding;	K07497	-
comp890_c0_seq1	LPCAT1_2	lysophosphatidylcholine acyltransferase / lyso-PAF acetyltransferase	367	-	-	ref|XP_002283301.2| PREDICTED: lysophosphatidylcholine acyltransferase 1-like [Vitis vinifera] emb|CBI19656.3| unnamed protein product [Vitis vinifera]	6e-48	I	GO:0008152.metabolic process;	K13510	ko00564. Glycerophospholipid metabolism;ko00565. Ether lipid metabolism;
comp933_c0_seq1	-	-	333	-	-	gb|EAZ14481.1| hypothetical protein OsJ_04404 [Oryza sativa Japonica Group]	4e-38	-	-	-	-
comp937_c0_seq1	-	-	472	sp|O23337|PP311_ARATH Pentatricopeptide repeat-containing protein At4g14820 OS=Arabidopsis thaliana GN=PCMP-H3 PE=2 SV=1	9e-35	ref|XP_002278762.1| PREDICTED: pentatricopeptide repeat-containing protein At4g14820 [Vitis vinifera] emb|CBI26271.3| unnamed protein product [Vitis vinifera]	1e-47	-	GO:0005488.binding;	-	-
comp950_c0_seq1	RPB5. POLR2E	DNA-directed RNA polymerases I. II. and III subunit RPABC1	240	sp|Q2T9T3|RPAB1_BOVIN DNA-directed RNA polymerases I. II. and III subunit RPABC1 OS=Bos taurus GN=POLR2E PE=2 SV=1	7e-11	ref|XP_003611640.1| DNA-directed RNA polymerases I. II. and III subunit RPABC1 [Medicago truncatula] gb|AES94598.1| DNA-directed RNA polymerases I. II. and III subunit RPABC1 [Medicago truncatula]	9e-15	K	GO:0005665.DNA-directed RNA polymerase II. core complex;GO:0003899.DNA-directed RNA polymerase activity;GO:0005634.nucleus;GO:0003677.DNA binding;GO:0004672.protein kinase activity;GO:0006468.protein phosphorylation;GO:0006351.transcription. DNA-dependent;GO:0006366.transcription from RNA polymerase II promoter;	K03013	ko00230. Purine metabolism;ko00240. Pyrimidine metabolism;ko03020. RNA polymerase;ko04623. Cytosolic DNA-sensing pathway;ko05016. Huntington's disease;ko05169. Epstein-Barr virus infection;
comp958_c0_seq1	-	-	223	-	-	ref|XP_003530061.1| PREDICTED: uncharacterized protein LOC100779987 [Glycine max]	6e-32	-	GO:0016616.oxidoreductase activity. acting on the CH-OH group of donors. NAD or NADP as acceptor;GO:0008152.metabolic process;GO:0004616.phosphogluconate dehydrogenase (decarboxylating) activity;GO:0008442.3-hydroxyisobutyrate dehydrogenase activity;GO:0003824.catalytic activity;GO:0055114.oxidation-reduction process;GO:0005488.binding;GO:0006098.pentose-phosphate shunt;GO:0016832.aldehyde-lyase …	-	-
comp964_c0_seq1	CENPE	centromeric protein E	246	-	-	emb|CBI38014.3| unnamed protein product [Vitis vinifera]	1e-14	-	GO:0046872.metal ion binding;GO:0007018.microtubule-based movement;GO:0005874.microtubule;GO:0005524.ATP binding;GO:0000166.nucleotide binding;GO:0008270.zinc ion binding;GO:0003777.microtubule motor activity;	K11498	-
comp972_c0_seq1	-	-	298	sp|Q9FVV9|NAP5_ARATH Probable non-intrinsic ABC protein 5 OS=Arabidopsis thaliana GN=NAP5 PE=2 SV=1	2e-31	ref|XP_002468062.1| hypothetical protein SORBIDRAFT_01g038917 [Sorghum bicolor] gb|EER95060.1| hypothetical protein SORBIDRAFT_01g038917 [Sorghum bicolor]	6e-34	Q	GO:0006810.transport;GO:0055085.transmembrane transport;GO:0005524.ATP binding;GO:0042626.ATPase activity. coupled to transmembrane movement of substances;GO:0000166.nucleotide binding;GO:0006200.ATP catabolic process;GO:0016021.integral to membrane;GO:0017111.nucleoside-triphosphatase activity;GO:0016887.ATPase activity;	-	-
comp987_c0_seq1	MYO5	myosin V	248	sp|P54697|MYOJ_DICDI Myosin-J heavy chain OS=Dictyostelium discoideum GN=myoJ PE=4 SV=2	1e-14	emb|CBI20376.3| unnamed protein product [Vitis vinifera]	2e-27	Z	GO:0005856.cytoskeleton;GO:0005524.ATP binding;GO:0003774.motor activity;GO:0005737.cytoplasm;GO:0003779.actin binding;GO:0030479.actin cortical patch;GO:0016787.hydrolase activity;GO:0000166.nucleotide binding;GO:0016459.myosin complex;	K10357	-
comp990_c0_seq1	-	-	365	-	-	gb|ABG66074.1| exonuclease family protein. putative. expressed [Oryza sativa Japonica Group]	1e-34	-	GO:0004527.exonuclease activity;GO:0005622.intracellular;GO:0003676.nucleic acid binding;	-	-
comp996_c0_seq1	-	-	299	sp|Q2QM47|BSL2_ORYSJ Serine/threonine-protein phosphatase BSL2 homolog OS=Oryza sativa subsp. japonica GN=BSL2 PE=2 SV=2	1e-47	dbj|BAK03675.1| predicted protein [Hordeum vulgare subsp. vulgare]	6e-48	R	GO:0016787.hydrolase activity;GO:0005506.iron ion binding;GO:0004721.phosphoprotein phosphatase activity;GO:0030145.manganese ion binding;	-	-
comp997_c0_seq1	-	-	201	sp|P93290|M240_ARATH Uncharacterized mitochondrial protein AtMg00240 OS=Arabidopsis thaliana GN=AtMg00240 PE=4 SV=1	2e-09	ref|XP_003520384.1| PREDICTED: uncharacterized protein LOC100795634 [Glycine max]	4e-17	-	GO:0015074.DNA integration;GO:0003677.DNA binding;GO:0008233.peptidase activity;GO:0016779.nucleotidyltransferase activity;GO:0004518.nuclease activity;GO:0004190.aspartic-type endopeptidase activity;GO:0003676.nucleic acid binding;GO:0003964.RNA-directed DNA polymerase activity;GO:0046872.metal ion binding;GO:0016787.hydrolase activity;GO:0008270.zinc ion binding;GO:0016740.transferase activity;…	-	-
comp999_c0_seq1	-	-	330	sp|Q3ECH2|Y1670_ARATH Probable receptor-like protein kinase At1g67000 OS=Arabidopsis thaliana GN=At1g67000 PE=2 SV=2	2e-40	gb|EEE60598.1| hypothetical protein OsJ_13995 [Oryza sativa Japonica Group]	1e-52	T	GO:0005524.ATP binding;GO:0004674.protein serine/threonine kinase activity;GO:0004672.protein kinase activity;GO:0006468.protein phosphorylation;GO:0016772.transferase activity. transferring phosphorus-containing groups;	-	-
comp1000_c0_seq1	FUCA	alpha-L-fucosidase	435	sp|Q9LIN2|GDL53_ARATH GDSL esterase/lipase At3g26430 OS=Arabidopsis thaliana GN=At3g26430 PE=2 SV=1	1e-50	ref|XP_002282372.1| PREDICTED: GDSL esterase/lipase At3g26430-like [Vitis vinifera]	4e-55	-	GO:0005575.cellular_component;GO:0016787.hydrolase activity;GO:0006952.defense response;GO:0019863.IgE binding;GO:0016788.hydrolase activity. acting on ester bonds;GO:0006629.lipid metabolic process;	K01206	ko00511. Other glycan degradation;
comp1007_c0_seq1	-	-	640	sp|Q9LFL5|PP390_ARATH Pentatricopeptide repeat-containing protein At5g16860 OS=Arabidopsis thaliana GN=PCMP-H92 PE=2 SV=1	9e-54	ref|XP_002466114.1| hypothetical protein SORBIDRAFT_01g001585 [Sorghum bicolor] gb|EER93112.1| hypothetical protein SORBIDRAFT_01g001585 [Sorghum bicolor]	2e-81	-	GO:0005488.binding;	-	-
comp1009_c0_seq1	-	-	243	sp|Q9SAJ5|PP133_ARATH Pentatricopeptide repeat-containing protein At1g79540 OS=Arabidopsis thaliana GN=At1g79540 PE=2 SV=1	3e-08	emb|CBI29825.3| unnamed protein product [Vitis vinifera]	2e-08	-	GO:0005488.binding;	-	-
comp1010_c0_seq1	-	-	248	-	-	ref|XP_002462534.1| hypothetical protein SORBIDRAFT_02g027570 [Sorghum bicolor] gb|EER99055.1| hypothetical protein SORBIDRAFT_02g027570 [Sorghum bicolor]	1e-09	-	GO:0016760.cellulose synthase (UDP-forming) activity;GO:0016020.membrane;GO:0016757.transferase activity. transferring glycosyl groups;GO:0030244.cellulose biosynthetic process;GO:0016021.integral to membrane;GO:0016740.transferase activity;GO:0007047.cellular cell wall organization;	-	-
comp1012_c0_seq2	-	-	493	-	-	gb|EEC74019.1| hypothetical protein OsI_08962 [Oryza sativa Indica Group] gb|EEE57817.1| hypothetical protein OsJ_08407 [Oryza sativa Japonica Group]	6e-43	-	-	-	-
comp1020_c0_seq1	-	-	248	-	-	gb|EEE62131.1| hypothetical protein OsJ_16918 [Oryza sativa Japonica Group]	3e-30	-	-	-	-
comp1039_c0_seq1	-	-	222	sp|Q9SZL8|FRS5_ARATH Protein FAR1-RELATED SEQUENCE 5 OS=Arabidopsis thaliana GN=FRS5 PE=2 SV=1	2e-10	ref|XP_003561809.1| PREDICTED: uncharacterized protein LOC100841807 [Brachypodium distachyon]	6e-18	-	-	-	-
comp1048_c0_seq1	-	-	233	sp|Q69RI8|HAK14_ORYSJ Probable potassium transporter 14 OS=Oryza sativa subsp. japonica GN=HAK14 PE=2 SV=1	7e-15	dbj|BAJ87630.1| predicted protein [Hordeum vulgare subsp. vulgare]	1e-14	-	GO:0016020.membrane;GO:0071805.potassium ion transmembrane transport;GO:0015079.potassium ion transmembrane transporter activity;	-	-
comp1050_c0_seq1	E3.1.1.11	pectinesterase	378	sp|Q8VYZ3|PME53_ARATH Probable pectinesterase 53 OS=Arabidopsis thaliana GN=PME53 PE=2 SV=1	8e-77	gb|EEC79546.1| hypothetical protein OsI_20666 [Oryza sativa Indica Group]	4e-78	-	GO:0045330.aspartyl esterase activity;GO:0016787.hydrolase activity;GO:0005618.cell wall;GO:0030599.pectinesterase activity;GO:0042545.cell wall modification;	K01051	ko00040. Pentose and glucuronate interconversions;ko00500. Starch and sucrose metabolism;
comp1051_c0_seq1	-	-	312	-	-	ref|NP_671477.1| rRNA promoter binding protein [Rattus norvegicus] gb|AAK21974.1| rRNA promoter binding protein [Rattus norvegicus]	1e-66	-	-	-	-
comp1052_c0_seq1	-	-	283	-	-	ref|XP_002327078.1| predicted protein [Populus trichocarpa] gb|EEE73828.1| predicted protein [Populus trichocarpa]	6e-12	-	GO:0016021.integral to membrane;	-	-
comp1056_c0_seq2	-	-	323	sp|Q7XJE6|MCA1_ARATH Metacaspase-1 OS=Arabidopsis thaliana GN=AMC1 PE=1 SV=1	3e-14	ref|XP_002467470.1| hypothetical protein SORBIDRAFT_01g028720 [Sorghum bicolor] gb|EER94468.1| hypothetical protein SORBIDRAFT_01g028720 [Sorghum bicolor]	5e-16	-	GO:0006508.proteolysis;GO:0004197.cysteine-type endopeptidase activity;	-	-
comp1057_c0_seq1	XPOT	exportin-T	263	sp|Q8H3A7|XPOT_ORYSJ Exportin-T OS=Oryza sativa subsp. japonica GN=Os07g0613300 PE=2 SV=1	1e-18	ref|NP_001060255.1| Os07g0613300 [Oryza sativa Japonica Group] sp|Q8H3A7.1|XPOT_ORYSJ RecName: Full=Exportin-T; AltName: Full=Exportin(tRNA); AltName: Full=Protein PAUSED homolog; AltName: Full=tRNA exportin dbj|BAC16491.1| putative exportin. tRNA [Oryza sativa Japonica Group] dbj|BAC79501.1| putative exportin. tRNA (nuclear export receptor for tRNAs) [Oryza sativa Japonica Group] dbj|BAF22169.1|…	4e-17	YUJ	GO:0005488.binding;	K14288	ko03013. RNA transport;
comp1065_c0_seq1	-	-	369	-	-	emb|CBI18996.3| unnamed protein product [Vitis vinifera]	5e-37	-	GO:0015991.ATP hydrolysis coupled proton transport;GO:0000221.vacuolar proton-transporting V-type ATPase. V1 domain;GO:0005488.binding;GO:0046961.proton-transporting ATPase activity. rotational mechanism;GO:0016874.ligase activity;	-	-
comp1068_c0_seq1	kup	KUP system potassium uptake protein	509	sp|Q8VXB1|HAK12_ORYSJ Putative potassium transporter 12 OS=Oryza sativa subsp. japonica GN=HAK12 PE=2 SV=1	1e-67	ref|XP_002444019.1| hypothetical protein SORBIDRAFT_07g006000 [Sorghum bicolor] gb|EES13514.1| hypothetical protein SORBIDRAFT_07g006000 [Sorghum bicolor]	4e-66	-	GO:0016020.membrane;GO:0071805.potassium ion transmembrane transport;GO:0015079.potassium ion transmembrane transporter activity;	K03549	-
comp1074_c0_seq1	-	-	250	-	-	emb|CAN81986.1| hypothetical protein VITISV_001568 [Vitis vinifera]	6e-17	-	GO:0015074.DNA integration;GO:0003964.RNA-directed DNA polymerase activity;GO:0005634.nucleus;GO:0003723.RNA binding;GO:0003677.DNA binding;GO:0006278.RNA-dependent DNA replication;GO:0003676.nucleic acid binding;	-	-
comp1079_c0_seq1	-	-	230	-	-	gb|ABD63131.1| Retrotransposon gag protein [Asparagus officinalis]	6e-13	-	GO:0008270.zinc ion binding;GO:0003676.nucleic acid binding;	-	-
comp1086_c0_seq1	-	-	204	sp|Q7XPJ0|KCBP_ORYSJ Kinesin-like calmodulin-binding protein homolog OS=Oryza sativa subsp. japonica GN=Os04g0666900 PE=2 SV=1	1e-25	ref|XP_002263149.2| PREDICTED: kinesin-like calmodulin-binding protein homolog [Vitis vinifera]	5e-28	-	GO:0005856.cytoskeleton;GO:0007018.microtubule-based movement;GO:0005524.ATP binding;GO:0003824.catalytic activity;GO:0055114.oxidation-reduction process;GO:0005488.binding;GO:0000166.nucleotide binding;GO:0003777.microtubule motor activity;GO:0016491.oxidoreductase activity;	-	-
comp1096_c0_seq1	-	-	404	-	-	ref|XP_003578324.1| PREDICTED: uncharacterized protein LOC100823109 [Brachypodium distachyon]	4e-18	-	-	-	-
comp1097_c0_seq1	-	-	308	-	-	emb|CBI18645.3| unnamed protein product [Vitis vinifera]	6e-47	-	GO:0005783.endoplasmic reticulum;	-	-
comp1123_c0_seq1	-	-	254	-	-	gb|EEC69873.1| hypothetical protein OsI_00239 [Oryza sativa Indica Group]	2e-38	-	-	-	-
comp1140_c0_seq1	DNAJB4	DnaJ homolog subfamily B member 4	250	sp|P25685|DNJB1_HUMAN DnaJ homolog subfamily B member 1 OS=Homo sapiens GN=DNAJB1 PE=1 SV=4	1e-18	ref|XP_002324266.1| predicted protein [Populus trichocarpa] gb|EEF02831.1| predicted protein [Populus trichocarpa]	3e-28	O	GO:0006457.protein folding;GO:0051082.unfolded protein binding;GO:0031072.heat shock protein binding;	K09510	-
comp1142_c0_seq1	GRIF	glutamate receptor. ionotropic. other eukaryote	209	sp|Q9SDQ4|GLR37_ARATH Glutamate receptor 3.7 OS=Arabidopsis thaliana GN=GLR3.7 PE=2 SV=2	3e-13	emb|CBI28942.3| unnamed protein product [Vitis vinifera]	1e-15	-	GO:0016020.membrane;GO:0007186.G-protein coupled receptor signaling pathway;GO:0006810.transport;GO:0004872.receptor activity;GO:0006811.ion transport;GO:0004930.G-protein coupled receptor activity;GO:0004965.G-protein coupled GABA receptor activity;GO:0005216.ion channel activity;GO:0016021.integral to membrane;GO:0004970.ionotropic glutamate receptor activity;GO:0005234.extracellular-glutamate-…	K05387	-
comp1148_c0_seq1	psbD	photosystem II P680 reaction center D2 protein	348	sp|Q0ZJ25|PSBD_VITVI Photosystem II D2 protein OS=Vitis vinifera GN=psbD PE=3 SV=1	1e-72	gb|AAN04614.1| photosystem II D2 protein [Columnea sp. Lindqvist and Albert 30] gb|AAN04615.1| photosystem II D2 protein [Pinguicula grandiflora] gb|AAN04616.1| photosystem II D2 protein [Pinguicula ehlersiae] gb|AAN04618.1| photosystem II D2 protein [Utricularia alpina] gb|AAN04619.1| photosystem II D2 protein [Utricularia pubescens] gb|AAN04620.1| photosystem II D2 protein [Utricularia geminisc…	5e-74	-	GO:0016020.membrane;GO:0009772.photosynthetic electron transport in photosystem II;GO:0006810.transport;GO:0009535.chloroplast thylakoid membrane;GO:0009523.photosystem II;GO:0045156.electron transporter. transferring electrons within the cyclic electron transport pathway of photosynthesis activity;GO:0009579.thylakoid;GO:0046872.metal ion binding;GO:0022900.electron transport chain;GO:0019684.ph…	K02706	ko00195. Photosynthesis;
comp1160_c0_seq1	FAR	fatty acyl-CoA reductase	299	sp|Q9LXN3|FACR4_ARATH Probable fatty acyl-CoA reductase 4 OS=Arabidopsis thaliana GN=FAR4 PE=2 SV=1	9e-26	ref|XP_002305562.1| predicted protein [Populus trichocarpa] ref|XP_002328059.1| predicted protein [Populus trichocarpa] gb|EEE75939.1| predicted protein [Populus trichocarpa] gb|EEE86073.1| predicted protein [Populus trichocarpa]	2e-34	I	GO:0016620.oxidoreductase activity. acting on the aldehyde or oxo group of donors. NAD or NADP as acceptor;GO:0055114.oxidation-reduction process;GO:0005488.binding;	K13356	ko00073. Cutin. suberine and wax biosynthesis;ko04146. Peroxisome;
comp1167_c0_seq1	DHX8. PRP22	ATP-dependent RNA helicase DHX8/PRP22	251	sp|P0CE10|Y4102_ARATH Putative uncharacterized protein At4g01020. chloroplastic OS=Arabidopsis thaliana GN=At4g01020 PE=4 SV=1	2e-13	dbj|BAC79920.1| putative DEAD/H (Asp-Glu-Ala-Asp/His) box polypeptide 8 (RNA helicase) [Oryza sativa Japonica Group]	2e-20	-	-	K12818	ko03040. Spliceosome;
comp1172_c0_seq1	-	-	397	-	-	ref|XP_002465344.1| hypothetical protein SORBIDRAFT_01g036840 [Sorghum bicolor] gb|EER92342.1| hypothetical protein SORBIDRAFT_01g036840 [Sorghum bicolor]	8e-11	-	-	-	-
comp1173_c0_seq2	-	-	360	-	-	ref|XP_002321717.1| predicted protein [Populus trichocarpa] gb|EEF05844.1| predicted protein [Populus trichocarpa]	3e-13	-	-	-	-
comp1175_c0_seq1	-	-	271	-	-	ref|XP_002527452.1| conserved hypothetical protein [Ricinus communis] gb|EEF34944.1| conserved hypothetical protein [Ricinus communis]	2e-16	-	-	-	-
comp1188_c0_seq1	-	-	342	-	-	gb|EEC70063.1| hypothetical protein OsI_00665 [Oryza sativa Indica Group]	2e-39	-	GO:0003964.RNA-directed DNA polymerase activity;GO:0003723.RNA binding;GO:0006278.RNA-dependent DNA replication;	-	-
comp1191_c0_seq1	-	-	242	-	-	ref|XP_003563296.1| PREDICTED: uncharacterized protein LOC100829573 [Brachypodium distachyon]	2e-09	-	GO:0007154.cell communication;GO:0035091.phosphatidylinositol binding;	-	-
comp1204_c0_seq1	-	-	254	-	-	ref|NP_001057241.1| Os06g0235300 [Oryza sativa Japonica Group] dbj|BAD37789.1| zinc finger protein-like [Oryza sativa Japonica Group] dbj|BAD37930.1| zinc finger protein-like [Oryza sativa Japonica Group] dbj|BAF19155.1| Os06g0235300 [Oryza sativa Japonica Group] dbj|BAG90058.1| unnamed protein product [Oryza sativa Japonica Group]	1e-15	-	-	-	-
comp1211_c0_seq1	PPP1C	protein phosphatase 1. catalytic subunit	249	sp|P48490|PP1_PHAVU Serine/threonine-protein phosphatase PP1 OS=Phaseolus vulgaris PE=2 SV=1	7e-38	dbj|BAB93408.1| putative protein phosphatase PP1 [Oryza sativa Japonica Group]	1e-39	TRGD	GO:0046872.metal ion binding;GO:0016787.hydrolase activity;GO:0004721.phosphoprotein phosphatase activity;GO:0006950.response to stress;	K06269	ko03015. mRNA surveillance pathway;ko04113. Meiosis - yeast;ko04114. Oocyte meiosis;ko04270. Vascular smooth muscle contraction;ko04510. Focal adhesion;ko04720. Long-term potentiation;ko04728. Dopaminergic synapse;ko04810. Regulation of actin cytoskeleton;ko04910. Insulin signaling pathway;ko05031. Amphetamine addiction;ko05034. Alcoholism;ko05168. Herpes simplex infection;
comp1221_c0_seq1	-	-	216	-	-	ref|ZP_02919177.1| hypothetical protein STRINF_00001 [Streptococcus infantarius subsp. infantarius ATCC BAA-102] gb|EDT48701.1| hypothetical protein STRINF_00001 [Streptococcus infantarius subsp. infantarius ATCC BAA-102]	2e-16	-	-	-	-
comp1224_c0_seq1	PYL	abscisic acid receptor PYR/PYL family	282	sp|O80992|PYL2_ARATH Abscisic acid receptor PYL2 OS=Arabidopsis thaliana GN=PYL2 PE=1 SV=1	4e-41	ref|XP_002308568.1| predicted protein [Populus trichocarpa] gb|EEE92091.1| predicted protein [Populus trichocarpa]	9e-45	-	-	K14496	ko04075. Plant hormone signal transduction;
comp1240_c0_seq1	CDC20	cell division cycle 20. cofactor of APC complex	303	sp|Q8VZS9|FZR1_ARATH Protein FIZZY-RELATED 1 OS=Arabidopsis thaliana GN=FZR1 PE=1 SV=1	9e-16	gb|EEE69236.1| hypothetical protein OsJ_28482 [Oryza sativa Japonica Group]	4e-21	DOB	-	K03363	ko04110. Cell cycle;ko04111. Cell cycle - yeast;ko04113. Meiosis - yeast;ko04114. Oocyte meiosis;ko04120. Ubiquitin mediated proteolysis;ko05166. HTLV-I infection;ko05203. Viral carcinogenesis;
comp1245_c0_seq1	-	-	214	sp|Q3ECK2|PPR92_ARATH Pentatricopeptide repeat-containing protein At1g62680. mitochondrial OS=Arabidopsis thaliana GN=At1g62680 PE=2 SV=2	3e-09	emb|CBI75525.1| PPR repeat domain containing protein [Triticum aestivum]	7e-17	-	-	-	-
comp1246_c0_seq1	-	-	475	sp|C0LGT1|Y5129_ARATH Probable LRR receptor-like serine/threonine-protein kinase At5g10290 OS=Arabidopsis thaliana GN=At5g10290 PE=1 SV=1	1e-33	ref|NP_001182927.1| uncharacterized protein LOC100501217 precursor [Zea mays] gb|ACR35150.1| unknown [Zea mays]	2e-47	-	GO:0005524.ATP binding;GO:0004674.protein serine/threonine kinase activity;GO:0004672.protein kinase activity;GO:0000166.nucleotide binding;GO:0006468.protein phosphorylation;GO:0016772.transferase activity. transferring phosphorus-containing groups;	-	-
comp1261_c0_seq1	-	-	303	sp|Q8S3D1|BH068_ARATH Transcription factor bHLH68 OS=Arabidopsis thaliana GN=BHLH68 PE=2 SV=2	1e-06	ref|XP_002514268.1| transcription factor. putative [Ricinus communis] gb|EEF48222.1| transcription factor. putative [Ricinus communis]	1e-22	-	GO:0005634.nucleus;GO:0006355.regulation of transcription. DNA-dependent;	-	-
comp1263_c0_seq1	-	-	257	-	-	ref|XP_003633146.1| PREDICTED: uncharacterized protein LOC100852953 [Vitis vinifera]	5e-19	-	-	-	-
comp1274_c0_seq1	galE. GALE	UDP-glucose 4-epimerase	250	sp|Q8H930|ARAE1_ORYSJ Probable UDP-arabinose 4-epimerase 1 OS=Oryza sativa subsp. japonica GN=UEL-1 PE=2 SV=2	3e-43	gb|ACN36452.1| unknown [Zea mays]	2e-44	M	GO:0016853.isomerase activity;GO:0044237.cellular metabolic process;GO:0006012.galactose metabolic process;GO:0003824.catalytic activity;GO:0005488.binding;GO:0003978.UDP-glucose 4-epimerase activity;GO:0050662.coenzyme binding;	K01784	ko00052. Galactose metabolism;ko00520. Amino sugar and nucleotide sugar metabolism;
comp1284_c0_seq1	-	-	235	sp|O64495|SDD1_ARATH Subtilisin-like protease SDD1 OS=Arabidopsis thaliana GN=SDD1 PE=2 SV=1	1e-08	gb|EAZ22491.1| hypothetical protein OsJ_06156 [Oryza sativa Japonica Group]	7e-30	-	-	-	-
comp1297_c0_seq1	-	-	289	-	-	emb|CAN67382.1| hypothetical protein VITISV_017920 [Vitis vinifera]	2e-46	-	-	-	-
comp1298_c0_seq1	-	-	368	sp|A6MMZ7|NU4LC_ILLOL NAD(P)H-quinone oxidoreductase subunit 4L. chloroplastic OS=Illicium oligandrum GN=ndhE PE=3 SV=1	2e-13	gb|AEX96459.1| NADH-plastoquinone oxidoreductase subunit 4L (chloroplast) [Amaryllis belladonna]	5e-13	-	GO:0016020.membrane;GO:0006810.transport;GO:0016651.oxidoreductase activity. acting on NADH or NADPH;GO:0009535.chloroplast thylakoid membrane;GO:0042773.ATP synthesis coupled electron transport;GO:0055114.oxidation-reduction process;GO:0009579.thylakoid;GO:0016021.integral to membrane;GO:0048038.quinone binding;GO:0009536.plastid;GO:0009507.chloroplast;GO:0016491.oxidoreductase activity;	-	-
comp1312_c0_seq1	-	-	205	-	-	dbj|BAJ85567.1| predicted protein [Hordeum vulgare subsp. vulgare]	2e-09	-	GO:0008652.cellular amino acid biosynthetic process;GO:0016740.transferase activity;	-	-
comp1314_c0_seq1	-	-	314	-	-	ref|XP_002458676.1| hypothetical protein SORBIDRAFT_03g037930 [Sorghum bicolor] gb|EES03796.1| hypothetical protein SORBIDRAFT_03g037930 [Sorghum bicolor]	5e-14	-	-	-	-
comp1322_c0_seq1	FAR	fatty acyl-CoA reductase	274	sp|Q1PEI6|FACR8_ARATH Fatty acyl-CoA reductase 8 OS=Arabidopsis thaliana GN=FAR8 PE=2 SV=1	3e-16	emb|CAB88538.1| acyl CoA reductase-like protein [Arabidopsis thaliana]	8e-15	-	GO:0016620.oxidoreductase activity. acting on the aldehyde or oxo group of donors. NAD or NADP as acceptor;GO:0055114.oxidation-reduction process;GO:0005488.binding;	K13356	ko00073. Cutin. suberine and wax biosynthesis;ko04146. Peroxisome;
comp1332_c0_seq1	-	-	439	-	-	gb|ABA96650.1| retrotransposon protein. putative. unclassified [Oryza sativa Japonica Group]	3e-18	-	GO:0003964.RNA-directed DNA polymerase activity;GO:0003723.RNA binding;GO:0006278.RNA-dependent DNA replication;	-	-
comp1349_c0_seq1	-	-	560	-	-	ref|XP_003578878.1| PREDICTED: G-type lectin S-receptor-like serine/threonine-protein kinase SD2-5-like isoform 1 [Brachypodium distachyon] ref|XP_003578879.1| PREDICTED: G-type lectin S-receptor-like serine/threonine-protein kinase SD2-5-like isoform 2 [Brachypodium distachyon]	7e-53	-	GO:0005524.ATP binding;GO:0005529.carbohydrate binding;GO:0006468.protein phosphorylation;GO:0004674.protein serine/threonine kinase activity;GO:0000166.nucleotide binding;GO:0004672.protein kinase activity;GO:0048544.recognition of pollen;GO:0016772.transferase activity. transferring phosphorus-containing groups;	-	-
comp1351_c0_seq1	-	-	391	-	-	ref|ZP_07717465.1| conserved hypothetical protein [Aeromicrobium marinum DSM 15272] gb|EFQ82700.1| conserved hypothetical protein [Aeromicrobium marinum DSM 15272]	2e-07	-	-	-	-
comp1353_c0_seq1	-	-	320	-	-	ref|XP_003605731.1| Nucleotide pyrophosphatase/phosphodiesterase [Medicago truncatula] gb|AES87928.1| Nucleotide pyrophosphatase/phosphodiesterase [Medicago truncatula]	2e-15	-	GO:0046872.metal ion binding;GO:0016787.hydrolase activity;GO:0003993.acid phosphatase activity;	-	-
comp1361_c0_seq1	DPP4	dipeptidyl-peptidase 4	208	-	-	ref|XP_002277892.2| PREDICTED: dipeptidyl peptidase 8-like [Vitis vinifera] emb|CBI23007.3| unnamed protein product [Vitis vinifera]	2e-28	O	GO:0016020.membrane;GO:0006508.proteolysis;GO:0008236.serine-type peptidase activity;	K01278	ko04974. Protein digestion and absorption;
comp1368_c0_seq1	EIF6	translation initiation factor 6	364	sp|P56537|IF6_HUMAN Eukaryotic translation initiation factor 6 OS=Homo sapiens GN=EIF6 PE=1 SV=1	2e-16	ref|XP_002276166.1| PREDICTED: eukaryotic translation initiation factor 6-2 isoform 1 [Vitis vinifera] emb|CAN77181.1| hypothetical protein VITISV_038707 [Vitis vinifera] emb|CBI21580.3| unnamed protein product [Vitis vinifera]	1e-22	-	GO:0043022.ribosome binding;GO:0006413.translational initiation;GO:0003743.translation initiation factor activity;GO:0042256.mature ribosome assembly;	K03264	ko03008. Ribosome biogenesis in eukaryotes;
comp1385_c0_seq1	-	-	259	sp|Q0VCA5|SAMH1_BOVIN SAM domain and HD domain-containing protein 1 OS=Bos taurus GN=SAMHD1 PE=2 SV=1	5e-13	ref|XP_002278629.1| PREDICTED: protein SAMHD1 homolog [Vitis vinifera] emb|CBI34935.3| unnamed protein product [Vitis vinifera]	3e-38	S	GO:0008757.S-adenosylmethionine-dependent methyltransferase activity;GO:0008152.metabolic process;GO:0008173.RNA methyltransferase activity;GO:0003824.catalytic activity;GO:0051536.iron-sulfur cluster binding;GO:0006364.rRNA processing;GO:0005737.cytoplasm;GO:0046872.metal ion binding;GO:0008081.phosphoric diester hydrolase activity;GO:0001510.RNA methylation;	-	-
comp1390_c0_seq1	-	-	224	sp|P0C6S7|ANS1B_RAT Ankyrin repeat and sterile alpha motif domain-containing protein 1B OS=Rattus norvegicus GN=Anks1b PE=1 SV=1	8e-06	ref|XP_002526476.1| ankyrin repeat-containing protein. putative [Ricinus communis] gb|EEF35867.1| ankyrin repeat-containing protein. putative [Ricinus communis]	4e-10	MR	-	-	-
comp1396_c0_seq1	nuoF	NADH-quinone oxidoreductase subunit F	260	sp|Q9FNN5|NDUV1_ARATH NADH dehydrogenase [ubiquinone] flavoprotein 1. mitochondrial OS=Arabidopsis thaliana GN=At5g08530 PE=2 SV=1	2e-31	ref|XP_003589961.1| NADH-quinone oxidoreductase subunit F [Medicago truncatula] gb|AES60212.1| NADH-quinone oxidoreductase subunit F [Medicago truncatula]	7e-32	C	GO:0016020.membrane;GO:0016651.oxidoreductase activity. acting on NADH or NADPH;GO:0055114.oxidation-reduction process;GO:0051539.4 iron. 4 sulfur cluster binding;GO:0005739.mitochondrion;GO:0008137.NADH dehydrogenase (ubiquinone) activity;GO:0016491.oxidoreductase activity;GO:0006810.transport;GO:0003954.NADH dehydrogenase activity;GO:0051287.NAD binding;GO:0051536.iron-sulfur cluster binding;GO…	K00335	ko00190. Oxidative phosphorylation;ko00910. Nitrogen metabolism;
comp1407_c0_seq1	EDC4	enhancer of mRNA-decapping protein 4	271	sp|Q9LTT9|VCR_ARATH Varicose-related protein OS=Arabidopsis thaliana GN=VCR PE=2 SV=1	1e-24	ref|XP_003563930.1| PREDICTED: enhancer of mRNA-decapping protein 4-like [Brachypodium distachyon]	7e-31	R	-	K12616	ko03018. RNA degradation;
comp1413_c0_seq1	-	-	292	-	-	ref|XP_003558699.1| PREDICTED: uncharacterized protein LOC100844817 [Brachypodium distachyon]	1e-11	-	-	-	-
comp1414_c0_seq1	-	-	419	sp|O80560|IP5PC_ARATH Type I inositol 1.4.5-trisphosphate 5-phosphatase 12 OS=Arabidopsis thaliana GN=5PTASE12 PE=1 SV=1	2e-37	ref|XP_002529102.1| type II inositol 5-phosphatase. putative [Ricinus communis] gb|EEF33286.1| type II inositol 5-phosphatase. putative [Ricinus communis]	2e-40	-	GO:0004527.exonuclease activity;GO:0004437.inositol or phosphatidylinositol phosphatase activity;GO:0016787.hydrolase activity;GO:0004439.phosphatidylinositol-4.5-bisphosphate 5-phosphatase activity;GO:0004519.endonuclease activity;	-	-
comp1417_c0_seq1	K07497	putative transposase	270	sp|Q7LHG5|YI31B_YEAST Transposon Ty3-I Gag-Pol polyprotein OS=Saccharomyces cerevisiae (strain ATCC 204508 / S288c) GN=TY3B-I PE=3 SV=2	2e-23	gb|ACB28472.1| polyprotein [Ananas comosus]	2e-37	-	GO:0015074.DNA integration;GO:0003723.RNA binding;GO:0003677.DNA binding;GO:0016779.nucleotidyltransferase activity;GO:0003676.nucleic acid binding;GO:0003964.RNA-directed DNA polymerase activity;GO:0005739.mitochondrion;GO:0016740.transferase activity;GO:0006278.RNA-dependent DNA replication;	K07497	-
comp1419_c0_seq1	E3.1.27.1	ribonuclease T2	203	sp|P80022|RNLE_SOLLC Extracellular ribonuclease LE OS=Solanum lycopersicum PE=1 SV=2	2e-20	gb|AAF82615.1|AF157011_1 S-like ribonuclease [Prunus dulcis] gb|AAG31930.1|AF202030_1 RNase PD2 [Prunus dulcis]	2e-20	A	GO:0005615.extracellular space;GO:0003723.RNA binding;GO:0006950.response to stress;GO:0033897.ribonuclease T2 activity;GO:0005737.cytoplasm;GO:0004518.nuclease activity;GO:0005618.cell wall;GO:0016787.hydrolase activity;GO:0005576.extracellular region;GO:0004519.endonuclease activity;	K01166	-
comp1429_c0_seq1	-	-	201	sp|Q9FF99|AAP7_ARATH Probable amino acid permease 7 OS=Arabidopsis thaliana GN=AAP7 PE=1 SV=1	3e-17	ref|XP_002533728.1| amino acid transporter. putative [Ricinus communis] gb|EEF28659.1| amino acid transporter. putative [Ricinus communis]	1e-20	-	GO:0016020.membrane;GO:0016021.integral to membrane;	-	-
comp1432_c0_seq1	pfk	pyrophosphate--fructose-6-phosphate 1-phosphotransferase	518	sp|Q41140|PFPA_RICCO Pyrophosphate--fructose 6-phosphate 1-phosphotransferase subunit alpha OS=Ricinus communis GN=PFP-ALPHA PE=3 SV=1	3e-55	ref|XP_002276269.1| PREDICTED: pyrophosphate--fructose 6-phosphate 1-phosphotransferase subunit alpha-like [Vitis vinifera]	4e-57	-	GO:0016310.phosphorylation;GO:0003872.6-phosphofructokinase activity;GO:0008152.metabolic process;GO:0005524.ATP binding;GO:0016301.kinase activity;GO:0006096.glycolysis;GO:0003824.catalytic activity;GO:0005945.6-phosphofructokinase complex;GO:0047334.diphosphate-fructose-6-phosphate 1-phosphotransferase activity;GO:0000166.nucleotide binding;GO:0016740.transferase activity;	K00895	ko00051. Fructose and mannose metabolism;
comp1437_c0_seq1	NUP155	nuclear pore complex protein Nup155	576	-	-	ref|XP_003525230.1| PREDICTED: nuclear pore complex protein Nup155-like [Glycine max]	9e-69	-	GO:0005643.nuclear pore;GO:0006913.nucleocytoplasmic transport;GO:0017056.structural constituent of nuclear pore;	K14312	ko03013. RNA transport;
comp1449_c0_seq1	-	-	386	-	-	ref|XP_002586845.1| hypothetical protein BRAFLDRAFT_247796 [Branchiostoma floridae] gb|EEN42856.1| hypothetical protein BRAFLDRAFT_247796 [Branchiostoma floridae]	1e-06	-	-	-	-
comp1452_c0_seq1	-	-	358	sp|Q05047|C72A1_CATRO Secologanin synthase OS=Catharanthus roseus GN=CYP72A1 PE=2 SV=1	4e-18	ref|XP_003635295.1| PREDICTED: secologanin synthase-like [Vitis vinifera] emb|CBI33075.3| unnamed protein product [Vitis vinifera]	2e-28	-	GO:0016020.membrane;GO:0009055.electron carrier activity;GO:0020037.heme binding;GO:0005506.iron ion binding;GO:0055114.oxidation-reduction process;GO:0005773.vacuole;GO:0005774.vacuolar membrane;GO:0050616.secologanin synthase activity;GO:0016705.oxidoreductase activity. acting on paired donors. with incorporation or reduction of molecular oxygen;GO:0046872.metal ion binding;GO:0016021.integral …	-	-
comp1457_c0_seq1	-	-	487	-	-	ref|XP_002314853.1| predicted protein [Populus trichocarpa] gb|EEF01024.1| predicted protein [Populus trichocarpa]	1e-23	-	GO:0006950.response to stress;	-	-
comp1464_c0_seq1	-	-	219	sp|Q8VYI1|SBH1_ARATH Sphingoid base hydroxylase 1 OS=Arabidopsis thaliana GN=SBH1 PE=2 SV=1	2e-06	ref|XP_002265496.1| PREDICTED: sphingoid base hydroxylase 2 isoform 1 [Vitis vinifera] emb|CBI29339.3| unnamed protein product [Vitis vinifera]	7e-07	I	GO:0000254.C-4 methylsterol oxidase activity;GO:0005506.iron ion binding;GO:0006633.fatty acid biosynthetic process;GO:0055114.oxidation-reduction process;GO:0016491.oxidoreductase activity;	-	-
comp1470_c0_seq1	-	-	228	sp|Q55CD9|NDH_DICDI Probable NADH dehydrogenase OS=Dictyostelium discoideum GN=DDB_G0270104 PE=3 SV=2	5e-09	dbj|BAM13871.1| type II NAD(P)H dehydrogenase [Symplocarpus renifolius]	4e-34	C	GO:0050660.flavin adenine dinucleotide binding;GO:0008137.NADH dehydrogenase (ubiquinone) activity;GO:0055114.oxidation-reduction process;GO:0016491.oxidoreductase activity;	-	-
comp1482_c0_seq2	GPS1. COPS1. CSN1	COP9 signalosome complex subunit 1	331	sp|P45432|CSN1_ARATH COP9 signalosome complex subunit 1 OS=Arabidopsis thaliana GN=CSN1 PE=1 SV=2	3e-15	ref|XP_002511799.1| cop9 signalosome complex subunit. putative [Ricinus communis] gb|EEF50468.1| cop9 signalosome complex subunit. putative [Ricinus communis]	1e-18	-	GO:0005488.binding;	K12175	-
comp1483_c0_seq1	PRSS15. PIM1	Lon-like ATP-dependent protease	340	sp|Q69UZ3|LONM_ORYSJ Lon protease homolog. mitochondrial OS=Oryza sativa subsp. japonica GN=Os07g0689300 PE=2 SV=1	9e-61	ref|XP_002318953.1| predicted protein [Populus trichocarpa] gb|EEE94876.1| predicted protein [Populus trichocarpa]	3e-59	O	GO:0005759.mitochondrial matrix;GO:0004252.serine-type endopeptidase activity;GO:0003677.DNA binding;GO:0008233.peptidase activity;GO:0005524.ATP binding;GO:0008236.serine-type peptidase activity;GO:0016787.hydrolase activity;GO:0006508.proteolysis;GO:0000166.nucleotide binding;GO:0017111.nucleoside-triphosphatase activity;GO:0004176.ATP-dependent peptidase activity;GO:0005739.mitochondrion;	K08675	-
comp1491_c0_seq1	-	-	332	sp|Q0WNP3|PP319_ARATH Pentatricopeptide repeat-containing protein At4g18520 OS=Arabidopsis thaliana GN=PCMP-A2 PE=2 SV=1	7e-24	ref|XP_002284293.1| PREDICTED: pentatricopeptide repeat-containing protein At4g18520-like [Vitis vinifera]	1e-29	-	GO:0005488.binding;	-	-
comp1498_c0_seq2	-	-	313	sp|O65036|C3H54_ARATH Zinc finger CCCH domain-containing protein 54 OS=Arabidopsis thaliana GN=PEI1 PE=1 SV=1	6e-31	gb|AAR15427.1| Zn-finger transcription factor [Sisymbrium irio]	2e-29	R	GO:0008270.zinc ion binding;GO:0003676.nucleic acid binding;	-	-
comp1501_c0_seq1	-	-	341	sp|Q9SY57|P2A10_ARATH Protein PHLOEM PROTEIN 2-LIKE A10 OS=Arabidopsis thaliana GN=PP2A10 PE=2 SV=1	5e-24	emb|CBI19373.3| unnamed protein product [Vitis vinifera]	5e-30	-	-	-	-
comp1510_c0_seq1	RP-S29e. RPS29	small subunit ribosomal protein S29e	221	sp|P62275|RS29_RAT 40S ribosomal protein S29 OS=Rattus norvegicus GN=Rps29 PE=1 SV=2	3e-38	ref|XP_001082945.2| PREDICTED: 40S ribosomal protein S29-like. partial [Macaca mulatta]	3e-37	J	GO:0005840.ribosome;GO:0060218.hemopoietic stem cell differentiation;GO:0001525.angiogenesis;GO:0005622.intracellular;GO:0046872.metal ion binding;GO:0030529.ribonucleoprotein complex;GO:0006412.translation;GO:0009790.embryo development;GO:0003735.structural constituent of ribosome;GO:0051726.regulation of cell cycle;GO:0001570.vasculogenesis;	K02980	ko03010. Ribosome;
comp1513_c0_seq1	-	-	280	-	-	ref|XP_002281425.1| PREDICTED: putative nuclease HARBI1 [Vitis vinifera] emb|CBI16187.3| unnamed protein product [Vitis vinifera]	1e-42	L	GO:0016788.hydrolase activity. acting on ester bonds;	-	-
comp1521_c0_seq1	CEP. CYSEP	KDEL-tailed cysteine endopeptidase	247	sp|P25803|CYSEP_PHAVU Vignain OS=Phaseolus vulgaris PE=2 SV=2	3e-27	gb|AAR92154.1| putative cysteine protease 1 [Iris x hollandica]	1e-34	O	GO:0005788.endoplasmic reticulum lumen;GO:0032440.2-alkenal reductase [NAD(P)] activity;GO:0005783.endoplasmic reticulum;GO:0008233.peptidase activity;GO:0031410.cytoplasmic vesicle;GO:0016023.cytoplasmic membrane-bounded vesicle;GO:0055114.oxidation-reduction process;GO:0005773.vacuole;GO:0006508.proteolysis;GO:0008234.cysteine-type peptidase activity;GO:0016787.hydrolase activity;GO:0004197.cys…	K16292	-
comp1529_c0_seq1	-	-	754	sp|Q9SZL8|FRS5_ARATH Protein FAR1-RELATED SEQUENCE 5 OS=Arabidopsis thaliana GN=FRS5 PE=2 SV=1	1e-49	ref|XP_002468396.1| hypothetical protein SORBIDRAFT_01g045140 [Sorghum bicolor] gb|EER95394.1| hypothetical protein SORBIDRAFT_01g045140 [Sorghum bicolor]	2e-98	-	GO:0006355.regulation of transcription. DNA-dependent;GO:0043565.sequence-specific DNA binding;GO:0008270.zinc ion binding;GO:0006351.transcription. DNA-dependent;GO:0003700.sequence-specific DNA binding transcription factor activity;	-	-
comp1536_c0_seq1	-	-	422	sp|Q9FNB5|AB6G_ARATH ABC transporter G family member 6 OS=Arabidopsis thaliana GN=ABCG6 PE=2 SV=1	2e-38	ref|XP_002871574.1| abc transporter family protein [Arabidopsis lyrata subsp. lyrata] gb|EFH47833.1| abc transporter family protein [Arabidopsis lyrata subsp. lyrata]	6e-37	Q	GO:0016020.membrane;GO:0005524.ATP binding;GO:0015416.organic phosphonate transmembrane-transporting ATPase activity;GO:0016787.hydrolase activity;GO:0000166.nucleotide binding;GO:0006200.ATP catabolic process;GO:0017111.nucleoside-triphosphatase activity;GO:0016887.ATPase activity;	-	-
comp1542_c0_seq1	-	-	505	-	-	ref|XP_002302640.1| predicted protein [Populus trichocarpa] gb|EEE81913.1| predicted protein [Populus trichocarpa]	4e-27	-	-	-	-
comp1554_c0_seq1	-	-	238	-	-	gb|AFK47117.1| unknown [Medicago truncatula]	3e-07	-	-	-	-
comp1583_c0_seq2	JARID1	histone demethylase JARID1	473	sp|Q80Y84|KDM5B_MOUSE Lysine-specific demethylase 5B OS=Mus musculus GN=Kdm5b PE=1 SV=1	3e-29	ref|XP_003563211.1| PREDICTED: lysine-specific demethylase 5C-like [Brachypodium distachyon]	1e-53	R	GO:0016702.oxidoreductase activity. acting on single donors with incorporation of molecular oxygen. incorporation of two atoms of oxygen;GO:0005634.nucleus;GO:0003677.DNA binding;GO:0006355.regulation of transcription. DNA-dependent;GO:0005622.intracellular;GO:0006351.transcription. DNA-dependent;GO:0055114.oxidation-reduction process;GO:0046872.metal ion binding;GO:0016706.oxidoreductase activit…	K11446	-
comp1586_c0_seq1	-	-	246	sp|Q9LZM1|ORP3A_ARATH Oxysterol-binding protein-related protein 3A OS=Arabidopsis thaliana GN=ORP3A PE=1 SV=1	6e-10	ref|XP_002468105.1| hypothetical protein SORBIDRAFT_01g039660 [Sorghum bicolor] gb|EER95103.1| hypothetical protein SORBIDRAFT_01g039660 [Sorghum bicolor]	5e-10	-	-	-	-
comp1593_c0_seq1	-	-	374	sp|F4HPR5|DRP5A_ARATH Dynamin-related protein 5A OS=Arabidopsis thaliana GN=DRP5A PE=2 SV=1	1e-23	gb|EEE55376.1| hypothetical protein OsJ_03445 [Oryza sativa Japonica Group]	8e-29	-	GO:0006184.GTP catabolic process;GO:0000166.nucleotide binding;GO:0005525.GTP binding;GO:0003924.GTPase activity;	-	-
comp1602_c0_seq1	-	-	536	-	-	emb|CBI19411.3| unnamed protein product [Vitis vinifera]	1e-33	-	GO:0000166.nucleotide binding;GO:0005488.binding;GO:0003676.nucleic acid binding;	-	-
comp1608_c0_seq1	-	-	276	-	-	gb|EEE67737.1| hypothetical protein OsJ_25428 [Oryza sativa Japonica Group]	1e-14	-	-	-	-
comp1610_c0_seq1	-	-	251	-	-	emb|CBI24527.3| unnamed protein product [Vitis vinifera]	7e-25	-	GO:0016020.membrane;GO:0005524.ATP binding;GO:0004672.protein kinase activity;GO:0016021.integral to membrane;GO:0006468.protein phosphorylation;GO:0016772.transferase activity. transferring phosphorus-containing groups;	-	-
comp1619_c0_seq1	-	-	267	-	-	ref|XP_003568568.1| PREDICTED: uncharacterized protein LOC100845185 [Brachypodium distachyon]	9e-36	-	GO:0008152.metabolic process;GO:0005622.intracellular;GO:0008080.N-acetyltransferase activity;	-	-
comp1633_c0_seq2	-	-	358	-	-	emb|CAN75733.1| hypothetical protein VITISV_030147 [Vitis vinifera]	2e-58	-	GO:0016706.oxidoreductase activity. acting on paired donors. with incorporation or reduction of molecular oxygen. 2-oxoglutarate as one donor. and incorporation of one atom each of oxygen into both donors;GO:0055114.oxidation-reduction process;GO:0016491.oxidoreductase activity;	-	-
comp1634_c0_seq1	-	-	336	sp|A5GI62|RIMM_SYNPW Ribosome maturation factor RimM OS=Synechococcus sp. (strain WH7803) GN=rimM PE=3 SV=1	4e-24	ref|XP_002271571.1| PREDICTED: uncharacterized protein LOC100251997 [Vitis vinifera] emb|CBI30811.3| unnamed protein product [Vitis vinifera]	4e-42	-	GO:0043022.ribosome binding;GO:0005840.ribosome;GO:0042254.ribosome biogenesis;GO:0008152.metabolic process;GO:0016779.nucleotidyltransferase activity;GO:0042274.ribosomal small subunit biogenesis;GO:0006364.rRNA processing;GO:0005737.cytoplasm;	-	-
comp1636_c0_seq1	-	-	281	sp|Q9SV36|ARK1_ARATH Armadillo repeat-containing kinesin-like protein 1 OS=Arabidopsis thaliana GN=ARK1 PE=1 SV=2	1e-40	ref|XP_002876276.1| morphogenesis of root hair 2 [Arabidopsis lyrata subsp. lyrata] gb|EFH52535.1| morphogenesis of root hair 2 [Arabidopsis lyrata subsp. lyrata]	1e-39	Z	GO:0007018.microtubule-based movement;GO:0005874.microtubule;GO:0005524.ATP binding;GO:0000166.nucleotide binding;GO:0003777.microtubule motor activity;GO:0005488.binding;	-	-
comp1645_c0_seq1	-	-	304	-	-	dbj|BAJ99456.1| predicted protein [Hordeum vulgare subsp. vulgare]	1e-12	-	-	-	-
comp1650_c0_seq2	-	-	807	-	-	ref|XP_002460966.1| hypothetical protein SORBIDRAFT_02g038340 [Sorghum bicolor] gb|EER97487.1| hypothetical protein SORBIDRAFT_02g038340 [Sorghum bicolor]	3e-41	-	GO:0003677.DNA binding;GO:0005524.ATP binding;GO:0004386.helicase activity;GO:0004519.endonuclease activity;GO:0003676.nucleic acid binding;	-	-
comp1692_c0_seq1	-	-	314	sp|Q7DM58|AB4C_ARATH ABC transporter C family member 4 OS=Arabidopsis thaliana GN=ABCC4 PE=1 SV=2	5e-40	ref|XP_002523063.1| multidrug resistance-associated protein 2. 6 (mrp2. 6). abc-transoprter. putative [Ricinus communis] gb|EEF39248.1| multidrug resistance-associated protein 2. 6 (mrp2. 6). abc-transoprter. putative [Ricinus communis]	1e-41	Q	GO:0032440.2-alkenal reductase [NAD(P)] activity;GO:0006810.transport;GO:0055085.transmembrane transport;GO:0005524.ATP binding;GO:0042626.ATPase activity. coupled to transmembrane movement of substances;GO:0055114.oxidation-reduction process;GO:0000166.nucleotide binding;GO:0006200.ATP catabolic process;GO:0016021.integral to membrane;GO:0017111.nucleoside-triphosphatase activity;GO:0016491.oxid…	-	-
comp1693_c0_seq1	-	-	327	sp|Q5U378|TBCE_DANRE Tubulin-specific chaperone E OS=Danio rerio GN=tbce PE=2 SV=2	2e-12	ref|XP_002525519.1| tubulin-specific chaperone E. putative [Ricinus communis] gb|EEF36877.1| tubulin-specific chaperone E. putative [Ricinus communis]	3e-32	ZR	GO:0016787.hydrolase activity;GO:0004806.triglyceride lipase activity;	-	-
comp1714_c0_seq1	E3.6.3.6	H+-transporting ATPase	220	sp|P23980|PMA2_SOLLC Plasma membrane ATPase 2 (Fragment) OS=Solanum lycopersicum GN=LHA2 PE=3 SV=1	1e-24	gb|ABW74139.1| plasma membrane H(+) ATPase [Oryza sativa Indica Group]	1e-25	P	GO:0016020.membrane;GO:0005524.ATP binding;GO:0006754.ATP biosynthetic process;GO:0016787.hydrolase activity;GO:0000166.nucleotide binding;GO:0016021.integral to membrane;GO:0015992.proton transport;GO:0005886.plasma membrane;GO:0016887.ATPase activity;GO:0006810.transport;GO:0008152.metabolic process;GO:0015662.ATPase activity. coupled to transmembrane movement of ions. phosphorylative mechanism…	K01535	ko00190. Oxidative phosphorylation;
comp1715_c0_seq1	-	-	507	-	-	emb|CAN67425.1| hypothetical protein VITISV_006652 [Vitis vinifera]	4e-17	-	GO:0005524.ATP binding;GO:0000166.nucleotide binding;GO:0017111.nucleoside-triphosphatase activity;	-	-
comp1723_c0_seq1	-	-	258	-	-	gb|ACT22494.1| cupin [Triticum aestivum]	1e-14	-	GO:0005488.binding;	-	-
comp1731_c0_seq1	-	-	221	-	-	ref|XP_002318441.1| predicted protein [Populus trichocarpa] gb|EEE96661.1| predicted protein [Populus trichocarpa]	3e-19	S	-	-	-
comp1734_c0_seq1	-	-	251	sp|O65709|FAO4A_ARATH Long-chain-alcohol oxidase FAO4A OS=Arabidopsis thaliana GN=FAO4A PE=2 SV=2	3e-29	ref|XP_002519938.1| electron carrier. putative [Ricinus communis] gb|EEF42542.1| electron carrier. putative [Ricinus communis]	4e-34	-	GO:0016614.oxidoreductase activity. acting on CH-OH group of donors;GO:0016020.membrane;GO:0046577.long-chain-alcohol oxidase activity;GO:0009409.response to cold;GO:0050660.flavin adenine dinucleotide binding;GO:0055114.oxidation-reduction process;GO:0006066.alcohol metabolic process;GO:0016021.integral to membrane;GO:0016491.oxidoreductase activity;	-	-
comp1735_c0_seq1	-	-	211	sp|P04146|COPIA_DROME Copia protein OS=Drosophila melanogaster GN=GIP PE=1 SV=3	1e-06	emb|CAD39988.3| OSJNBb0045P24.6 [Oryza sativa Japonica Group]	1e-13	-	-	-	-
comp1740_c0_seq1	-	-	210	sp|Q9T0G7|SUVH9_ARATH Probable histone-lysine N-methyltransferase. H3 lysine-9 specific SUVH9 OS=Arabidopsis thaliana GN=SUVH9 PE=2 SV=1	2e-10	ref|NP_193082.1| putative histone-lysine N-methyltransferase. H3 lysine-9 specific SUVH9 [Arabidopsis thaliana] ref|NP_001031625.1| putative histone-lysine N-methyltransferase. H3 lysine-9 specific SUVH9 [Arabidopsis thaliana] sp|Q9T0G7.1|SUVH9_ARATH RecName: Full=Probable histone-lysine N-methyltransferase. H3 lysine-9 specific SUVH9; AltName: Full=Histone H3-K9 methyltransferase 9; Short=H3-K9-…	7e-09	-	GO:0042393.histone binding;GO:0005634.nucleus;GO:0008168.methyltransferase activity;GO:0005694.chromosome;GO:0034968.histone lysine methylation;GO:0008270.zinc ion binding;GO:0016740.transferase activity;GO:0032259.methylation;GO:0018024.histone-lysine N-methyltransferase activity;	-	-
comp1745_c0_seq1	-	-	269	-	-	ref|XP_002529055.1| oxidoreductase. putative [Ricinus communis] gb|EEF33299.1| oxidoreductase. putative [Ricinus communis]	2e-08	-	GO:0016620.oxidoreductase activity. acting on the aldehyde or oxo group of donors. NAD or NADP as acceptor;GO:0055114.oxidation-reduction process;GO:0005488.binding;	-	-
comp1757_c0_seq1	-	-	211	-	-	gb|ABD63142.1| Retrotransposon gag protein [Asparagus officinalis]	7e-26	-	GO:0015074.DNA integration;GO:0003964.RNA-directed DNA polymerase activity;GO:0003723.RNA binding;GO:0003677.DNA binding;GO:0008270.zinc ion binding;GO:0006278.RNA-dependent DNA replication;GO:0003676.nucleic acid binding;	-	-
comp1760_c0_seq1	-	-	219	sp|Q7GCL7|NAC74_ORYSJ NAC domain-containing protein 74 OS=Oryza sativa subsp. japonica GN=NAC74 PE=2 SV=1	2e-14	ref|XP_002460635.1| hypothetical protein SORBIDRAFT_02g032220 [Sorghum bicolor] gb|EER97156.1| hypothetical protein SORBIDRAFT_02g032220 [Sorghum bicolor]	1e-25	-	GO:0003677.DNA binding;GO:0006355.regulation of transcription. DNA-dependent;	-	-
comp1764_c0_seq1	-	-	312	sp|A3B9A0|ARFP_ORYSJ Auxin response factor 16 OS=Oryza sativa subsp. japonica GN=ARF16 PE=2 SV=1	4e-59	ref|NP_001174651.1| Os06g0196700 [Oryza sativa Japonica Group] dbj|BAH93379.1| Os06g0196700 [Oryza sativa Japonica Group]	1e-61	-	GO:0005634.nucleus;GO:0003677.DNA binding;GO:0006355.regulation of transcription. DNA-dependent;GO:0009734.auxin mediated signaling pathway;GO:0009725.response to hormone stimulus;GO:0006351.transcription. DNA-dependent;GO:0046983.protein dimerization activity;	-	-
comp1765_c0_seq1	-	-	288	-	-	emb|CAN74499.1| hypothetical protein VITISV_013001 [Vitis vinifera]	9e-11	-	GO:0015074.DNA integration;GO:0003677.DNA binding;GO:0008270.zinc ion binding;GO:0003676.nucleic acid binding;	-	-
comp1786_c0_seq1	-	-	391	sp|Q339N5|CSLH1_ORYSJ Cellulose synthase-like protein H1 OS=Oryza sativa subsp. japonica GN=CSLH1 PE=2 SV=2	4e-36	gb|ACN67534.1| cellulose synthase-like protein H1 [Hordeum vulgare subsp. vulgare]	4e-37	-	GO:0016760.cellulose synthase (UDP-forming) activity;GO:0016020.membrane;GO:0016757.transferase activity. transferring glycosyl groups;GO:0030244.cellulose biosynthetic process;GO:0016021.integral to membrane;GO:0016740.transferase activity;GO:0007047.cellular cell wall organization;	-	-
comp1787_c0_seq1	-	-	230	-	-	ref|XP_002452192.1| hypothetical protein SORBIDRAFT_04g021470 [Sorghum bicolor] gb|EES05168.1| hypothetical protein SORBIDRAFT_04g021470 [Sorghum bicolor]	1e-06	-	GO:0046872.metal ion binding;GO:0003677.DNA binding;GO:0005524.ATP binding;GO:0016818.hydrolase activity. acting on acid anhydrides. in phosphorus-containing anhydrides;GO:0008270.zinc ion binding;GO:0004386.helicase activity;GO:0003676.nucleic acid binding;	-	-
comp1801_c0_seq1	-	-	431	-	-	gb|ABF70049.1| U-box domain-containing protein [Musa acuminata]	2e-29	-	GO:0000151.ubiquitin ligase complex;GO:0016567.protein ubiquitination;GO:0005488.binding;GO:0004842.ubiquitin-protein ligase activity;	-	-
comp1809_c0_seq1	-	-	318	sp|Q99LI8|HGS_MOUSE Hepatocyte growth factor-regulated tyrosine kinase substrate OS=Mus musculus GN=Hgs PE=1 SV=2	3e-12	ref|XP_003535575.1| PREDICTED: uncharacterized protein LOC100783270 [Glycine max]	3e-24	-	GO:0046872.metal ion binding;	-	-
comp1811_c0_seq1	XDH	xanthine dehydrogenase/oxidase	204	sp|Q6AUV1|XDH_ORYSJ Xanthine dehydrogenase OS=Oryza sativa subsp. japonica GN=XDH PE=2 SV=1	7e-14	emb|CAN75890.1| hypothetical protein VITISV_013055 [Vitis vinifera]	6e-16	-	GO:0016614.oxidoreductase activity. acting on CH-OH group of donors;GO:0009055.electron carrier activity;GO:0008762.UDP-N-acetylmuramate dehydrogenase activity;GO:0051537.2 iron. 2 sulfur cluster binding;GO:0005506.iron ion binding;GO:0004855.xanthine oxidase activity;GO:0050660.flavin adenine dinucleotide binding;GO:0003824.catalytic activity;GO:0055114.oxidation-reduction process;GO:0051536.iro…	K00106	ko00230. Purine metabolism;ko00232. Caffeine metabolism;ko00983. Drug metabolism - other enzymes;ko04146. Peroxisome;
comp1813_c0_seq1	-	-	419	sp|Q700D2|JKD_ARATH Zinc finger protein JACKDAW OS=Arabidopsis thaliana GN=JKD PE=1 SV=1	4e-38	ref|XP_002527396.1| nucleic acid binding protein. putative [Ricinus communis] gb|EEF34962.1| nucleic acid binding protein. putative [Ricinus communis]	2e-39	-	GO:0008270.zinc ion binding;GO:0005622.intracellular;GO:0003676.nucleic acid binding;	-	-
comp1820_c0_seq1	ERF2	ethylene-responsive transcription factor 2	304	sp|O80338|EF101_ARATH Ethylene-responsive transcription factor 2 OS=Arabidopsis thaliana GN=ERF2 PE=2 SV=1	5e-17	emb|CAN82632.1| hypothetical protein VITISV_028134 [Vitis vinifera]	2e-19	-	GO:0005634.nucleus;GO:0003677.DNA binding;GO:0009873.ethylene mediated signaling pathway;GO:0006952.defense response;GO:0006355.regulation of transcription. DNA-dependent;GO:0006351.transcription. DNA-dependent;GO:0003700.sequence-specific DNA binding transcription factor activity;	K14517	ko04075. Plant hormone signal transduction;
comp1822_c0_seq1	AMPD	AMP deaminase	236	sp|Q84NP7|AMPD_ORYSJ Probable AMP deaminase OS=Oryza sativa subsp. japonica GN=AMPD PE=2 SV=1	5e-22	gb|EAZ05239.1| hypothetical protein OsI_27440 [Oryza sativa Indica Group]	2e-20	-	GO:0019239.deaminase activity;GO:0003876.AMP deaminase activity;GO:0009168.purine ribonucleoside monophosphate biosynthetic process;	K01490	ko00230. Purine metabolism;
comp1859_c0_seq1	-	-	346	-	-	emb|CAN80933.1| hypothetical protein VITISV_017363 [Vitis vinifera]	9e-12	-	GO:0005488.binding;	-	-
comp1871_c0_seq1	-	-	224	-	-	ref|XP_002517441.1| ATP binding protein. putative [Ricinus communis] gb|EEF44983.1| ATP binding protein. putative [Ricinus communis]	1e-19	O	GO:0005524.ATP binding;GO:0000166.nucleotide binding;GO:0017111.nucleoside-triphosphatase activity;	-	-
comp1880_c0_seq1	-	-	293	sp|Q9MAT2|PPR10_ARATH Pentatricopeptide repeat-containing protein At1g04840 OS=Arabidopsis thaliana GN=PCMP-H64 PE=2 SV=1	4e-21	gb|ABR16216.1| unknown [Picea sitchensis]	1e-24	-	GO:0016740.transferase activity;GO:0005488.binding;	-	-
comp1881_c0_seq1	PPP2R2	protein phosphatase 2 (formerly 2A). regulatory subunit B	215	sp|Q39247|2ABB_ARATH Serine/threonine protein phosphatase 2A 55 kDa regulatory subunit B beta isoform OS=Arabidopsis thaliana GN=PP2AB2 PE=2 SV=1	4e-13	gb|ACN27872.1| unknown [Zea mays]	3e-12	T	GO:0008601.protein phosphatase type 2A regulator activity;GO:0007165.signal transduction;GO:0000159.protein phosphatase type 2A complex;	K04354	ko03015. mRNA surveillance pathway;ko04111. Cell cycle - yeast;ko04151. PI3K-Akt signaling pathway;ko04530. Tight junction;ko04728. Dopaminergic synapse;ko05142. Chagas disease (American trypanosomiasis);ko05160. Hepatitis C;
comp1882_c0_seq1	CUTL	homeobox protein cut-like	228	sp|Q9LS42|CASP_ARATH Protein CASP OS=Arabidopsis thaliana GN=CASP PE=1 SV=2	4e-22	ref|NP_001051052.1| Os03g0710900 [Oryza sativa Japonica Group] dbj|BAF12966.1| Os03g0710900 [Oryza sativa Japonica Group]	2e-22	K	-	K09313	-
comp1889_c0_seq1	-	-	204	sp|Q9SYK1|PPR11_ARATH Pentatricopeptide repeat-containing protein At1g05600 OS=Arabidopsis thaliana GN=At1g05600 PE=2 SV=1	7e-12	ref|XP_003534128.1| PREDICTED: pentatricopeptide repeat-containing protein At1g05600-like [Glycine max]	3e-13	-	GO:0005488.binding;	-	-
comp1892_c0_seq1	NCAPG2. LUZP5	condensin-2 complex subunit G2	216	sp|Q2TAW0|CNDG2_XENLA Condensin-2 complex subunit G2 OS=Xenopus laevis GN=ncapg2 PE=1 SV=1	2e-06	gb|AAT81650.1| hypothetical protein [Oryza sativa Japonica Group]	9e-27	-	GO:0030261.chromosome condensation;GO:0005634.nucleus;GO:0051301.cell division;GO:0007049.cell cycle;GO:0005488.binding;GO:0007067.mitosis;	K11492	-
comp1902_c0_seq1	DICER1. DCR1	endoribonuclease Dicer	272	sp|Q3EBC8|DCL2_ARATH Endoribonuclease Dicer homolog 2 OS=Arabidopsis thaliana GN=At3g03300 PE=1 SV=2	5e-36	ref|XP_002514810.1| ATP binding protein. putative [Ricinus communis] gb|EEF47364.1| ATP binding protein. putative [Ricinus communis]	2e-38	-	GO:0006396.RNA processing;GO:0003723.RNA binding;GO:0003677.DNA binding;GO:0005524.ATP binding;GO:0004525.ribonuclease III activity;GO:0005622.intracellular;GO:0004386.helicase activity;GO:0003725.double-stranded RNA binding;GO:0008026.ATP-dependent helicase activity;GO:0003676.nucleic acid binding;GO:0016891.endoribonuclease activity. producing 5'-phosphomonoesters;GO:0016787.hydrolase activity;	K11592	-
comp1907_c0_seq1	MHX	magnesium/proton exchanger	685	sp|B8K1V7|MHX_ARAHH Magnesium/proton exchanger OS=Arabidopsis halleri subsp. halleri GN=MHX PE=1 SV=1	2e-60	sp|B8K1V7.1|MHX_ARAHH RecName: Full=Magnesium/proton exchanger; AltName: Full=Mg(2+)/H(+) exchanger; Short=AhMHX; AltName: Full=Zinc/proton exchanger; AltName: Full=Zn(2+)/H(+) exchanger gb|AAZ68034.1| transporter MHX [Arabidopsis halleri subsp. halleri]	6e-59	-	GO:0016020.membrane;GO:0055085.transmembrane transport;GO:0016021.integral to membrane;	K03452	-
comp1911_c0_seq1	-	-	202	-	-	ref|XP_002523868.1| Coiled-coil domain-containing protein. putative [Ricinus communis] gb|EEF38594.1| Coiled-coil domain-containing protein. putative [Ricinus communis]	4e-09	-	-	-	-
comp1919_c0_seq1	bioA	adenosylmethionine-8-amino-7-oxononanoate aminotransferase	223	sp|Q6ZKV8|BIODA_ORYSJ Bifunctional dethiobiotin synthetase/7.8-diamino-pelargonic acid aminotransferase. mitochondrial OS=Oryza sativa subsp. japonica GN=BIO3-BIO1 PE=2 SV=1	3e-20	ref|XP_002270551.1| PREDICTED: uncharacterized protein LOC100259784 [Vitis vinifera] emb|CBI17792.3| unnamed protein product [Vitis vinifera]	2e-24	-	GO:0008152.metabolic process;GO:0008483.transaminase activity;GO:0003824.catalytic activity;GO:0030170.pyridoxal phosphate binding;	K00833	ko00780. Biotin metabolism;
comp1925_c0_seq1	-	-	217	sp|Q7X6J9|EXB17_ORYSJ Expansin-B17 OS=Oryza sativa subsp. japonica GN=EXPB17 PE=3 SV=2	6e-06	ref|XP_002335146.1| predicted protein [Populus trichocarpa] gb|EEE71424.1| predicted protein [Populus trichocarpa]	5e-07	-	GO:0019953.sexual reproduction;GO:0005576.extracellular region;	-	-
comp1934_c0_seq1	OVM. ANT	AP2-like factor. ANT lineage	292	sp|A0JPZ8|AP2L3_ARATH AP2-like ethylene-responsive transcription factor At1g79700 OS=Arabidopsis thaliana GN=At1g79700 PE=2 SV=1	2e-15	gb|EEE68775.1| hypothetical protein OsJ_27486 [Oryza sativa Japonica Group]	9e-16	-	GO:0005634.nucleus;GO:0003677.DNA binding;GO:0006355.regulation of transcription. DNA-dependent;GO:0006351.transcription. DNA-dependent;GO:0003700.sequence-specific DNA binding transcription factor activity;	K09285	-
comp1937_c0_seq1	-	-	206	sp|O04866|ARGD_ALNGL Acetylornithine aminotransferase. mitochondrial OS=Alnus glutinosa GN=AG118 PE=2 SV=1	2e-08	ref|XP_002513387.1| acetylornithine aminotransferase. putative [Ricinus communis] gb|EEF48790.1| acetylornithine aminotransferase. putative [Ricinus communis]	2e-08	-	GO:0008652.cellular amino acid biosynthetic process;GO:0003992.N2-acetyl-L-ornithine:2-oxoglutarate 5-aminotransferase activity;GO:0006520.cellular amino acid metabolic process;GO:0006526.arginine biosynthetic process;GO:0003824.catalytic activity;GO:0005737.cytoplasm;GO:0006525.arginine metabolic process;GO:0008483.transaminase activity;GO:0005739.mitochondrion;GO:0016740.transferase activity;GO…	-	-
comp1963_c0_seq1	-	-	219	sp|Q9SS60|PP210_ARATH Pentatricopeptide repeat-containing protein At3g03580 OS=Arabidopsis thaliana GN=PCMP-H23 PE=2 SV=1	6e-13	gb|AFG66680.1| Pinus taeda anonymous locus 0_14992_02 genomic sequence gb|AFG66681.1| Pinus taeda anonymous locus 0_14992_02 genomic sequence gb|AFG66682.1| Pinus taeda anonymous locus 0_14992_02 genomic sequence gb|AFG66683.1| Pinus taeda anonymous locus 0_14992_02 genomic sequence	9e-15	-	GO:0005488.binding;	-	-
comp1964_c0_seq1	-	-	341	-	-	emb|CAN82109.1| hypothetical protein VITISV_002742 [Vitis vinifera]	8e-16	-	GO:0008152.metabolic process;GO:0003824.catalytic activity;	-	-
comp1968_c0_seq1	-	-	272	-	-	dbj|BAK01826.1| predicted protein [Hordeum vulgare subsp. vulgare]	4e-14	-	GO:0046872.metal ion binding;GO:0016829.lyase activity;GO:0008270.zinc ion binding;GO:0006730.one-carbon metabolic process;GO:0004089.carbonate dehydratase activity;	-	-
comp1999_c0_seq2	-	-	312	sp|Q8RWG1|Y4139_ARATH Uncharacterized aarF domain-containing protein kinase At4g31390. chloroplastic OS=Arabidopsis thaliana GN=At4g31390 PE=1 SV=1	1e-55	gb|ABA92061.1| ABC1 family protein. expressed [Oryza sativa Japonica Group] dbj|BAG90282.1| unnamed protein product [Oryza sativa Japonica Group]	5e-56	R	GO:0005524.ATP binding;GO:0004672.protein kinase activity;GO:0006468.protein phosphorylation;GO:0016772.transferase activity. transferring phosphorus-containing groups;	-	-
comp2001_c0_seq1	-	-	298	-	-	ref|XP_002525679.1| gd2b. putative [Ricinus communis] gb|EEF36662.1| gd2b. putative [Ricinus communis]	1e-17	-	GO:0016020.membrane;GO:0016021.integral to membrane;	-	-
comp2002_c0_seq1	-	-	233	-	-	ref|XP_003561670.1| PREDICTED: probable leucine-rich repeat receptor-like protein kinase At5g49770-like [Brachypodium distachyon]	5e-15	-	GO:0016020.membrane;GO:0016310.phosphorylation;GO:0005524.ATP binding;GO:0016301.kinase activity;GO:0006468.protein phosphorylation;GO:0004674.protein serine/threonine kinase activity;GO:0000166.nucleotide binding;GO:0004672.protein kinase activity;GO:0016021.integral to membrane;GO:0016740.transferase activity;GO:0016772.transferase activity. transferring phosphorus-containing groups;	-	-
comp2008_c0_seq1	-	-	311	-	-	dbj|BAB40010.1| putative wall-associated kinase 4 [Oryza sativa Japonica Group]	3e-07	-	-	-	-
comp2013_c0_seq1	-	-	295	sp|Q8L751|ORP1C_ARATH Oxysterol-binding protein-related protein 1C OS=Arabidopsis thaliana GN=ORP1C PE=2 SV=1	1e-26	gb|AAO72708.1| putative oxysterol-binding protein [Oryza sativa Japonica Group]	2e-30	-	-	-	-
comp2016_c0_seq1	-	-	537	-	-	ref|XP_002451649.1| hypothetical protein SORBIDRAFT_04g005260 [Sorghum bicolor] gb|EES04625.1| hypothetical protein SORBIDRAFT_04g005260 [Sorghum bicolor]	2e-24	-	-	-	-
comp2028_c0_seq1	-	-	389	-	-	dbj|BAJ90435.1| predicted protein [Hordeum vulgare subsp. vulgare]	7e-56	-	-	-	-
comp2042_c0_seq1	-	-	235	sp|Q9SEE4|PIRL_SOLLC Pirin-like protein OS=Solanum lycopersicum PE=2 SV=1	2e-11	ref|XP_003532322.1| PREDICTED: pirin-like protein-like [Glycine max]	2e-11	-	GO:0005634.nucleus;	-	-
comp2048_c0_seq1	-	-	214	sp|O04084|SCP31_ARATH Serine carboxypeptidase-like 31 OS=Arabidopsis thaliana GN=SCPL31 PE=2 SV=2	2e-08	gb|AFK45951.1| unknown [Lotus japonicus]	2e-08	-	GO:0006508.proteolysis;GO:0004185.serine-type carboxypeptidase activity;	-	-
comp2055_c0_seq1	-	-	224	sp|Q8GXP4|Y2991_ARATH Uncharacterized protein At2g39910 OS=Arabidopsis thaliana GN=At2g39910 PE=2 SV=2	1e-21	ref|XP_002437509.1| hypothetical protein SORBIDRAFT_10g028350 [Sorghum bicolor] gb|EER88876.1| hypothetical protein SORBIDRAFT_10g028350 [Sorghum bicolor]	2e-29	-	GO:0005488.binding;	-	-
comp2064_c0_seq1	-	-	380	-	-	-	-	-	GO:0004252.serine-type endopeptidase activity;GO:0016787.hydrolase activity;GO:0008233.peptidase activity;GO:0006508.proteolysis;GO:0042802.identical protein binding;GO:0043086.negative regulation of catalytic activity;GO:0008236.serine-type peptidase activity;	-	-
comp2069_c0_seq1	ELP4	elongator complex protein 4	299	sp|Q9C778|ELP4_ARATH Elongator complex protein 4 OS=Arabidopsis thaliana GN=ELP4 PE=1 SV=1	5e-33	gb|ABF69954.1| paxneb-related protein [Musa acuminata]	5e-42	BK	GO:0006357.regulation of transcription from RNA polymerase II promoter;GO:0033588.Elongator holoenzyme complex;	K11375	-
comp2070_c0_seq1	-	-	287	-	-	ref|XP_002309647.1| predicted protein [Populus trichocarpa] gb|EEE93170.1| predicted protein [Populus trichocarpa]	1e-38	ODR	GO:0006950.response to stress;GO:0005488.binding;	-	-
comp2071_c0_seq1	SCPL-II	serine carboxypeptidase-like clade II	311	sp|Q9SFB5|SCP27_ARATH Serine carboxypeptidase-like 27 OS=Arabidopsis thaliana GN=SCPL27 PE=2 SV=1	6e-36	ref|XP_002315292.1| predicted protein [Populus trichocarpa] gb|EEF01463.1| predicted protein [Populus trichocarpa]	8e-41	OE	GO:0004180.carboxypeptidase activity;GO:0016787.hydrolase activity;GO:0008233.peptidase activity;GO:0006508.proteolysis;GO:0004185.serine-type carboxypeptidase activity;GO:0005576.extracellular region;	K16297	-
comp2072_c0_seq1	-	-	252	sp|Q7PC84|AB39G_ARATH ABC transporter G family member 39 OS=Arabidopsis thaliana GN=ABCG39 PE=2 SV=1	1e-35	emb|CAN62450.1| hypothetical protein VITISV_044205 [Vitis vinifera]	2e-35	Q	GO:0006810.transport;GO:0016020.membrane;GO:0005524.ATP binding;GO:0015416.organic phosphonate transmembrane-transporting ATPase activity;GO:0016787.hydrolase activity;GO:0006952.defense response;GO:0000166.nucleotide binding;GO:0016021.integral to membrane;GO:0006200.ATP catabolic process;GO:0017111.nucleoside-triphosphatase activity;GO:0005886.plasma membrane;GO:0016887.ATPase activity;	-	-
comp2073_c0_seq1	-	-	446	-	-	ref|XP_001775615.1| predicted protein [Physcomitrella patens subsp. patens] gb|EDQ59562.1| predicted protein [Physcomitrella patens subsp. patens]	5e-42	-	-	-	-
comp2076_c0_seq1	-	-	212	-	-	ref|XP_448051.1| hypothetical protein [Candida glabrata CBS 138] emb|CAG61002.1| unnamed protein product [Candida glabrata]	6e-06	O	GO:0046872.metal ion binding;GO:0008270.zinc ion binding;GO:0003676.nucleic acid binding;	-	-
comp2084_c0_seq1	-	-	247	sp|Q9LPF6|PUP11_ARATH Probable purine permease 11 OS=Arabidopsis thaliana GN=PUP11 PE=1 SV=1	1e-22	ref|XP_003550935.1| PREDICTED: probable purine permease 11-like [Glycine max]	3e-25	-	GO:0016020.membrane;GO:0016021.integral to membrane;	-	-
comp2085_c0_seq1	-	-	443	-	-	ref|XP_002273827.1| PREDICTED: uncharacterized protein LOC100252719 [Vitis vinifera]	7e-61	-	GO:0004252.serine-type endopeptidase activity;GO:0006508.proteolysis;GO:0003824.catalytic activity;	-	-
comp2091_c0_seq1	RP-S3e. RPS3	small subunit ribosomal protein S3e	251	sp|Q9M339|RS32_ARATH 40S ribosomal protein S3-2 OS=Arabidopsis thaliana GN=RPS3B PE=1 SV=1	1e-11	gb|ABF56171.1| 40S ribosomal protein S3 [Theobroma cacao]	6e-12	J	GO:0005840.ribosome;GO:0003723.RNA binding;GO:0030529.ribonucleoprotein complex;GO:0006412.translation;GO:0005622.intracellular;GO:0003735.structural constituent of ribosome;GO:0015935.small ribosomal subunit;	K02985	ko03010. Ribosome;
comp2092_c0_seq1	RP-L40e. RPL40	large subunit ribosomal protein L40e	205	sp|P62975|UBIQ_RABIT Ubiquitin OS=Oryctolagus cuniculus PE=1 SV=1	1e-25	gb|EAX04504.1| ubiquitin B. isoform CRA_c [Homo sapiens]	2e-25	JORD	GO:0010008.endosome membrane;GO:0005634.nucleus;GO:0005654.nucleoplasm;GO:0006916.anti-apoptosis;GO:0016044.cellular membrane organization;GO:0005737.cytoplasm;GO:0006915.apoptotic process;GO:0051437.positive regulation of ubiquitin-protein ligase activity involved in mitotic cell cycle;GO:0051436.negative regulation of ubiquitin-protein ligase activity involved in mitotic cell cycle;GO:0031145.a…	K02927	ko03010. Ribosome;
comp2096_c0_seq1	-	-	652	sp|O81283|TC159_ARATH Translocase of chloroplast 159. chloroplastic OS=Arabidopsis thaliana GN=TOC159 PE=1 SV=1	1e-65	dbj|BAJ91011.1| predicted protein [Hordeum vulgare subsp. vulgare]	2e-80	-	GO:0016817.hydrolase activity. acting on acid anhydrides;GO:0005525.GTP binding;	-	-
comp2102_c0_seq1	-	-	261	-	-	ref|XP_002281634.1| PREDICTED: U3 small nucleolar RNA-interacting protein 2 isoform 2 [Vitis vinifera]	2e-12	-	-	-	-
comp2105_c0_seq1	-	-	210	-	-	dbj|BAJ53207.1| JHL06B08.9 [Jatropha curcas]	8e-12	-	GO:0007018.microtubule-based movement;GO:0005874.microtubule;GO:0005524.ATP binding;GO:0000166.nucleotide binding;GO:0003777.microtubule motor activity;	-	-
comp2106_c0_seq1	E2.4.1.82	raffinose synthase	421	sp|Q8VWN6|RFS_PEA Galactinol--sucrose galactosyltransferase OS=Pisum sativum GN=RFS PE=1 SV=1	1e-66	ref|XP_003601214.1| Galactinol-sucrose galactosyltransferase [Medicago truncatula] gb|AES71465.1| Galactinol-sucrose galactosyltransferase [Medicago truncatula]	7e-71	-	GO:0016757.transferase activity. transferring glycosyl groups;GO:0008152.metabolic process;GO:0047274.galactinol-sucrose galactosyltransferase activity;GO:0005975.carbohydrate metabolic process;GO:0016740.transferase activity;GO:0003824.catalytic activity;	K06617	ko00052. Galactose metabolism;
comp2109_c0_seq1	DCLRE1A. SNM1A. PSO2	DNA cross-link repair 1A protein	219	sp|Q38961|SNM1_ARATH DNA cross-link repair protein SNM1 OS=Arabidopsis thaliana GN=SNM1 PE=2 SV=1	2e-23	ref|XP_003548485.1| PREDICTED: DNA cross-link repair protein SNM1-like [Glycine max]	2e-24	L	-	K15340	-
comp2117_c0_seq1	-	-	278	-	-	ref|XP_002280575.1| PREDICTED: uncharacterized protein LOC100262813 [Vitis vinifera]	1e-20	-	-	-	-
comp2118_c0_seq1	-	-	465	sp|O65351|SUBL_ARATH Subtilisin-like protease OS=Arabidopsis thaliana GN=ARA12 PE=1 SV=1	4e-10	gb|EAZ13817.1| hypothetical protein OsJ_03742 [Oryza sativa Japonica Group]	7e-43	-	-	-	-
comp2133_c0_seq2	-	-	743	-	-	ref|XP_002529236.1| conserved hypothetical protein [Ricinus communis] gb|EEF33149.1| conserved hypothetical protein [Ricinus communis]	4e-19	-	-	-	-
comp2134_c0_seq1	ycaJ	putative ATPase	306	-	-	ref|XP_003545063.1| PREDICTED: ATPase WRNIP1-like [Glycine max]	4e-15	-	GO:0005524.ATP binding;GO:0000166.nucleotide binding;GO:0017111.nucleoside-triphosphatase activity;	K07478	-
comp2135_c0_seq1	-	-	385	-	-	ref|XP_003628988.1| hypothetical protein MTR_8g071920 [Medicago truncatula] gb|AET03464.1| hypothetical protein MTR_8g071920 [Medicago truncatula]	3e-25	-	-	-	-
comp2139_c0_seq1	-	-	274	sp|Q9SI53|PP147_ARATH Pentatricopeptide repeat-containing protein At2g03880. mitochondrial OS=Arabidopsis thaliana GN=PCMP-H44 PE=2 SV=1	1e-36	ref|XP_002875235.1| pentatricopeptide repeat-containing protein [Arabidopsis lyrata subsp. lyrata] gb|EFH51494.1| pentatricopeptide repeat-containing protein [Arabidopsis lyrata subsp. lyrata]	1e-36	-	GO:0005488.binding;	-	-
comp2151_c0_seq1	-	-	243	sp|Q6NQK2|NAC8_ARATH NAC domain-containing protein 8 OS=Arabidopsis thaliana GN=NAC008 PE=2 SV=1	1e-24	ref|NP_001042270.2| Os01g0191300 [Oryza sativa Japonica Group] dbj|BAD72224.1| unknown protein [Oryza sativa Japonica Group] dbj|BAF04184.2| Os01g0191300 [Oryza sativa Japonica Group]	6e-44	-	-	-	-
comp2159_c0_seq1	RAD50	DNA repair protein RAD50	242	sp|Q9SL02|RAD50_ARATH DNA repair protein RAD50 OS=Arabidopsis thaliana GN=RAD50 PE=1 SV=2	3e-16	gb|ABV90886.1| DNA repair protein Rad50 [Triticum turgidum]	7e-24	L	GO:0006281.DNA repair;GO:0005524.ATP binding;GO:0030870.Mre11 complex;	K10866	ko03440. Homologous recombination;ko03450. Non-homologous end-joining;
comp2161_c0_seq1	-	-	266	sp|Q08BY5|JMJD4_DANRE JmjC domain-containing protein 4 OS=Danio rerio GN=jmjd4 PE=2 SV=1	4e-23	ref|XP_002322181.1| predicted protein [Populus trichocarpa] gb|EEF06308.1| predicted protein [Populus trichocarpa]	3e-45	BT	-	-	-
comp2165_c0_seq1	-	-	227	sp|F4HPR5|DRP5A_ARATH Dynamin-related protein 5A OS=Arabidopsis thaliana GN=DRP5A PE=2 SV=1	5e-34	emb|CBI20283.3| unnamed protein product [Vitis vinifera]	1e-34	-	GO:0006184.GTP catabolic process;GO:0000166.nucleotide binding;GO:0005525.GTP binding;GO:0003924.GTPase activity;	-	-
comp2168_c0_seq1	ftsH. hflB	cell division protease FtsH	256	sp|Q1PDW5|FTSH6_ARATH ATP-dependent zinc metalloprotease FTSH 6. chloroplastic OS=Arabidopsis thaliana GN=FTSH6 PE=2 SV=1	4e-45	gb|AAT58334.1| FtsH-like protein [Triticum urartu] gb|AAT58341.1| FtsH-like protein [Aegilops tauschii] gb|AAT58343.1| FtsH-like protein [Hordeum vulgare subsp. spontaneum] gb|AAT58344.1| FtsH-like protein [Hordeum vulgare subsp. spontaneum] gb|AAT58350.1| FtsH-like protein [Triticum urartu] gb|AAT58352.1| FtsH-like protein [Triticum urartu] gb|AAT58353.1| FtsH-like protein [Hordeum vulgare subsp…	4e-47	O	GO:0005524.ATP binding;GO:0000166.nucleotide binding;GO:0017111.nucleoside-triphosphatase activity;	K03798	-
comp2187_c0_seq1	-	-	443	sp|Q8RY99|RECAM_ARATH DNA repair protein recA homolog 2. mitochondrial OS=Arabidopsis thaliana GN=At3g10140 PE=2 SV=1	1e-20	gb|EEE55988.1| hypothetical protein OsJ_04733 [Oryza sativa Japonica Group]	8e-21	-	GO:0003677.DNA binding;GO:0006281.DNA repair;GO:0005524.ATP binding;GO:0005388.calcium-transporting ATPase activity;GO:0006259.DNA metabolic process;GO:0003697.single-stranded DNA binding;GO:0016787.hydrolase activity;GO:0000166.nucleotide binding;GO:0017111.nucleoside-triphosphatase activity;GO:0008094.DNA-dependent ATPase activity;GO:0006974.response to DNA damage stimulus;GO:0006310.DNA recomb…	-	-
comp2190_c0_seq1	-	-	236	-	-	gb|EEE67946.1| hypothetical protein OsJ_25838 [Oryza sativa Japonica Group]	2e-13	-	-	-	-
comp2197_c0_seq1	-	-	245	sp|Q9SYS3|CRK40_ARATH Cysteine-rich receptor-like protein kinase 40 OS=Arabidopsis thaliana GN=CRK40 PE=2 SV=1	5e-11	gb|EEC68333.1| hypothetical protein OsI_36438 [Oryza sativa Indica Group]	5e-11	-	GO:0005524.ATP binding;GO:0004674.protein serine/threonine kinase activity;GO:0004672.protein kinase activity;GO:0006468.protein phosphorylation;GO:0016772.transferase activity. transferring phosphorus-containing groups;	-	-
comp2201_c0_seq2	-	-	415	-	-	ref|XP_002314424.1| predicted protein [Populus trichocarpa] gb|EEF00595.1| predicted protein [Populus trichocarpa]	1e-41	-	GO:0005488.binding;	-	-
comp2202_c0_seq1	MOCS2. moaE	molybdopterin synthase catalytic subunit	266	sp|Q6Z2X3|MOC2B_ORYSJ Molybdopterin synthase catalytic subunit OS=Oryza sativa subsp. japonica GN=MOCS2 PE=2 SV=1	1e-22	ref|XP_002968218.1| hypothetical protein SELMODRAFT_89901 [Selaginella moellendorffii] gb|EFJ30472.1| hypothetical protein SELMODRAFT_89901 [Selaginella moellendorffii]	2e-22	H	GO:0006777.Mo-molybdopterin cofactor biosynthetic process;	K03635	ko00790. Folate biosynthesis;ko04122. Sulfur relay system;
comp2203_c0_seq1	-	-	225	-	-	gb|EAZ42796.1| hypothetical protein OsJ_27380 [Oryza sativa Japonica Group]	6e-08	-	-	-	-
comp2204_c0_seq1	-	-	236	-	-	ref|NP_178239.1| uncharacterized protein [Arabidopsis thaliana] gb|AAD14530.1| predicted by genscan and genefinder [Arabidopsis thaliana] gb|AAL38797.1| unknown protein [Arabidopsis thaliana] gb|AAM51259.1| unknown protein [Arabidopsis thaliana] gb|AAT68341.1| hypothetical protein At2g01300 [Arabidopsis thaliana] gb|AAX23809.1| hypothetical protein At2g01300 [Arabidopsis thaliana] gb|AEC05430.1| …	6e-09	-	-	-	-
comp2210_c0_seq1	-	-	250	sp|P10978|POLX_TOBAC Retrovirus-related Pol polyprotein from transposon TNT 1-94 OS=Nicotiana tabacum PE=2 SV=1	4e-13	emb|CAN62159.1| hypothetical protein VITISV_041771 [Vitis vinifera]	3e-29	-	GO:0015074.DNA integration;GO:0003677.DNA binding;GO:0008233.peptidase activity;GO:0016779.nucleotidyltransferase activity;GO:0004518.nuclease activity;GO:0004190.aspartic-type endopeptidase activity;GO:0003676.nucleic acid binding;GO:0003964.RNA-directed DNA polymerase activity;GO:0046872.metal ion binding;GO:0016787.hydrolase activity;GO:0008270.zinc ion binding;GO:0016740.transferase activity;…	-	-
comp2238_c0_seq1	-	-	215	-	-	ref|NP_001150938.1| serine esterase family protein [Zea mays] gb|ACF86640.1| unknown [Zea mays] gb|ACG41024.1| serine esterase family protein [Zea mays]	5e-20	-	-	-	-
comp2251_c0_seq1	-	-	242	sp|Q7XTG7|HCAR_ORYSJ 7-hydroxymethyl chlorophyll a reductase. chloroplastic OS=Oryza sativa subsp. japonica GN=HCAR PE=3 SV=2	4e-41	ref|NP_001052457.1| Os04g0320100 [Oryza sativa Japonica Group] dbj|BAF14371.1| Os04g0320100 [Oryza sativa Japonica Group]	2e-40	-	GO:0003824.catalytic activity;GO:0055114.oxidation-reduction process;GO:0016491.oxidoreductase activity;	-	-
comp2260_c0_seq1	-	-	213	sp|Q9ZU27|PPR76_ARATH Pentatricopeptide repeat-containing protein At1g51965. mitochondrial OS=Arabidopsis thaliana GN=At1g51965 PE=2 SV=1	6e-21	ref|XP_002515948.1| pentatricopeptide repeat-containing protein. putative [Ricinus communis] gb|EEF46368.1| pentatricopeptide repeat-containing protein. putative [Ricinus communis]	2e-26	-	GO:0016787.hydrolase activity;GO:0003993.acid phosphatase activity;GO:0005488.binding;	-	-
comp2261_c0_seq1	-	-	254	sp|Q10CV4|AMT41_ORYSJ Putative ammonium transporter 4 member 1 OS=Oryza sativa subsp. japonica GN=AMT4-1 PE=2 SV=1	7e-09	ref|XP_002324271.1| ammonium transporter [Populus trichocarpa] gb|EEF02836.1| ammonium transporter [Populus trichocarpa]	2e-12	-	GO:0016020.membrane;GO:0008519.ammonium transmembrane transporter activity;GO:0072488.ammonium transmembrane transport;GO:0016021.integral to membrane;	-	-
comp2262_c0_seq1	-	-	323	-	-	ref|XP_002263752.1| PREDICTED: uncharacterized protein At5g39865-like [Vitis vinifera]	3e-16	-	GO:0015035.protein disulfide oxidoreductase activity;GO:0009055.electron carrier activity;GO:0045454.cell redox homeostasis;	-	-
comp2264_c0_seq1	-	-	201	-	-	dbj|BAC21598.1| receptor protein kinase CRINKLY4 precursor-like protein [Oryza sativa Japonica Group]	1e-16	-	GO:0005524.ATP binding;GO:0004674.protein serine/threonine kinase activity;GO:0004672.protein kinase activity;GO:0006468.protein phosphorylation;GO:0016772.transferase activity. transferring phosphorus-containing groups;	-	-
comp2268_c0_seq1	USP7. UBP15	ubiquitin carboxyl-terminal hydrolase 7	304	sp|Q9FPT1|UBP12_ARATH Ubiquitin carboxyl-terminal hydrolase 12 OS=Arabidopsis thaliana GN=UBP12 PE=1 SV=2	4e-17	emb|CBI39086.3| unnamed protein product [Vitis vinifera]	2e-17	-	GO:0016787.hydrolase activity;GO:0006511.ubiquitin-dependent protein catabolic process;GO:0004221.ubiquitin thiolesterase activity;	K11838	ko05168. Herpes simplex infection;ko05169. Epstein-Barr virus infection;ko05203. Viral carcinogenesis;
comp2273_c0_seq1	-	-	302	sp|Q5BIV3|PPR35_ARATH Pentatricopeptide repeat-containing protein At1g11900 OS=Arabidopsis thaliana GN=At1g11900 PE=2 SV=1	2e-17	dbj|BAG94848.1| unnamed protein product [Oryza sativa Japonica Group] dbj|BAG99108.1| unnamed protein product [Oryza sativa Japonica Group]	1e-30	-	-	-	-
comp2282_c0_seq1	-	-	237	sp|Q9MA95|PP214_ARATH Putative pentatricopeptide repeat-containing protein At3g05240 OS=Arabidopsis thaliana GN=PCMP-E82 PE=3 SV=2	3e-11	ref|NP_001045991.1| Os02g0164600 [Oryza sativa Japonica Group] dbj|BAD25165.1| putative pentatricopeptide (PPR) repeat-containing protein [Oryza sativa Japonica Group] dbj|BAD25541.1| putative pentatricopeptide (PPR) repeat-containing protein [Oryza sativa Japonica Group] dbj|BAF07905.1| Os02g0164600 [Oryza sativa Japonica Group] gb|EAY84608.1| hypothetical protein OsI_05976 [Oryza sativa Indica …	2e-14	-	GO:0005488.binding;	-	-
comp2292_c0_seq1	-	-	201	sp|P10978|POLX_TOBAC Retrovirus-related Pol polyprotein from transposon TNT 1-94 OS=Nicotiana tabacum PE=2 SV=1	6e-19	gb|AAG50698.1|AC079604_5 copia-type polyprotein. putative [Arabidopsis thaliana] gb|AAG50765.1|AC079131_10 copia-type polyprotein. putative [Arabidopsis thaliana]	8e-25	-	GO:0015074.DNA integration;GO:0003677.DNA binding;GO:0008233.peptidase activity;GO:0016779.nucleotidyltransferase activity;GO:0004518.nuclease activity;GO:0004190.aspartic-type endopeptidase activity;GO:0003676.nucleic acid binding;GO:0003964.RNA-directed DNA polymerase activity;GO:0046872.metal ion binding;GO:0016787.hydrolase activity;GO:0008270.zinc ion binding;GO:0016740.transferase activity;…	-	-
comp2298_c0_seq1	-	-	285	sp|A8MQA3|PP330_ARATH Pentatricopeptide repeat-containing protein At4g21065 OS=Arabidopsis thaliana GN=PCMP-H28 PE=2 SV=2	1e-37	ref|XP_002461459.1| hypothetical protein SORBIDRAFT_02g003000 [Sorghum bicolor] gb|EER97980.1| hypothetical protein SORBIDRAFT_02g003000 [Sorghum bicolor]	2e-40	-	GO:0005488.binding;	-	-
comp2315_c0_seq1	-	-	360	-	-	ref|XP_002530525.1| conserved hypothetical protein [Ricinus communis] gb|EEF31857.1| conserved hypothetical protein [Ricinus communis]	1e-34	S	-	-	-
comp2320_c0_seq1	PRMT3	protein arginine N-methyltransferase 3	263	sp|A3BMN9|ANM3_ORYSJ Probable protein arginine N-methyltransferase 3 OS=Oryza sativa subsp. japonica GN=PRMT3 PE=2 SV=1	1e-16	ref|XP_003562586.1| PREDICTED: probable protein arginine N-methyltransferase 3-like [Brachypodium distachyon]	7e-16	-	GO:0008270.zinc ion binding;GO:0005622.intracellular;	K11436	-
comp2340_c0_seq1	-	-	214	-	-	ref|XP_002533578.1| conserved hypothetical protein [Ricinus communis] gb|EEF28813.1| conserved hypothetical protein [Ricinus communis]	2e-09	-	GO:0005634.nucleus;GO:0003677.DNA binding;GO:0006355.regulation of transcription. DNA-dependent;GO:0006351.transcription. DNA-dependent;GO:0003700.sequence-specific DNA binding transcription factor activity;	-	-
comp2342_c0_seq1	-	-	334	sp|Q9FNG8|PP366_ARATH Putative pentatricopeptide repeat-containing protein At5g06400. mitochondrial OS=Arabidopsis thaliana GN=At5g06400 PE=3 SV=1	1e-37	ref|NP_001066728.1| Os12g0456100 [Oryza sativa Japonica Group] gb|ABA98363.1| hypothetical protein LOC_Os12g27060 [Oryza sativa Japonica Group] dbj|BAF29747.1| Os12g0456100 [Oryza sativa Japonica Group] gb|EAZ20398.1| hypothetical protein OsJ_36005 [Oryza sativa Japonica Group]	1e-45	-	-	-	-
comp2347_c0_seq1	-	-	357	-	-	ref|NP_001183483.1| uncharacterized protein LOC100501915 [Zea mays] gb|ACR36938.1| unknown [Zea mays]	2e-16	-	-	-	-
comp2352_c0_seq1	-	-	330	-	-	ref|XP_002278446.1| PREDICTED: uncharacterized protein LOC100241428 [Vitis vinifera] emb|CBI40435.3| unnamed protein product [Vitis vinifera]	9e-13	-	-	-	-
comp2370_c0_seq1	rlmH	23S rRNA (pseudouridine1915-N3)-methyltransferase	319	sp|Q9LXB4|Y5620_ARATH Putative RNA methyltransferase At5g10620 OS=Arabidopsis thaliana GN=At5g10620 PE=2 SV=1	8e-26	emb|CBI20783.3| unnamed protein product [Vitis vinifera]	1e-25	-	GO:0070038.rRNA (pseudouridine-N3-)-methyltransferase activity;GO:0031167.rRNA methylation;GO:0008168.methyltransferase activity;GO:0006364.rRNA processing;GO:0005737.cytoplasm;	K00783	-
comp2390_c0_seq1	-	-	255	-	-	ref|XP_003566374.1| PREDICTED: uncharacterized protein LOC100831532 [Brachypodium distachyon]	2e-23	-	-	-	-
comp2405_c0_seq1	ctpD	cation-transporting P-type ATPase D	227	-	-	ref|NP_001189656.1| RRP6-like protein 3 [Arabidopsis thaliana] gb|AEC08683.1| RRP6-like protein 3 [Arabidopsis thaliana]	7e-09	-	GO:0005622.intracellular;GO:0006139.nucleobase-containing compound metabolic process;GO:0003824.catalytic activity;GO:0003676.nucleic acid binding;GO:0004527.exonuclease activity;GO:0008408.3'-5' exonuclease activity;GO:0000166.nucleotide binding;GO:0044237.cellular metabolic process;	K12951	-
comp2408_c0_seq1	SCC1. MCD1. RAD21	cohesin complex subunit SCC1	327	sp|O93310|RAD21_XENLA Double-strand-break repair protein rad21 homolog OS=Xenopus laevis GN=rad21 PE=1 SV=1	2e-08	ref|XP_002514774.1| cohesin subunit rad21. putative [Ricinus communis] gb|EEF47328.1| cohesin subunit rad21. putative [Ricinus communis]	2e-43	D	GO:0005634.nucleus;GO:0071168.protein localization to chromatin;GO:0007059.chromosome segregation;GO:0006281.DNA repair;GO:0005694.chromosome;GO:0000775.chromosome. centromeric region;GO:0007067.mitosis;GO:0006915.apoptotic process;GO:0000228.nuclear chromosome;GO:0005515.protein binding;GO:0051301.cell division;GO:0007049.cell cycle;GO:0006974.response to DNA damage stimulus;	K06670	ko04110. Cell cycle;ko04111. Cell cycle - yeast;
comp2440_c0_seq1	-	-	414	sp|Q9FZ95|PUP3_ARATH Purine permease 3 OS=Arabidopsis thaliana GN=PUP3 PE=2 SV=1	1e-39	ref|NP_001063425.1| Os09g0467400 [Oryza sativa Japonica Group] dbj|BAD19736.1| putative purine permease [Oryza sativa Japonica Group] dbj|BAF25339.1| Os09g0467400 [Oryza sativa Japonica Group] dbj|BAG90051.1| unnamed protein product [Oryza sativa Japonica Group]	9e-56	-	GO:0016020.membrane;GO:0016021.integral to membrane;	-	-
comp2452_c0_seq1	-	-	208	sp|Q5BQN5|WAP_SOLLC WPP domain-associated protein (Fragment) OS=Solanum lycopersicum GN=WAP PE=1 SV=1	7e-15	ref|XP_002446798.1| hypothetical protein SORBIDRAFT_06g022853 [Sorghum bicolor] gb|EES11126.1| hypothetical protein SORBIDRAFT_06g022853 [Sorghum bicolor]	2e-15	-	GO:0005794.Golgi apparatus;GO:0005737.cytoplasm;	-	-
comp2457_c0_seq1	-	-	236	sp|Q8GU88|PDR7_ORYSJ Putative pleiotropic drug resistance protein 7 OS=Oryza sativa subsp. japonica GN=PDR7 PE=3 SV=1	1e-38	ref|XP_002451753.1| hypothetical protein SORBIDRAFT_04g007260 [Sorghum bicolor] gb|EES04729.1| hypothetical protein SORBIDRAFT_04g007260 [Sorghum bicolor]	2e-37	Q	GO:0006810.transport;GO:0016020.membrane;GO:0005524.ATP binding;GO:0006952.defense response;GO:0000166.nucleotide binding;GO:0016021.integral to membrane;GO:0006200.ATP catabolic process;GO:0017111.nucleoside-triphosphatase activity;GO:0005886.plasma membrane;GO:0016887.ATPase activity;	-	-
comp2459_c0_seq1	-	-	266	-	-	emb|CBI35129.3| unnamed protein product [Vitis vinifera]	8e-20	-	GO:0015074.DNA integration;GO:0046872.metal ion binding;GO:0003677.DNA binding;GO:0008270.zinc ion binding;GO:0003676.nucleic acid binding;	-	-
comp2466_c0_seq1	-	-	210	sp|P0C7R1|PPR74_ARATH Pentatricopeptide repeat-containing protein At1g47580. chloroplastic OS=Arabidopsis thaliana GN=PCMP-H50 PE=2 SV=1	5e-25	ref|XP_002323422.1| predicted protein [Populus trichocarpa] gb|EEF05183.1| predicted protein [Populus trichocarpa]	6e-25	-	GO:0005488.binding;	-	-
comp2488_c0_seq1	-	-	575	-	-	ref|XP_002300113.1| predicted protein [Populus trichocarpa] gb|EEE84918.1| predicted protein [Populus trichocarpa]	1e-73	-	-	-	-
comp2489_c0_seq2	-	-	252	-	-	ref|XP_002523525.1| protein with unknown function [Ricinus communis] gb|EEF38864.1| protein with unknown function [Ricinus communis]	4e-15	-	-	-	-
comp2490_c0_seq1	HSPA1_8	heat shock 70kDa protein 1/8	378	sp|P26413|HSP70_SOYBN Heat shock 70 kDa protein OS=Glycine max GN=HSP70 PE=3 SV=1	3e-68	gb|AAN87001.1| HSP70 [Populus alba]	5e-70	O	GO:0005524.ATP binding;GO:0000166.nucleotide binding;GO:0006950.response to stress;	K03283	ko03040. Spliceosome;ko04010. MAPK signaling pathway;ko04141. Protein processing in endoplasmic reticulum;ko04144. Endocytosis;ko04612. Antigen processing and presentation;ko05134. Legionellosis;ko05145. Toxoplasmosis;ko05162. Measles;ko05164. Influenza A;ko05169. Epstein-Barr virus infection;
comp2519_c0_seq1	-	-	320	sp|Q5TYW4|NBAS_DANRE Neuroblastoma-amplified sequence OS=Danio rerio GN=nbas PE=2 SV=1	6e-09	ref|XP_002321979.1| predicted protein [Populus trichocarpa] gb|EEF06106.1| predicted protein [Populus trichocarpa]	4e-46	S	-	-	-
comp2522_c0_seq1	-	-	570	-	-	ref|XP_002274609.1| PREDICTED: uncharacterized protein LOC100248755 [Vitis vinifera] emb|CBI34162.3| unnamed protein product [Vitis vinifera]	9e-79	-	GO:0008233.peptidase activity;GO:0005524.ATP binding;GO:0004222.metalloendopeptidase activity;GO:0006508.proteolysis;GO:0008237.metallopeptidase activity;GO:0016787.hydrolase activity;GO:0000166.nucleotide binding;GO:0017111.nucleoside-triphosphatase activity;GO:0008568.microtubule-severing ATPase activity;	-	-
comp2524_c0_seq1	-	-	355	-	-	gb|EEC79795.1| hypothetical protein OsI_21223 [Oryza sativa Indica Group]	2e-12	-	GO:0003677.DNA binding;GO:0006355.regulation of transcription. DNA-dependent;	-	-
comp2538_c0_seq1	-	-	410	-	-	gb|EAY79156.1| hypothetical protein OsI_34263 [Oryza sativa Indica Group]	6e-39	-	-	-	-
comp2545_c0_seq1	PPP2R2	protein phosphatase 2 (formerly 2A). regulatory subunit B	244	sp|Q38821|2ABA_ARATH Serine/threonine protein phosphatase 2A 55 kDa regulatory subunit B alpha isoform OS=Arabidopsis thaliana GN=PP2AB1 PE=1 SV=2	4e-36	ref|XP_002511371.1| protein phosphatase pp2a regulatory subunit B. putative [Ricinus communis] gb|EEF51973.1| protein phosphatase pp2a regulatory subunit B. putative [Ricinus communis]	3e-40	T	GO:0008601.protein phosphatase type 2A regulator activity;GO:0007165.signal transduction;GO:0000159.protein phosphatase type 2A complex;	K04354	ko03015. mRNA surveillance pathway;ko04111. Cell cycle - yeast;ko04151. PI3K-Akt signaling pathway;ko04530. Tight junction;ko04728. Dopaminergic synapse;ko05142. Chagas disease (American trypanosomiasis);ko05160. Hepatitis C;
comp2549_c0_seq1	-	-	288	-	-	emb|CBI21514.3| unnamed protein product [Vitis vinifera]	3e-06	-	GO:0005524.ATP binding;GO:0000166.nucleotide binding;GO:0017111.nucleoside-triphosphatase activity;GO:0006200.ATP catabolic process;GO:0016887.ATPase activity;	-	-
comp2577_c0_seq1	-	-	274	sp|C0LGI2|Y1677_ARATH Probable LRR receptor-like serine/threonine-protein kinase At1g67720 OS=Arabidopsis thaliana GN=At1g67720 PE=2 SV=1	1e-41	ref|XP_002311739.1| predicted protein [Populus trichocarpa] gb|EEE89106.1| predicted protein [Populus trichocarpa]	5e-43	T	GO:0005524.ATP binding;GO:0004674.protein serine/threonine kinase activity;GO:0004672.protein kinase activity;GO:0000166.nucleotide binding;GO:0006468.protein phosphorylation;GO:0016740.transferase activity;GO:0016772.transferase activity. transferring phosphorus-containing groups;	-	-
comp2584_c0_seq2	UGP2. galU. galF	UTP--glucose-1-phosphate uridylyltransferase	314	sp|Q9LKG7|UGPA_ASTPN UTP--glucose-1-phosphate uridylyltransferase OS=Astragalus penduliflorus GN=UGP PE=2 SV=1	5e-24	ref|XP_003631916.1| PREDICTED: UTP--glucose-1-phosphate uridylyltransferase isoform 2 [Vitis vinifera]	2e-23	-	GO:0008152.metabolic process;GO:0016779.nucleotidyltransferase activity;GO:0016740.transferase activity;GO:0003983.UTP:glucose-1-phosphate uridylyltransferase activity;GO:0005737.cytoplasm;	K00963	ko00040. Pentose and glucuronate interconversions;ko00052. Galactose metabolism;ko00500. Starch and sucrose metabolism;ko00520. Amino sugar and nucleotide sugar metabolism;
comp2586_c0_seq1	-	-	214	-	-	gb|EEC69148.1| hypothetical protein OsI_38082 [Oryza sativa Indica Group]	8e-10	-	-	-	-
comp2592_c0_seq1	-	-	212	-	-	emb|CAN76342.1| hypothetical protein VITISV_026821 [Vitis vinifera]	4e-07	-	-	-	-
comp2608_c0_seq1	-	-	251	-	-	gb|EEE62248.1| hypothetical protein OsJ_17035 [Oryza sativa Japonica Group]	3e-12	-	GO:0050643.10-deacetylbaccatin III 10-O-acetyltransferase activity;GO:0016747.transferase activity. transferring acyl groups other than amino-acyl groups;GO:0016740.transferase activity;	-	-
comp2614_c0_seq1	-	-	237	-	-	emb|CAN82318.1| hypothetical protein VITISV_015618 [Vitis vinifera]	4e-15	-	GO:0003677.DNA binding;GO:0046983.protein dimerization activity;GO:0003676.nucleic acid binding;	-	-
comp2622_c0_seq1	-	-	473	-	-	ref|XP_003517498.1| PREDICTED: lysine histidine transporter 1-like [Glycine max]	1e-59	-	GO:0016020.membrane;GO:0016021.integral to membrane;	-	-
comp2627_c0_seq1	-	-	322	-	-	emb|CBI23675.3| unnamed protein product [Vitis vinifera]	3e-19	-	-	-	-
comp2637_c0_seq1	-	-	216	sp|Q67Y83|SCP51_ARATH Serine carboxypeptidase-like 51 OS=Arabidopsis thaliana GN=SCPL51 PE=2 SV=2	3e-13	ref|XP_003539799.1| PREDICTED: serine carboxypeptidase-like 51-like [Glycine max]	1e-16	O	GO:0006508.proteolysis;GO:0004185.serine-type carboxypeptidase activity;	-	-
comp2641_c0_seq1	-	-	412	-	-	gb|EEC67181.1| hypothetical protein OsI_34049 [Oryza sativa Indica Group]	1e-29	-	-	-	-
comp2654_c0_seq1	-	-	233	-	-	dbj|BAH00906.1| unnamed protein product [Oryza sativa Japonica Group]	1e-22	-	-	-	-
comp2657_c0_seq1	-	-	202	sp|Q9LFL5|PP390_ARATH Pentatricopeptide repeat-containing protein At5g16860 OS=Arabidopsis thaliana GN=PCMP-H92 PE=2 SV=1	2e-06	ref|XP_003632994.1| PREDICTED: pentatricopeptide repeat-containing protein At4g21065-like [Vitis vinifera]	5e-11	-	GO:0005488.binding;	-	-
comp2667_c0_seq1	-	-	227	-	-	dbj|BAB64796.1| unknown protein [Oryza sativa Japonica Group] gb|EAY72670.1| hypothetical protein OsI_00536 [Oryza sativa Indica Group] gb|EAZ10672.1| hypothetical protein OsJ_00502 [Oryza sativa Japonica Group]	2e-28	-	-	-	-
comp2672_c0_seq1	-	-	263	-	-	gb|AAG25966.1|AF302082_1 cytokinin-regulated kinase 1 [Nicotiana tabacum]	2e-14	-	GO:0016310.phosphorylation;GO:0005524.ATP binding;GO:0004674.protein serine/threonine kinase activity;GO:0016301.kinase activity;GO:0004672.protein kinase activity;GO:0000166.nucleotide binding;GO:0006468.protein phosphorylation;GO:0016772.transferase activity. transferring phosphorus-containing groups;	-	-
comp2674_c0_seq1	-	-	405	-	-	gb|ACB28472.1| polyprotein [Ananas comosus]	1e-15	-	GO:0015074.DNA integration;GO:0003964.RNA-directed DNA polymerase activity;GO:0003723.RNA binding;GO:0003677.DNA binding;GO:0006278.RNA-dependent DNA replication;GO:0003676.nucleic acid binding;	-	-
comp2680_c0_seq1	K07497	putative transposase	603	sp|P04323|POL3_DROME Retrovirus-related Pol polyprotein from transposon 17.6 OS=Drosophila melanogaster GN=pol PE=4 SV=1	2e-53	emb|CAJ00275.1| hypothetical protein [Lotus japonicus]	8e-89	-	GO:0015074.DNA integration;GO:0003723.RNA binding;GO:0003677.DNA binding;GO:0004190.aspartic-type endopeptidase activity;GO:0003676.nucleic acid binding;GO:0003964.RNA-directed DNA polymerase activity;GO:0006508.proteolysis;GO:0006278.RNA-dependent DNA replication;	K07497	-
comp2688_c0_seq1	TIF31. CLU1	protein TIF31	257	-	-	ref|XP_002517674.1| hypothetical protein RCOM_0901420 [Ricinus communis] gb|EEF44838.1| hypothetical protein RCOM_0901420 [Ricinus communis]	3e-29	-	GO:0005488.binding;	K03255	-
comp2695_c0_seq1	PPP6R3. SAPS3	serine/threonine-protein phosphatase 6 regulatory subunit 3	207	sp|Q8R3Q2|PP6R2_MOUSE Serine/threonine-protein phosphatase 6 regulatory subunit 2 OS=Mus musculus GN=Ppp6r2 PE=1 SV=1	2e-10	emb|CBI30997.3| unnamed protein product [Vitis vinifera]	2e-32	D	GO:0005488.binding;	K15501	-
comp2699_c0_seq1	-	-	253	-	-	ref|NP_001049658.1| Os03g0266700 [Oryza sativa Japonica Group] gb|ABF95153.1| Variant SH3 domain containing protein. expressed [Oryza sativa Japonica Group] dbj|BAF11572.1| Os03g0266700 [Oryza sativa Japonica Group] gb|EAZ26376.1| hypothetical protein OsJ_10259 [Oryza sativa Japonica Group] dbj|BAG93164.1| unnamed protein product [Oryza sativa Japonica Group] gb|EEC74928.1| hypothetical protein O…	9e-30	-	GO:0046847.filopodium assembly;GO:0007165.signal transduction;GO:0017124.SH3 domain binding;GO:0008093.cytoskeletal adaptor activity;GO:0005737.cytoplasm;	-	-
comp2702_c0_seq1	-	-	387	sp|Q6TPH1|PPA23_ARATH Purple acid phosphatase 23 OS=Arabidopsis thaliana GN=PAP23 PE=1 SV=2	3e-41	gb|ACF75910.1| purple acid phosphatase [Vigna radiata]	1e-44	-	GO:0046872.metal ion binding;GO:0016787.hydrolase activity;GO:0003993.acid phosphatase activity;	-	-
comp2722_c0_seq1	SLC39A1_2_3. ZIP1_2_3	solute carrier family 39 (zinc transporter). member 1/2/3	233	sp|Q7XLD4|ZIP3_ORYSJ Zinc transporter 3 OS=Oryza sativa subsp. japonica GN=ZIP3 PE=1 SV=2	5e-19	gb|EAY95513.1| hypothetical protein OsI_17359 [Oryza sativa Indica Group]	3e-18	P	GO:0016020.membrane;GO:0055085.transmembrane transport;GO:0046873.metal ion transmembrane transporter activity;GO:0016021.integral to membrane;GO:0030001.metal ion transport;GO:0005385.zinc ion transmembrane transporter activity;GO:0071577.zinc ion transmembrane transport;	K14709	-
comp2723_c0_seq1	-	-	366	-	-	gb|AAK84952.2| putative carboxyl-terminal proteinase [Gossypium hirsutum]	3e-79	-	-	-	-
comp2724_c0_seq1	-	-	237	sp|Q9LXE5|DRM1_ARATH DNA (cytosine-5)-methyltransferase DRM1 OS=Arabidopsis thaliana GN=DRM1 PE=4 SV=2	5e-07	gb|ABW96890.1| DRM-type DNA-methyltransferase [Elaeis guineensis]	3e-19	-	GO:0003677.DNA binding;GO:0008168.methyltransferase activity;GO:0016740.transferase activity;GO:0032259.methylation;GO:0006306.DNA methylation;	-	-
comp2743_c0_seq1	-	-	203	-	-	ref|XP_003562605.1| PREDICTED: uncharacterized protein LOC100825486 [Brachypodium distachyon]	6e-10	-	-	-	-
comp2744_c0_seq1	chlH. bchH	magnesium chelatase subunit H	1031	sp|P26162|BCHH_RHOCB Magnesium-chelatase subunit H OS=Rhodobacter capsulatus (strain ATCC BAA-309 / NBRC 16581 / SB1003) GN=bchH PE=3 SV=2	2e-50	ref|XP_003535922.1| PREDICTED: magnesium-chelatase subunit H-like [Glycine max]	0	-	GO:0005524.ATP binding;GO:0005488.binding;GO:0016874.ligase activity;GO:0051116.cobaltochelatase activity;GO:0009058.biosynthetic process;GO:0016851.magnesium chelatase activity;GO:0000166.nucleotide binding;GO:0030494.bacteriochlorophyll biosynthetic process;GO:0015979.photosynthesis;GO:0015995.chlorophyll biosynthetic process;	K03403	ko00860. Porphyrin and chlorophyll metabolism;
comp2745_c0_seq1	-	-	258	sp|C0LGI2|Y1677_ARATH Probable LRR receptor-like serine/threonine-protein kinase At1g67720 OS=Arabidopsis thaliana GN=At1g67720 PE=2 SV=1	8e-18	emb|CBI27523.3| unnamed protein product [Vitis vinifera]	3e-21	-	GO:0016310.phosphorylation;GO:0005524.ATP binding;GO:0004674.protein serine/threonine kinase activity;GO:0016301.kinase activity;GO:0004672.protein kinase activity;GO:0000166.nucleotide binding;GO:0006468.protein phosphorylation;GO:0016772.transferase activity. transferring phosphorus-containing groups;	-	-
comp2746_c0_seq1	SF3B1. SAP155	splicing factor 3B subunit 1	228	sp|O57683|SF3B1_XENLA Splicing factor 3B subunit 1 OS=Xenopus laevis GN=sf3b1 PE=2 SV=1	2e-15	ref|XP_002284022.1| PREDICTED: splicing factor 3B subunit 1-like [Vitis vinifera]	7e-33	A	GO:0006397.mRNA processing;GO:0005634.nucleus;GO:0005681.spliceosomal complex;GO:0008380.RNA splicing;GO:0005488.binding;	K12828	ko03040. Spliceosome;
comp2752_c0_seq1	CALS	callose synthase	713	sp|Q9SHJ3|CALS7_ARATH Callose synthase 7 OS=Arabidopsis thaliana GN=CALS7 PE=2 SV=3	4e-60	ref|XP_002300874.1| predicted protein [Populus trichocarpa] gb|EEE80147.1| predicted protein [Populus trichocarpa]	4e-71	-	GO:0016020.membrane;GO:0006075.(1->3)-beta-D-glucan biosynthetic process;GO:0003843.1.3-beta-D-glucan synthase activity;GO:0000148.1.3-beta-D-glucan synthase complex;	K11000	-
comp2759_c0_seq1	-	-	406	-	-	emb|CAN82107.1| hypothetical protein VITISV_014977 [Vitis vinifera]	1e-64	-	-	-	-
comp2773_c0_seq1	-	-	218	-	-	ref|XP_002468060.1| hypothetical protein SORBIDRAFT_01g038880 [Sorghum bicolor] gb|EER95058.1| hypothetical protein SORBIDRAFT_01g038880 [Sorghum bicolor]	2e-09	-	-	-	-
comp2778_c0_seq1	-	-	585	sp|O64207|VG14_BPMD2 Gene 14 protein OS=Mycobacterium phage D29 GN=14 PE=4 SV=1	9e-26	ref|YP_117733.1| hypothetical protein nfa15240 [Nocardia farcinica IFM 10152] dbj|BAD56369.1| hypothetical protein [Nocardia farcinica IFM 10152]	2e-48	-	-	-	-
comp2799_c0_seq1	-	-	374	-	-	ref|XP_002511482.1| conserved hypothetical protein [Ricinus communis] gb|EEF52084.1| conserved hypothetical protein [Ricinus communis]	2e-19	-	-	-	-
comp2806_c0_seq1	CNGF	cyclic nucleotide gated channel. other eukaryote	298	sp|Q9SL29|CNG15_ARATH Putative cyclic nucleotide-gated ion channel 15 OS=Arabidopsis thaliana GN=CNGC15 PE=2 SV=1	6e-37	gb|AEB37791.1| calmodulin-binding cyclic nucleotide gated channel 15 [Helianthus exilis]	8e-41	PT	-	K05391	ko04626. Plant-pathogen interaction;
comp2812_c0_seq1	-	-	326	-	-	emb|CBI19293.3| unnamed protein product [Vitis vinifera]	2e-16	-	GO:0006464.cellular protein modification process;GO:0016881.acid-amino acid ligase activity;GO:0005622.intracellular;GO:0005488.binding;GO:0016874.ligase activity;	-	-
comp2816_c0_seq1	-	-	428	sp|Q9LSB8|PP235_ARATH Putative pentatricopeptide repeat-containing protein At3g15930 OS=Arabidopsis thaliana GN=PCMP-E51 PE=3 SV=2	3e-37	ref|XP_003564906.1| PREDICTED: pentatricopeptide repeat-containing protein At3g29230-like [Brachypodium distachyon]	2e-56	-	-	-	-
comp2818_c0_seq2	-	-	296	sp|Q0WQW5|PPR85_ARATH Pentatricopeptide repeat-containing protein At1g59720. mitochondrial OS=Arabidopsis thaliana GN=PCMP-H51 PE=2 SV=2	2e-07	ref|XP_002324059.1| predicted protein [Populus trichocarpa] gb|EEF04192.1| predicted protein [Populus trichocarpa]	2e-07	-	GO:0005488.binding;	-	-
comp2821_c0_seq1	TIF31. CLU1	protein TIF31	208	-	-	emb|CBI40528.3| unnamed protein product [Vitis vinifera]	3e-14	-	GO:0005488.binding;	K03255	-
comp2836_c0_seq1	-	-	216	-	-	emb|CBI26249.3| unnamed protein product [Vitis vinifera]	2e-14	-	GO:0005840.ribosome;GO:0003723.RNA binding;GO:0003677.DNA binding;GO:0005622.intracellular;GO:0003676.nucleic acid binding;GO:0008270.zinc ion binding;GO:0006412.translation;GO:0003735.structural constituent of ribosome;	-	-
comp2848_c0_seq1	-	-	244	-	-	emb|CAN66266.1| hypothetical protein VITISV_042703 [Vitis vinifera]	3e-28	-	GO:0005524.ATP binding;GO:0051276.chromosome organization;GO:0005694.chromosome;	-	-
comp2858_c0_seq1	-	-	300	sp|Q9FRV4|NAC54_ARATH Protein CUP-SHAPED COTYLEDON 1 OS=Arabidopsis thaliana GN=NAC054 PE=1 SV=1	3e-36	gb|ADG57883.1| transcription factor [Lycoris longituba]	3e-66	-	GO:0003677.DNA binding;GO:0006355.regulation of transcription. DNA-dependent;	-	-
comp2868_c0_seq1	-	-	411	sp|P36627|BYR3_SCHPO Cellular nucleic acid-binding protein homolog OS=Schizosaccharomyces pombe (strain 972 / ATCC 24843) GN=byr3 PE=2 SV=1	1e-09	-	-	-	GO:0046872.metal ion binding;GO:0008270.zinc ion binding;GO:0003676.nucleic acid binding;	-	-
comp2886_c0_seq1	-	-	319	sp|Q8LK93|PP145_ARATH Pentatricopeptide repeat-containing protein At2g02980 OS=Arabidopsis thaliana GN=PCMP-H26 PE=2 SV=2	2e-22	ref|NP_001130403.1| uncharacterized protein LOC100191499 [Zea mays] gb|ACF78601.1| unknown [Zea mays]	1e-29	-	GO:0005488.binding;	-	-
comp2894_c0_seq2	-	-	401	sp|C0LGG8|Y5343_ARATH Probable LRR receptor-like serine/threonine-protein kinase At1g53430 OS=Arabidopsis thaliana GN=At1g53430 PE=1 SV=1	3e-36	gb|ABF72026.1| leucine-rich repeat-containing protein kinase family protein [Musa acuminata]	2e-38	-	GO:0016310.phosphorylation;GO:0005524.ATP binding;GO:0004674.protein serine/threonine kinase activity;GO:0016301.kinase activity;GO:0004672.protein kinase activity;GO:0006468.protein phosphorylation;GO:0016772.transferase activity. transferring phosphorus-containing groups;	-	-
comp2899_c0_seq1	URE	urease	270	sp|P07374|UREA_CANEN Urease OS=Canavalia ensiformis PE=1 SV=3	2e-18	dbj|BAH19309.1| urease [Morus alba]	2e-19	-	GO:0019627.urea metabolic process;GO:0005737.cytoplasm;GO:0006807.nitrogen compound metabolic process;GO:0046872.metal ion binding;GO:0009039.urease activity;GO:0016787.hydrolase activity;GO:0016151.nickel cation binding;GO:0016810.hydrolase activity. acting on carbon-nitrogen (but not peptide) bonds;	K01427	ko00230. Purine metabolism;ko00330. Arginine and proline metabolism;
comp2908_c0_seq1	lipB	lipoyl(octanoyl) transferase	223	sp|Q9SXP7|LIPB_ARATH Octanoyltransferase OS=Arabidopsis thaliana GN=LIP2 PE=1 SV=1	4e-24	ref|XP_002283248.1| PREDICTED: octanoyltransferase [Vitis vinifera]	1e-23	-	GO:0016415.octanoyltransferase activity;GO:0006464.cellular protein modification process;GO:0003824.catalytic activity;GO:0004540.ribonuclease activity;GO:0009107.lipoate biosynthetic process;GO:0005737.cytoplasm;GO:0008033.tRNA processing;	K03801	ko00785. Lipoic acid metabolism;
comp2911_c0_seq1	-	-	350	-	-	emb|CBI40119.3| unnamed protein product [Vitis vinifera]	3e-29	-	-	-	-
comp2915_c0_seq1	murC	UDP-N-acetylmuramate--alanine ligase	432	sp|B8F3B7|MURC_HAEPS UDP-N-acetylmuramate--L-alanine ligase OS=Haemophilus parasuis serovar 5 (strain SH0165) GN=murC PE=3 SV=1	7e-24	ref|XP_003634123.1| PREDICTED: UDP-N-acetylmuramate--L-alanine ligase-like [Vitis vinifera]	1e-53	-	GO:0005524.ATP binding;GO:0008360.regulation of cell shape;GO:0005737.cytoplasm;GO:0005488.binding;GO:0016874.ligase activity;GO:0007047.cellular cell wall organization;GO:0009252.peptidoglycan biosynthetic process;GO:0009058.biosynthetic process;GO:0008763.UDP-N-acetylmuramate-L-alanine ligase activity;GO:0051301.cell division;GO:0000166.nucleotide binding;GO:0007049.cell cycle;	K01924	ko00471. D-Glutamine and D-glutamate metabolism;ko00550. Peptidoglycan biosynthesis;
comp2922_c0_seq1	-	-	334	sp|Q9Y6D5|BIG2_HUMAN Brefeldin A-inhibited guanine nucleotide-exchange protein 2 OS=Homo sapiens GN=ARFGEF2 PE=1 SV=3	3e-27	ref|XP_002301297.1| predicted protein [Populus trichocarpa] gb|EEE80570.1| predicted protein [Populus trichocarpa]	4e-49	U	GO:0032012.regulation of ARF protein signal transduction;GO:0005622.intracellular;GO:0005086.ARF guanyl-nucleotide exchange factor activity;GO:0005488.binding;	-	-
comp2923_c0_seq1	-	-	266	sp|Q9SX85|SEC3A_ARATH Exocyst complex component SEC3A OS=Arabidopsis thaliana GN=SEC3A PE=1 SV=1	9e-39	ref|XP_002326905.1| predicted protein [Populus trichocarpa] gb|EEE73655.1| predicted protein [Populus trichocarpa]	2e-39	U	-	-	-
comp2928_c0_seq1	-	-	262	-	-	ref|XP_002281433.1| PREDICTED: uncharacterized protein LOC100245073 [Vitis vinifera] emb|CBI16188.3| unnamed protein product [Vitis vinifera]	1e-18	-	-	-	-
comp2935_c0_seq1	ORC3	origin recognition complex subunit 3	316	-	-	ref|XP_003577733.1| PREDICTED: origin recognition complex subunit 3-like [Brachypodium distachyon]	2e-30	-	GO:0003677.DNA binding;GO:0006260.DNA replication;GO:0005664.nuclear origin of replication recognition complex;	K02605	ko04110. Cell cycle;ko04111. Cell cycle - yeast;ko04113. Meiosis - yeast;
comp2940_c0_seq1	FANCD2	fanconi anemia group D2 protein	330	sp|Q80V62|FACD2_MOUSE Fanconi anemia group D2 protein homolog OS=Mus musculus GN=Fancd2 PE=1 SV=2	9e-09	emb|CAN76433.1| hypothetical protein VITISV_033850 [Vitis vinifera]	4e-34	-	-	K10891	ko03460. Fanconi anemia pathway;
comp2958_c0_seq1	-	-	303	sp|Q5KQI4|Y5814_ORYSJ B3 domain-containing protein Os05g0481400 OS=Oryza sativa subsp. japonica GN=Os05g0481400 PE=2 SV=1	8e-14	ref|XP_003568233.1| PREDICTED: B3 domain-containing protein Os05g0481400-like [Brachypodium distachyon]	1e-13	-	GO:0005634.nucleus;GO:0003677.DNA binding;GO:0006355.regulation of transcription. DNA-dependent;GO:0006351.transcription. DNA-dependent;	-	-
comp2980_c0_seq1	-	-	351	sp|Q6NPP4|CMTA2_ARATH Calmodulin-binding transcription activator 2 OS=Arabidopsis thaliana GN=CMTA2 PE=1 SV=1	2e-17	ref|XP_003635484.1| PREDICTED: calmodulin-binding transcription activator 2-like [Vitis vinifera]	1e-22	-	-	-	-
comp2988_c0_seq1	-	-	226	-	-	emb|CCA65978.1| hypothetical protein [Beta vulgaris subsp. vulgaris]	2e-13	-	GO:0006396.RNA processing;GO:0004527.exonuclease activity;GO:0005622.intracellular;GO:0005488.binding;GO:0004519.endonuclease activity;	-	-
comp2990_c0_seq1	-	-	257	sp|P93293|M300_ARATH Uncharacterized mitochondrial protein AtMg00300 OS=Arabidopsis thaliana GN=AtMg00300 PE=4 SV=1	1e-08	emb|CAN68884.1| hypothetical protein VITISV_039230 [Vitis vinifera]	2e-16	-	GO:0015074.DNA integration;GO:0003677.DNA binding;GO:0009165.nucleotide biosynthetic process;GO:0055114.oxidation-reduction process;GO:0004146.dihydrofolate reductase activity;GO:0003676.nucleic acid binding;GO:0050661.NADP binding;GO:0046872.metal ion binding;GO:0008270.zinc ion binding;GO:0006545.glycine biosynthetic process;GO:0016491.oxidoreductase activity;	-	-
comp2993_c0_seq1	-	-	209	-	-	ref|XP_003524120.1| PREDICTED: uncharacterized protein LOC100793933 [Glycine max]	1e-09	-	GO:0005634.nucleus;GO:0003677.DNA binding;GO:0005524.ATP binding;GO:0004386.helicase activity;GO:0003676.nucleic acid binding;GO:0046872.metal ion binding;GO:0008270.zinc ion binding;GO:0016740.transferase activity;	-	-
comp2994_c0_seq1	-	-	334	sp|Q9SY02|PP301_ARATH Pentatricopeptide repeat-containing protein At4g02750 OS=Arabidopsis thaliana GN=PCMP-H24 PE=2 SV=1	6e-29	ref|XP_002534168.1| pentatricopeptide repeat-containing protein. putative [Ricinus communis] gb|EEF28217.1| pentatricopeptide repeat-containing protein. putative [Ricinus communis]	8e-32	-	GO:0005488.binding;	-	-
comp2995_c0_seq1	-	-	269	sp|Q8H1D6|RBK1_ARATH Receptor-like cytosolic serine/threonine-protein kinase RBK1 OS=Arabidopsis thaliana GN=RBK1 PE=1 SV=1	7e-12	gb|ACU18166.1| unknown [Glycine max]	1e-14	-	GO:0016310.phosphorylation;GO:0004709.MAP kinase kinase kinase activity;GO:0005524.ATP binding;GO:0016301.kinase activity;GO:0004872.receptor activity;GO:0006468.protein phosphorylation;GO:0004674.protein serine/threonine kinase activity;GO:0000166.nucleotide binding;GO:0004672.protein kinase activity;GO:0016740.transferase activity;GO:0016772.transferase activity. transferring phosphorus-contain…	-	-
comp2998_c0_seq1	-	-	216	-	-	emb|CBI18365.3| unnamed protein product [Vitis vinifera]	2e-12	-	-	-	-
comp3007_c0_seq1	-	-	202	sp|P10978|POLX_TOBAC Retrovirus-related Pol polyprotein from transposon TNT 1-94 OS=Nicotiana tabacum PE=2 SV=1	4e-13	emb|CAN65627.1| hypothetical protein VITISV_032735 [Vitis vinifera]	4e-28	-	GO:0015074.DNA integration;GO:0003677.DNA binding;GO:0008233.peptidase activity;GO:0016779.nucleotidyltransferase activity;GO:0004518.nuclease activity;GO:0004190.aspartic-type endopeptidase activity;GO:0003676.nucleic acid binding;GO:0003964.RNA-directed DNA polymerase activity;GO:0046872.metal ion binding;GO:0016787.hydrolase activity;GO:0008270.zinc ion binding;GO:0016740.transferase activity;…	-	-
comp3017_c0_seq1	-	-	339	-	-	emb|CAN81986.1| hypothetical protein VITISV_001568 [Vitis vinifera]	7e-26	-	GO:0015074.DNA integration;GO:0003964.RNA-directed DNA polymerase activity;GO:0005634.nucleus;GO:0003723.RNA binding;GO:0003677.DNA binding;GO:0006278.RNA-dependent DNA replication;GO:0003676.nucleic acid binding;	-	-
comp3020_c0_seq1	-	-	234	-	-	dbj|BAK02551.1| predicted protein [Hordeum vulgare subsp. vulgare] dbj|BAK00439.1| predicted protein [Hordeum vulgare subsp. vulgare]	3e-08	-	-	-	-
comp3037_c0_seq1	-	-	266	sp|Q39547|CUCM1_CUCME Cucumisin OS=Cucumis melo PE=1 SV=1	1e-22	emb|CAN77487.1| hypothetical protein VITISV_020248 [Vitis vinifera]	2e-33	-	GO:0004252.serine-type endopeptidase activity;GO:0008233.peptidase activity;GO:0042802.identical protein binding;GO:0008236.serine-type peptidase activity;GO:0006508.proteolysis;GO:0016787.hydrolase activity;GO:0043086.negative regulation of catalytic activity;GO:0005576.extracellular region;	-	-
comp3038_c0_seq1	-	-	284	sp|Q7YJY0|RPOC2_CALFG DNA-directed RNA polymerase subunit beta'' OS=Calycanthus floridus var. glaucus GN=rpoC2 PE=3 SV=1	1e-08	gb|ABD93747.1| RNA polymerase beta chain [Liriodendron chinense]	1e-07	-	GO:0003899.DNA-directed RNA polymerase activity;GO:0003677.DNA binding;GO:0016779.nucleotidyltransferase activity;GO:0016740.transferase activity;GO:0009536.plastid;GO:0006351.transcription. DNA-dependent;GO:0009507.chloroplast;	-	-
comp3040_c0_seq1	-	-	284	-	-	ref|XP_003581594.1| PREDICTED: uncharacterized protein LOC100834580 [Brachypodium distachyon]	7e-11	-	-	-	-
comp3047_c0_seq1	-	-	427	-	-	gb|AAX96565.1| retrotransposon protein. putative. Ty1-copia sub-class [Oryza sativa Japonica Group] gb|ABA95469.1| retrotransposon protein. putative. Ty1-copia subclass [Oryza sativa Japonica Group]	1e-27	-	-	-	-
comp3051_c0_seq1	-	-	215	-	-	gb|AEZ00846.1| putative lipase protein. partial [Elaeis guineensis]	1e-26	-	-	-	-
comp3057_c0_seq1	-	-	531	-	-	ref|XP_002301193.1| predicted protein [Populus trichocarpa] gb|EEE80466.1| predicted protein [Populus trichocarpa]	5e-18	-	-	-	-
comp3085_c0_seq1	-	-	303	-	-	ref|XP_002450287.1| hypothetical protein SORBIDRAFT_05g003260 [Sorghum bicolor] gb|EES09275.1| hypothetical protein SORBIDRAFT_05g003260 [Sorghum bicolor]	8e-11	-	-	-	-
comp3095_c0_seq1	-	-	337	-	-	ref|XP_002464337.1| hypothetical protein SORBIDRAFT_01g016540 [Sorghum bicolor] gb|EER91335.1| hypothetical protein SORBIDRAFT_01g016540 [Sorghum bicolor]	7e-14	-	-	-	-
comp3104_c0_seq1	-	-	313	sp|Q8GUM4|Y3739_ARATH Uncharacterized membrane protein At3g27390 OS=Arabidopsis thaliana GN=At3g27390 PE=1 SV=2	7e-37	ref|NP_001052932.1| Os04g0449500 [Oryza sativa Japonica Group] emb|CAE01571.2| OSJNBa0064H22.21 [Oryza sativa Japonica Group] dbj|BAF14846.1| Os04g0449500 [Oryza sativa Japonica Group] emb|CAH67095.1| H0818E04.12 [Oryza sativa Indica Group] gb|EAY94324.1| hypothetical protein OsI_16092 [Oryza sativa Indica Group] gb|EAZ30903.1| hypothetical protein OsJ_14979 [Oryza sativa Japonica Group] dbj|BAG9…	2e-53	-	-	-	-
comp3105_c0_seq1	PSEN1. PS1	presenilin 1	291	sp|O64668|PSNA_ARATH Presenilin-like protein At1g08700 OS=Arabidopsis thaliana GN=At1g08700 PE=2 SV=1	4e-14	dbj|BAF01809.1| presenilin like protein [Arabidopsis thaliana]	1e-13	-	GO:0016021.integral to membrane;GO:0004190.aspartic-type endopeptidase activity;	K04505	ko04310. Wnt signaling pathway;ko04330. Notch signaling pathway;ko04722. Neurotrophin signaling pathway;ko05010. Alzheimer's disease;
comp3117_c0_seq1	EHD1	EH domain-containing protein 1	234	sp|Q641Z6|EHD1_RAT EH domain-containing protein 1 OS=Rattus norvegicus GN=Ehd1 PE=1 SV=1	4e-23	gb|EAZ02155.1| hypothetical protein OsI_24244 [Oryza sativa Indica Group]	3e-44	TU	GO:0016020.membrane;GO:0010008.endosome membrane;GO:0005524.ATP binding;GO:0051260.protein homooligomerization;GO:0055038.recycling endosome membrane;GO:0000166.nucleotide binding;GO:0006897.endocytosis;GO:0005769.early endosome;GO:0005886.plasma membrane;GO:0016197.endosomal transport;GO:0006184.GTP catabolic process;GO:0003924.GTPase activity;GO:0005768.endosome;GO:0006886.intracellular protein…	K12483	ko04144. Endocytosis;
comp3120_c0_seq1	-	-	347	-	-	ref|XP_002270027.1| PREDICTED: uncharacterized protein LOC100254553 [Vitis vinifera] emb|CBI26032.3| unnamed protein product [Vitis vinifera]	2e-21	-	-	-	-
comp3124_c0_seq1	MYO5	myosin V	234	sp|P54697|MYOJ_DICDI Myosin-J heavy chain OS=Dictyostelium discoideum GN=myoJ PE=4 SV=2	5e-33	ref|XP_002881204.1| hypothetical protein ARALYDRAFT_482115 [Arabidopsis lyrata subsp. lyrata] gb|EFH57463.1| hypothetical protein ARALYDRAFT_482115 [Arabidopsis lyrata subsp. lyrata]	5e-43	ZN	GO:0006810.transport;GO:0005524.ATP binding;GO:0003774.motor activity;GO:0003779.actin binding;GO:0000166.nucleotide binding;GO:0016459.myosin complex;GO:0007049.cell cycle;GO:0015031.protein transport;	K10357	-
comp3129_c0_seq1	-	-	221	-	-	gb|EEE54152.1| hypothetical protein OsJ_00958 [Oryza sativa Japonica Group]	3e-14	-	-	-	-
comp3130_c0_seq1	-	-	245	sp|Q9SJZ3|PP169_ARATH Pentatricopeptide repeat-containing protein At2g22410. mitochondrial OS=Arabidopsis thaliana GN=PCMP-E28 PE=2 SV=1	2e-07	ref|XP_002279693.1| PREDICTED: pentatricopeptide repeat-containing protein At2g42920. chloroplastic [Vitis vinifera] emb|CBI22116.3| unnamed protein product [Vitis vinifera]	1e-11	-	GO:0005488.binding;	-	-
comp3131_c0_seq1	-	-	396	sp|A7Z4E1|MURE_BACA2 UDP-N-acetylmuramoyl-L-alanyl-D-glutamate--2.6-diaminopimelate ligase OS=Bacillus amyloliquefaciens (strain FZB42) GN=murE PE=3 SV=1	2e-20	emb|CBI34661.3| unnamed protein product [Vitis vinifera]	2e-56	-	GO:0005524.ATP binding;GO:0008765.UDP-N-acetylmuramoylalanyl-D-glutamate-2.6-diaminopimelate ligase activity;GO:0005737.cytoplasm;GO:0009396.folic acid-containing compound biosynthetic process;GO:0016874.ligase activity;GO:0009252.peptidoglycan biosynthetic process;GO:0009058.biosynthetic process;GO:0000166.nucleotide binding;GO:0016881.acid-amino acid ligase activity;GO:0046901.tetrahydrofolylpo…	-	-
comp3137_c0_seq1	-	-	472	sp|Q9SRQ1|C89A9_ARATH Cytochrome P450 89A9 OS=Arabidopsis thaliana GN=CYP89A9 PE=2 SV=1	2e-33	ref|XP_002520014.1| cytochrome P450. putative [Ricinus communis] gb|EEF42338.1| cytochrome P450. putative [Ricinus communis]	2e-42	Q	GO:0009055.electron carrier activity;GO:0020037.heme binding;GO:0005506.iron ion binding;GO:0055114.oxidation-reduction process;GO:0016705.oxidoreductase activity. acting on paired donors. with incorporation or reduction of molecular oxygen;GO:0046872.metal ion binding;GO:0070330.aromatase activity;GO:0004497.monooxygenase activity;GO:0016491.oxidoreductase activity;	-	-
comp3139_c0_seq1	-	-	244	-	-	gb|ABK24337.1| unknown [Picea sitchensis]	4e-11	-	GO:0006508.proteolysis;GO:0004177.aminopeptidase activity;GO:0009987.cellular process;GO:0008235.metalloexopeptidase activity;	-	-
comp3140_c0_seq1	-	-	221	-	-	dbj|BAD52491.1| putative DEAD/H box polypeptide 36 protein [Oryza sativa Japonica Group]	7e-12	-	GO:0003723.RNA binding;GO:0005524.ATP binding;GO:0005622.intracellular;GO:0004386.helicase activity;GO:0003725.double-stranded RNA binding;GO:0008026.ATP-dependent helicase activity;GO:0003676.nucleic acid binding;GO:0016787.hydrolase activity;GO:0000166.nucleotide binding;	-	-
comp3141_c0_seq1	-	-	471	sp|Q9SUE7|ATX4_ARATH Histone-lysine N-methyltransferase ATX4 OS=Arabidopsis thaliana GN=ATX4 PE=2 SV=3	3e-43	ref|XP_003569477.1| PREDICTED: histone-lysine N-methyltransferase ATX4-like [Brachypodium distachyon]	5e-49	-	GO:0046872.metal ion binding;GO:0005634.nucleus;GO:0008168.methyltransferase activity;GO:0008270.zinc ion binding;GO:0016740.transferase activity;GO:0032259.methylation;	-	-
comp3149_c0_seq1	-	-	467	-	-	gb|AAM22637.1|AF434194_1 X1 [Zea mays]	1e-43	-	-	-	-
comp3150_c0_seq1	-	-	206	-	-	gb|AAR87154.1| expressed protein [Oryza sativa Japonica Group] gb|ABF96767.1| expressed protein [Oryza sativa Japonica Group] gb|EEE59312.1| hypothetical protein OsJ_11369 [Oryza sativa Japonica Group]	4e-07	-	-	-	-
comp3151_c0_seq1	-	-	415	sp|Q9LW84|PP236_ARATH Pentatricopeptide repeat-containing protein At3g16010 OS=Arabidopsis thaliana GN=At3g16010 PE=2 SV=1	2e-48	ref|XP_002451915.1| hypothetical protein SORBIDRAFT_04g009890 [Sorghum bicolor] gb|EES04891.1| hypothetical protein SORBIDRAFT_04g009890 [Sorghum bicolor]	6e-55	-	GO:0005488.binding;	-	-
comp3156_c0_seq1	GEN1. GEN	flap endonuclease GEN	323	sp|Q64MA3|GENL1_ORYSJ Flap endonuclease GEN-like 1 OS=Oryza sativa subsp. japonica GN=RAD PE=2 SV=1	5e-41	gb|AAY32559.1| single strand DNA repair-like protein [Triticum monococcum]	6e-41	L	GO:0003677.DNA binding;GO:0006281.DNA repair;GO:0003824.catalytic activity;GO:0004518.nuclease activity;	K15338	-
comp3161_c0_seq1	-	-	393	-	-	emb|CAN80174.1| hypothetical protein VITISV_018393 [Vitis vinifera]	4e-40	KR	GO:0004252.serine-type endopeptidase activity;GO:0006508.proteolysis;GO:0042802.identical protein binding;GO:0043086.negative regulation of catalytic activity;	-	-
comp3170_c0_seq1	-	-	210	-	-	ref|NP_001066174.1| Os12g0152200 [Oryza sativa Japonica Group] gb|ABA95829.1| F-box domain containing protein [Oryza sativa Japonica Group] gb|ABA95841.1| F-box domain containing protein [Oryza sativa Japonica Group] dbj|BAF29193.1| Os12g0152200 [Oryza sativa Japonica Group] gb|EAY82279.1| hypothetical protein OsI_37489 [Oryza sativa Indica Group] gb|EAY82280.1| hypothetical protein OsI_37490 [Or…	1e-06	-	-	-	-
comp3171_c0_seq1	-	-	408	sp|Q8RWG1|Y4139_ARATH Uncharacterized aarF domain-containing protein kinase At4g31390. chloroplastic OS=Arabidopsis thaliana GN=At4g31390 PE=1 SV=1	5e-22	ref|XP_002280681.2| PREDICTED: uncharacterized aarF domain-containing protein kinase At4g31390. chloroplastic-like [Vitis vinifera] emb|CBI20774.3| unnamed protein product [Vitis vinifera]	2e-23	-	GO:0005524.ATP binding;GO:0004672.protein kinase activity;GO:0006468.protein phosphorylation;GO:0016772.transferase activity. transferring phosphorus-containing groups;	-	-
comp3174_c0_seq1	-	-	449	sp|Q9LJM4|IKU2_ARATH Receptor-like protein kinase HAIKU2 OS=Arabidopsis thaliana GN=IKU2 PE=1 SV=1	2e-28	emb|CBI23072.3| unnamed protein product [Vitis vinifera]	7e-45	TSZ	GO:0016020.membrane;GO:0019199.transmembrane receptor protein kinase activity;GO:0016310.phosphorylation;GO:0005524.ATP binding;GO:0016301.kinase activity;GO:0006468.protein phosphorylation;GO:0004674.protein serine/threonine kinase activity;GO:0000166.nucleotide binding;GO:0004672.protein kinase activity;GO:0005576.extracellular region;GO:0016021.integral to membrane;GO:0016740.transferase activ…	-	-
comp3176_c0_seq1	-	-	511	sp|O04491|PPR26_ARATH Putative pentatricopeptide repeat-containing protein At1g09680 OS=Arabidopsis thaliana GN=At1g09680 PE=3 SV=1	3e-41	ref|XP_002446628.1| hypothetical protein SORBIDRAFT_06g019140 [Sorghum bicolor] gb|EES10956.1| hypothetical protein SORBIDRAFT_06g019140 [Sorghum bicolor]	3e-52	-	-	-	-
comp3183_c0_seq1	RAB11A	Ras-related protein Rab-11A	266	sp|Q9LNK1|RABA3_ARATH Ras-related protein RABA3 OS=Arabidopsis thaliana GN=RABA3 PE=2 SV=1	2e-39	ref|XP_002262618.2| PREDICTED: ras-related protein RABA3-like [Vitis vinifera]	8e-44	UT	GO:0016020.membrane;GO:0016787.hydrolase activity;GO:0007264.small GTPase mediated signal transduction;GO:0000166.nucleotide binding;GO:0005525.GTP binding;GO:0005886.plasma membrane;GO:0015031.protein transport;	K07904	ko04144. Endocytosis;ko04961. Endocrine and other factor-regulated calcium reabsorption;ko04962. Vasopressin-regulated water reabsorption;ko04972. Pancreatic secretion;
comp3197_c0_seq1	-	-	288	-	-	ref|XP_003559687.1| PREDICTED: uncharacterized protein LOC100842601 [Brachypodium distachyon]	7e-20	-	-	-	-
comp3199_c0_seq2	E2.1.1.-	-	365	-	-	ref|XP_002456847.1| hypothetical protein SORBIDRAFT_03g044000 [Sorghum bicolor] gb|EES01967.1| hypothetical protein SORBIDRAFT_03g044000 [Sorghum bicolor]	1e-25	-	GO:0031167.rRNA methylation;GO:0008168.methyltransferase activity;	K00599	ko00340. Histidine metabolism;ko00350. Tyrosine metabolism;ko00624. Polycyclic aromatic hydrocarbon degradation;
comp3203_c0_seq1	-	-	241	sp|P0C7Q7|PPR38_ARATH Putative pentatricopeptide repeat-containing protein At1g12700. mitochondrial OS=Arabidopsis thaliana GN=At1g12700 PE=3 SV=1	1e-14	ref|NP_001061364.1| Os08g0248400 [Oryza sativa Japonica Group] dbj|BAF23278.1| Os08g0248400 [Oryza sativa Japonica Group]	1e-15	-	GO:0005488.binding;	-	-
comp3225_c0_seq1	K07497	putative transposase	465	sp|Q7LHG5|YI31B_YEAST Transposon Ty3-I Gag-Pol polyprotein OS=Saccharomyces cerevisiae (strain ATCC 204508 / S288c) GN=TY3B-I PE=3 SV=2	1e-16	emb|CAJ00278.1| hypothetical protein [Lotus japonicus]	8e-49	-	GO:0015074.DNA integration;GO:0003964.RNA-directed DNA polymerase activity;GO:0003723.RNA binding;GO:0003677.DNA binding;GO:0006278.RNA-dependent DNA replication;GO:0003676.nucleic acid binding;	K07497	-
comp3232_c0_seq1	-	-	369	sp|Q8VZG8|Y4885_ARATH Probable LRR receptor-like serine/threonine-protein kinase At4g08850 OS=Arabidopsis thaliana GN=At4g08850 PE=1 SV=3	2e-29	ref|XP_003574033.1| PREDICTED: probable leucine-rich repeat receptor-like protein kinase At1g35710-like [Brachypodium distachyon]	4e-44	STW	GO:0004713.protein tyrosine kinase activity;GO:0005524.ATP binding;GO:0004672.protein kinase activity;GO:0000166.nucleotide binding;GO:0006468.protein phosphorylation;GO:0016772.transferase activity. transferring phosphorus-containing groups;	-	-
comp3251_c0_seq1	-	-	259	sp|Q9LSF5|PP254_ARATH Pentatricopeptide repeat-containing protein At3g25210. mitochondrial OS=Arabidopsis thaliana GN=At3g25210 PE=2 SV=1	3e-26	ref|XP_002283378.1| PREDICTED: pentatricopeptide repeat-containing protein At3g25210. mitochondrial-like [Vitis vinifera]	8e-27	-	-	-	-
comp3259_c0_seq1	-	-	344	-	-	ref|XP_002281711.1| PREDICTED: pentatricopeptide repeat-containing protein At2g29760. chloroplastic [Vitis vinifera]	5e-21	-	GO:0005488.binding;	-	-
comp3261_c0_seq1	-	-	203	-	-	ref|XP_002273128.2| PREDICTED: uncharacterized protein LOC100251848 [Vitis vinifera]	4e-10	-	-	-	-
comp3266_c0_seq1	-	-	337	-	-	ref|NP_001141539.1| uncharacterized protein LOC100273653 [Zea mays] gb|ACF86576.1| unknown [Zea mays]	2e-10	-	-	-	-
comp3273_c0_seq1	-	-	357	sp|B9FM64|UFL1_ORYSJ E3 UFM1-protein ligase 1 homolog OS=Oryza sativa subsp. japonica GN=Os05g0117600 PE=3 SV=1	2e-22	gb|AAT08738.1| unknown [Hyacinthus orientalis]	1e-24	-	-	-	-
comp3275_c0_seq1	-	-	295	-	-	ref|XP_002532122.1| DNA binding protein. putative [Ricinus communis] gb|EEF30262.1| DNA binding protein. putative [Ricinus communis]	6e-19	-	-	-	-
comp3282_c0_seq1	TOP1	DNA topoisomerase I	375	-	-	-	-	-	-	K03163	-
comp3299_c0_seq1	-	-	383	sp|Q9ZPS9|BRL2_ARATH Serine/threonine-protein kinase BRI1-like 2 OS=Arabidopsis thaliana GN=BRL2 PE=1 SV=1	5e-49	ref|XP_002312487.1| predicted protein [Populus trichocarpa] gb|EEE89854.1| predicted protein [Populus trichocarpa]	1e-49	-	GO:0016020.membrane;GO:0016310.phosphorylation;GO:0005524.ATP binding;GO:0004872.receptor activity;GO:0016301.kinase activity;GO:0006468.protein phosphorylation;GO:0008289.lipid binding;GO:0004674.protein serine/threonine kinase activity;GO:0006952.defense response;GO:0000166.nucleotide binding;GO:0004672.protein kinase activity;GO:0016021.integral to membrane;GO:0016740.transferase activity;GO:0…	-	-
comp3310_c0_seq1	-	-	448	-	-	ref|XP_003539945.1| PREDICTED: multiple C2 and transmembrane domain-containing protein 1-like [Glycine max]	5e-58	-	-	-	-
comp3314_c0_seq1	-	-	263	sp|Q9SXL4|AHK1_ARATH Histidine kinase 1 OS=Arabidopsis thaliana GN=AHK1 PE=1 SV=2	2e-09	ref|XP_002327653.1| histidine kinase osmosensor protein [Populus trichocarpa] gb|EEE75131.1| histidine kinase osmosensor protein [Populus trichocarpa]	4e-10	-	GO:0018106.peptidyl-histidine phosphorylation;GO:0016020.membrane;GO:0016310.phosphorylation;GO:0007165.signal transduction;GO:0005524.ATP binding;GO:0016301.kinase activity;GO:0006355.regulation of transcription. DNA-dependent;GO:0003676.nucleic acid binding;GO:0004673.protein histidine kinase activity;GO:0000155.two-component sensor activity;GO:0000160.two-component signal transduction system (…	-	-
comp3323_c0_seq1	-	-	260	sp|Q9LNG5|PPP7L_ARATH Serine/threonine-protein phosphatase 7 long form homolog OS=Arabidopsis thaliana GN=At1g48120 PE=2 SV=1	9e-14	emb|CBI36163.3| unnamed protein product [Vitis vinifera]	1e-15	-	GO:0016787.hydrolase activity;GO:0004721.phosphoprotein phosphatase activity;	-	-
comp3336_c0_seq1	-	-	202	-	-	ref|XP_003570973.1| PREDICTED: pentatricopeptide repeat-containing protein At5g56310-like [Brachypodium distachyon]	3e-07	-	-	-	-
comp3363_c0_seq1	-	-	489	sp|Q0WVK7|PPR12_ARATH Pentatricopeptide repeat-containing protein At1g05670. mitochondrial OS=Arabidopsis thaliana GN=At1g05670 PE=2 SV=1	7e-23	gb|EAY83896.1| hypothetical protein OsI_39118 [Oryza sativa Indica Group]	4e-78	-	GO:0005488.binding;	-	-
comp3374_c0_seq1	-	-	284	sp|Q9CAY1|PP223_ARATH Putative pentatricopeptide repeat-containing protein At3g11460 OS=Arabidopsis thaliana GN=PCMP-H52 PE=3 SV=1	1e-13	ref|XP_003546945.1| PREDICTED: putative pentatricopeptide repeat-containing protein At3g23330-like [Glycine max]	6e-15	-	GO:0005488.binding;	-	-
comp3384_c0_seq1	K07497	putative transposase	300	sp|Q7LHG5|YI31B_YEAST Transposon Ty3-I Gag-Pol polyprotein OS=Saccharomyces cerevisiae (strain ATCC 204508 / S288c) GN=TY3B-I PE=3 SV=2	2e-18	gb|AAD04177.1| putative integrase [Oryza sativa Indica Group]	6e-40	-	GO:0015074.DNA integration;GO:0003964.RNA-directed DNA polymerase activity;GO:0003723.RNA binding;GO:0003677.DNA binding;GO:0005739.mitochondrion;GO:0006278.RNA-dependent DNA replication;GO:0003676.nucleic acid binding;	K07497	-
comp3386_c0_seq1	-	-	236	-	-	ref|XP_002273586.1| PREDICTED: uncharacterized protein LOC100249627 [Vitis vinifera] emb|CBI27458.3| unnamed protein product [Vitis vinifera]	2e-14	-	GO:0000166.nucleotide binding;GO:0008270.zinc ion binding;GO:0005622.intracellular;GO:0003676.nucleic acid binding;	-	-
comp3394_c0_seq1	-	-	290	sp|Q9FHX5|E1310_ARATH Glucan endo-1.3-beta-glucosidase 10 OS=Arabidopsis thaliana GN=At5g42100 PE=1 SV=1	2e-23	ref|XP_003533065.1| PREDICTED: glucan endo-1.3-beta-glucosidase 14-like. partial [Glycine max]	2e-43	-	GO:0008152.metabolic process;GO:0003824.catalytic activity;GO:0005773.vacuole;GO:0016798.hydrolase activity. acting on glycosyl bonds;GO:0042973.glucan endo-1.3-beta-D-glucosidase activity;GO:0004553.hydrolase activity. hydrolyzing O-glycosyl compounds;GO:0043169.cation binding;GO:0016787.hydrolase activity;GO:0006952.defense response;GO:0005975.carbohydrate metabolic process;	-	-
comp3409_c0_seq1	E3.6.3.6	H+-transporting ATPase	220	sp|P23980|PMA2_SOLLC Plasma membrane ATPase 2 (Fragment) OS=Solanum lycopersicum GN=LHA2 PE=3 SV=1	1e-24	gb|ABW74139.1| plasma membrane H(+) ATPase [Oryza sativa Indica Group]	1e-25	P	GO:0016020.membrane;GO:0005524.ATP binding;GO:0006754.ATP biosynthetic process;GO:0016787.hydrolase activity;GO:0000166.nucleotide binding;GO:0016021.integral to membrane;GO:0015992.proton transport;GO:0005886.plasma membrane;GO:0016887.ATPase activity;GO:0006810.transport;GO:0008152.metabolic process;GO:0015662.ATPase activity. coupled to transmembrane movement of ions. phosphorylative mechanism…	K01535	ko00190. Oxidative phosphorylation;
comp3416_c0_seq1	SCPL-I	serine carboxypeptidase-like clade I	228	sp|P07519|CBP1_HORVU Serine carboxypeptidase 1 OS=Hordeum vulgare GN=CBP1 PE=1 SV=4	4e-37	prf||1314177A CPase I A	7e-37	OE	GO:0004180.carboxypeptidase activity;GO:0016787.hydrolase activity;GO:0008233.peptidase activity;GO:0006508.proteolysis;GO:0004185.serine-type carboxypeptidase activity;GO:0005576.extracellular region;	K16296	-
comp3422_c0_seq1	-	-	389	-	-	-	-	-	GO:0015074.DNA integration;GO:0046872.metal ion binding;GO:0003677.DNA binding;GO:0008270.zinc ion binding;GO:0003676.nucleic acid binding;	-	-
comp3429_c0_seq1	GP63	leishmanolysin	208	-	-	ref|XP_002326897.1| predicted protein [Populus trichocarpa] gb|EEE73647.1| predicted protein [Populus trichocarpa]	9e-18	MV	GO:0016020.membrane;GO:0007155.cell adhesion;GO:0016787.hydrolase activity;GO:0006508.proteolysis;GO:0004222.metalloendopeptidase activity;GO:0008270.zinc ion binding;	K01404	ko05140. Leishmaniasis;ko05143. African trypanosomiasis;
comp3434_c0_seq1	-	-	229	-	-	gb|AAM47598.1| NBS/LRR resistance protein-like protein [Capsicum annuum]	6e-09	-	GO:0003964.RNA-directed DNA polymerase activity;GO:0003723.RNA binding;GO:0006278.RNA-dependent DNA replication;	-	-
comp3445_c0_seq1	-	-	689	-	-	ref|NP_001049507.1| Os03g0240400 [Oryza sativa Japonica Group] dbj|BAF11421.1| Os03g0240400 [Oryza sativa Japonica Group]	2e-17	-	-	-	-
comp3447_c0_seq1	-	-	303	sp|Q8W486|Y1491_ARATH DUF246 domain-containing protein At1g04910 OS=Arabidopsis thaliana GN=At1g04910 PE=1 SV=1	1e-11	gb|EEC77803.1| hypothetical protein OsI_16985 [Oryza sativa Indica Group]	1e-54	-	-	-	-
comp3466_c0_seq1	SMC2	structural maintenance of chromosome 2	361	sp|Q9SN90|SMC22_ARATH Structural maintenance of chromosomes protein 2-2 OS=Arabidopsis thaliana GN=SMC2-2 PE=2 SV=1	7e-36	ref|XP_003564866.1| PREDICTED: structural maintenance of chromosomes protein 2-1-like [Brachypodium distachyon]	5e-44	BD	GO:0005524.ATP binding;GO:0051276.chromosome organization;GO:0005694.chromosome;	K06674	ko04111. Cell cycle - yeast;
comp3474_c0_seq1	-	-	382	-	-	ref|XP_003525819.1| PREDICTED: uncharacterized protein LOC100811678 [Glycine max]	1e-17	-	-	-	-
comp3508_c0_seq1	NUP210. GP210	nuclear pore complex protein Nup210	237	-	-	ref|XP_003576860.1| PREDICTED: nuclear pore membrane glycoprotein 210-like [Brachypodium distachyon]	3e-15	-	-	K14314	ko03013. RNA transport;
comp3517_c0_seq1	yahK	uncharacterized zinc-type alcohol dehydrogenase-like protein	542	-	-	-	-	-	-	K13979	-
comp3538_c0_seq1	dnaJ	molecular chaperone DnaJ	268	sp|Q8EUM4|DNAJ_MYCPE Chaperone protein DnaJ OS=Mycoplasma penetrans (strain HF-2) GN=dnaJ PE=3 SV=1	9e-11	ref|XP_002529551.1| chaperone protein DNAj. putative [Ricinus communis] gb|EEF32820.1| chaperone protein DNAj. putative [Ricinus communis]	6e-23	O	GO:0006457.protein folding;GO:0005524.ATP binding;GO:0031072.heat shock protein binding;GO:0006260.DNA replication;GO:0006950.response to stress;GO:0009408.response to heat;GO:0005737.cytoplasm;GO:0003676.nucleic acid binding;GO:0046872.metal ion binding;GO:0051082.unfolded protein binding;GO:0008270.zinc ion binding;	K03686	-
comp3540_c0_seq2	-	-	430	sp|Q54N73|7TMK1_DICDI Seven transmembrane domain-containing tyrosine-protein kinase 1 OS=Dictyostelium discoideum GN=7tmk1 PE=3 SV=1	2e-19	emb|CBI40352.3| unnamed protein product [Vitis vinifera]	2e-68	T	GO:0005524.ATP binding;GO:0004674.protein serine/threonine kinase activity;GO:0004672.protein kinase activity;GO:0000166.nucleotide binding;GO:0006468.protein phosphorylation;GO:0016772.transferase activity. transferring phosphorus-containing groups;	-	-
comp3547_c0_seq1	-	-	278	-	-	gb|EAZ44377.1| hypothetical protein OsJ_29002 [Oryza sativa Japonica Group]	1e-07	-	GO:0016020.membrane;GO:0015450.P-P-bond-hydrolysis-driven protein transmembrane transporter activity;GO:0015031.protein transport;	-	-
comp3556_c0_seq1	-	-	344	-	-	gb|EEC83983.1| hypothetical protein OsI_30131 [Oryza sativa Indica Group]	2e-37	T	-	-	-
comp3579_c0_seq1	-	-	374	sp|O65351|SUBL_ARATH Subtilisin-like protease OS=Arabidopsis thaliana GN=ARA12 PE=1 SV=1	3e-20	ref|XP_002885743.1| hypothetical protein ARALYDRAFT_899224 [Arabidopsis lyrata subsp. lyrata] gb|EFH62002.1| hypothetical protein ARALYDRAFT_899224 [Arabidopsis lyrata subsp. lyrata]	3e-33	-	GO:0004252.serine-type endopeptidase activity;GO:0008233.peptidase activity;GO:0042802.identical protein binding;GO:0008236.serine-type peptidase activity;GO:0006508.proteolysis;GO:0016787.hydrolase activity;GO:0043086.negative regulation of catalytic activity;GO:0005576.extracellular region;	-	-
comp3591_c0_seq1	-	-	288	sp|Q7F9W2|Y4814_ORYSJ B3 domain-containing protein Os04g0581400 OS=Oryza sativa subsp. japonica GN=Os04g0581400 PE=2 SV=2	3e-31	emb|CAE04153.1| OSJNBa0088A01.1 [Oryza sativa Japonica Group]	7e-30	-	GO:0005634.nucleus;GO:0003677.DNA binding;GO:0006355.regulation of transcription. DNA-dependent;GO:0006351.transcription. DNA-dependent;	-	-
comp3592_c0_seq1	-	-	370	-	-	ref|XP_002442236.1| hypothetical protein SORBIDRAFT_08g016740 [Sorghum bicolor] gb|EES16074.1| hypothetical protein SORBIDRAFT_08g016740 [Sorghum bicolor]	3e-31	-	GO:0006886.intracellular protein transport;GO:0030131.clathrin adaptor complex;GO:0016192.vesicle-mediated transport;	-	-
comp3597_c0_seq1	BRSK	BR serine/threonine kinase	251	sp|Q5W736|CIPKI_ORYSJ CBL-interacting protein kinase 18 OS=Oryza sativa subsp. japonica GN=CIPK18 PE=2 SV=1	4e-38	gb|EAY97566.1| hypothetical protein OsI_19494 [Oryza sativa Indica Group] gb|EEE63285.1| hypothetical protein OsJ_18095 [Oryza sativa Japonica Group]	2e-36	TDR	GO:0016310.phosphorylation;GO:0007165.signal transduction;GO:0005524.ATP binding;GO:0004674.protein serine/threonine kinase activity;GO:0016301.kinase activity;GO:0004672.protein kinase activity;GO:0000166.nucleotide binding;GO:0006468.protein phosphorylation;GO:0016740.transferase activity;GO:0016772.transferase activity. transferring phosphorus-containing groups;	K08796	-
comp3622_c0_seq1	-	-	449	-	-	ref|XP_003555002.1| PREDICTED: uncharacterized protein LOC100810380 [Glycine max]	4e-10	-	GO:0015074.DNA integration;GO:0003964.RNA-directed DNA polymerase activity;GO:0003723.RNA binding;GO:0003677.DNA binding;GO:0006278.RNA-dependent DNA replication;GO:0003676.nucleic acid binding;	-	-
comp3623_c0_seq1	-	-	375	sp|Q84MA5|CAAT1_ARATH Cationic amino acid transporter 1 OS=Arabidopsis thaliana GN=CAT1 PE=1 SV=1	5e-57	ref|XP_002281463.1| PREDICTED: high affinity cationic amino acid transporter 1-like isoform 1 [Vitis vinifera] ref|XP_003633038.1| PREDICTED: high affinity cationic amino acid transporter 1-like isoform 2 [Vitis vinifera]	2e-56	-	GO:0016020.membrane;GO:0006810.transport;GO:0055085.transmembrane transport;GO:0016021.integral to membrane;GO:0003333.amino acid transmembrane transport;GO:0015171.amino acid transmembrane transporter activity;	-	-
comp3633_c0_seq2	-	-	530	sp|C0LGG8|Y5343_ARATH Probable LRR receptor-like serine/threonine-protein kinase At1g53430 OS=Arabidopsis thaliana GN=At1g53430 PE=1 SV=1	6e-57	gb|ABF72026.1| leucine-rich repeat-containing protein kinase family protein [Musa acuminata]	3e-60	ST	GO:0032440.2-alkenal reductase [NAD(P)] activity;GO:0016310.phosphorylation;GO:0004709.MAP kinase kinase kinase activity;GO:0005524.ATP binding;GO:0016301.kinase activity;GO:0006468.protein phosphorylation;GO:0055114.oxidation-reduction process;GO:0004674.protein serine/threonine kinase activity;GO:0004672.protein kinase activity;GO:0016740.transferase activity;GO:0016491.oxidoreductase activity;…	-	-
comp3642_c0_seq1	-	-	227	-	-	ref|XP_002321294.1| predicted protein [Populus trichocarpa] gb|EEE99609.1| predicted protein [Populus trichocarpa]	1e-09	-	GO:0046872.metal ion binding;GO:0008270.zinc ion binding;GO:0003676.nucleic acid binding;	-	-
comp3652_c0_seq1	-	-	472	sp|O23337|PP311_ARATH Pentatricopeptide repeat-containing protein At4g14820 OS=Arabidopsis thaliana GN=PCMP-H3 PE=2 SV=1	6e-25	ref|XP_002278762.1| PREDICTED: pentatricopeptide repeat-containing protein At4g14820 [Vitis vinifera] emb|CBI26271.3| unnamed protein product [Vitis vinifera]	6e-37	-	GO:0005488.binding;	-	-
comp3664_c0_seq1	MTERFD	mTERF domain-containing protein. mitochondrial	438	-	-	emb|CBI32246.3| unnamed protein product [Vitis vinifera]	2e-30	KR	-	K15032	-
comp3674_c0_seq1	-	-	233	-	-	ref|XP_002264921.1| PREDICTED: uncharacterized protein LOC100241279 [Vitis vinifera]	2e-15	-	-	-	-
comp3679_c0_seq1	-	-	315	sp|Q9FY75|POT7_ARATH Potassium transporter 7 OS=Arabidopsis thaliana GN=POT7 PE=1 SV=2	2e-42	gb|AAF36493.1|AF129481_1 HAK7 [Arabidopsis thaliana]	2e-44	-	GO:0016020.membrane;GO:0071805.potassium ion transmembrane transport;GO:0015079.potassium ion transmembrane transporter activity;	-	-
comp3685_c0_seq1	-	-	204	-	-	emb|CBI20249.3| unnamed protein product [Vitis vinifera]	1e-29	-	GO:0005524.ATP binding;GO:0000166.nucleotide binding;GO:0017111.nucleoside-triphosphatase activity;	-	-
comp3688_c0_seq1	-	-	247	-	-	ref|XP_002519879.1| amino acid transporter. putative [Ricinus communis] gb|EEF42483.1| amino acid transporter. putative [Ricinus communis]	2e-27	-	GO:0016020.membrane;GO:0006810.transport;GO:0055085.transmembrane transport;GO:0016021.integral to membrane;GO:0003333.amino acid transmembrane transport;GO:0015171.amino acid transmembrane transporter activity;	-	-
comp3696_c0_seq1	-	-	221	sp|Q94F39|AFP3_ARATH Ninja-family protein AFP3 OS=Arabidopsis thaliana GN=AFP3 PE=1 SV=1	7e-09	ref|NP_189598.1| Ninja-family protein AFP3 [Arabidopsis thaliana] ref|NP_001030794.1| Ninja-family protein AFP3 [Arabidopsis thaliana] ref|NP_001078222.1| Ninja-family protein AFP3 [Arabidopsis thaliana] sp|Q94F39.1|AFP3_ARATH RecName: Full=Ninja-family protein AFP3; AltName: Full=ABI five-binding protein 3; Short=ABI5-binding protein 3 gb|AAK60331.1|AF385741_1 AT3g29575/MWE13_2 [Arabidopsis thal…	3e-07	-	-	-	-
comp3702_c0_seq1	E3.6.3.6	H+-transporting ATPase	272	sp|Q03194|PMA4_NICPL Plasma membrane ATPase 4 OS=Nicotiana plumbaginifolia GN=PMA4 PE=2 SV=1	4e-33	gb|ABM68570.1| plasma membrane H+ ATPase [Lilium longiflorum]	3e-37	P	GO:0016020.membrane;GO:0005524.ATP binding;GO:0006754.ATP biosynthetic process;GO:0016787.hydrolase activity;GO:0000166.nucleotide binding;GO:0016021.integral to membrane;GO:0015992.proton transport;GO:0005886.plasma membrane;GO:0016887.ATPase activity;GO:0006810.transport;GO:0008152.metabolic process;GO:0015662.ATPase activity. coupled to transmembrane movement of ions. phosphorylative mechanism…	K01535	ko00190. Oxidative phosphorylation;
comp3704_c0_seq1	-	-	219	sp|Q9LW63|PP251_ARATH Putative pentatricopeptide repeat-containing protein At3g23330 OS=Arabidopsis thaliana GN=PCMP-H32 PE=3 SV=1	1e-21	ref|XP_003524358.1| PREDICTED: putative pentatricopeptide repeat-containing protein At3g23330-like [Glycine max]	6e-24	-	GO:0005488.binding;	-	-
comp3738_c0_seq1	CENPE	centromeric protein E	295	sp|Q02224|CENPE_HUMAN Centromere-associated protein E OS=Homo sapiens GN=CENPE PE=1 SV=2	6e-14	ref|XP_002301999.1| predicted protein [Populus trichocarpa] gb|EEE81272.1| predicted protein [Populus trichocarpa]	1e-42	Z	GO:0007018.microtubule-based movement;GO:0005874.microtubule;GO:0005524.ATP binding;GO:0000166.nucleotide binding;GO:0003777.microtubule motor activity;	K11498	-
comp3749_c0_seq1	-	-	468	sp|Q9ZRF9|RPK1_ARATH Probable LRR receptor-like serine/threonine-protein kinase RPK1 OS=Arabidopsis thaliana GN=RPK1 PE=1 SV=1	7e-19	ref|XP_002311344.1| predicted protein [Populus trichocarpa] gb|EEE88711.1| predicted protein [Populus trichocarpa]	8e-23	-	GO:0016020.membrane;GO:0016310.phosphorylation;GO:0005524.ATP binding;GO:0016301.kinase activity;GO:0006468.protein phosphorylation;GO:0004674.protein serine/threonine kinase activity;GO:0000166.nucleotide binding;GO:0004672.protein kinase activity;GO:0016021.integral to membrane;GO:0016740.transferase activity;GO:0016772.transferase activity. transferring phosphorus-containing groups;	-	-
comp3757_c0_seq1	-	-	388	-	-	ref|XP_003572931.1| PREDICTED: uncharacterized protein LOC100839419 [Brachypodium distachyon]	2e-65	-	-	-	-
comp3760_c0_seq1	-	-	321	sp|Q9M2Y6|Y3972_ARATH Uncharacterized protein At3g49720 OS=Arabidopsis thaliana GN=At3g49720 PE=1 SV=1	1e-18	ref|XP_002268715.1| PREDICTED: uncharacterized protein At3g49720 [Vitis vinifera]	4e-18	-	-	-	-
comp3762_c0_seq1	AAO1_2	indole-3-acetaldehyde oxidase	219	sp|Q69R21|ALDO4_ORYSJ Probable aldehyde oxidase 4 OS=Oryza sativa subsp. japonica GN=Os07g0282300 PE=2 SV=1	7e-24	sp|Q69R21.1|ALDO4_ORYSJ RecName: Full=Probable aldehyde oxidase 4; Short=AO-4 dbj|BAD31252.1| putative aldehyde oxidase [Oryza sativa Japonica Group]	3e-22	-	-	K11817	ko00380. Tryptophan metabolism;
comp3779_c0_seq1	-	-	361	sp|Q9M1C7|AB9C_ARATH ABC transporter C family member 9 OS=Arabidopsis thaliana GN=ABCC9 PE=2 SV=2	2e-44	ref|XP_002265346.2| PREDICTED: ABC transporter C family member 9-like [Vitis vinifera]	4e-50	Q	GO:0032440.2-alkenal reductase [NAD(P)] activity;GO:0006810.transport;GO:0055085.transmembrane transport;GO:0005524.ATP binding;GO:0042626.ATPase activity. coupled to transmembrane movement of substances;GO:0055114.oxidation-reduction process;GO:0000166.nucleotide binding;GO:0006200.ATP catabolic process;GO:0016021.integral to membrane;GO:0017111.nucleoside-triphosphatase activity;GO:0016491.oxid…	-	-
comp3792_c0_seq1	KAO	ent-kaurenoic acid hydroxylase	233	sp|Q43246|C88A1_MAIZE Cytochrome P450 88A1 OS=Zea mays GN=CYP88A1 PE=2 SV=1	5e-26	gb|ABY49060.1| ent-kaurenoic acid oxidase [Luziola fluitans]	1e-26	-	GO:0016020.membrane;GO:0005783.endoplasmic reticulum;GO:0005506.iron ion binding;GO:0005737.cytoplasm;GO:0055114.oxidation-reduction process;GO:0016705.oxidoreductase activity. acting on paired donors. with incorporation or reduction of molecular oxygen;GO:0016021.integral to membrane;GO:0016491.oxidoreductase activity;GO:0009055.electron carrier activity;GO:0003958.NADPH-hemoprotein reductase ac…	K04123	ko00904. Diterpenoid biosynthesis;
comp3793_c0_seq1	-	-	259	-	-	ref|XP_003565335.1| PREDICTED: uncharacterized protein LOC100845375 [Brachypodium distachyon]	6e-21	-	GO:0016567.protein ubiquitination;GO:0008270.zinc ion binding;GO:0004842.ubiquitin-protein ligase activity;	-	-
comp3794_c0_seq1	-	-	222	-	-	ref|XP_003539058.1| PREDICTED: uncharacterized protein LOC100780441 [Glycine max]	7e-16	-	-	-	-
comp3815_c0_seq1	-	-	278	sp|Q0WN60|PPR48_ARATH Pentatricopeptide repeat-containing protein At1g18485 OS=Arabidopsis thaliana GN=PCMP-H8 PE=2 SV=2	6e-18	ref|XP_003565175.1| PREDICTED: pentatricopeptide repeat-containing protein At1g18485-like [Brachypodium distachyon]	1e-19	-	GO:0005488.binding;	-	-
comp3818_c0_seq1	-	-	348	-	-	emb|CAN80132.1| hypothetical protein VITISV_012031 [Vitis vinifera]	1e-16	-	GO:0015074.DNA integration;GO:0003964.RNA-directed DNA polymerase activity;GO:0005634.nucleus;GO:0003723.RNA binding;GO:0003677.DNA binding;GO:0006278.RNA-dependent DNA replication;GO:0003676.nucleic acid binding;	-	-
comp3819_c0_seq1	-	-	266	sp|Q8GU86|PDR5_ORYSJ Pleiotropic drug resistance protein 5 OS=Oryza sativa subsp. japonica GN=PDR5 PE=2 SV=2	2e-41	ref|NP_001059813.1| Os07g0522500 [Oryza sativa Japonica Group] dbj|BAF21727.1| Os07g0522500 [Oryza sativa Japonica Group]	2e-41	Q	GO:0016020.membrane;GO:0005524.ATP binding;GO:0006200.ATP catabolic process;GO:0016887.ATPase activity;	-	-
comp3842_c0_seq1	TIF31. CLU1	protein TIF31	236	-	-	emb|CBI40528.3| unnamed protein product [Vitis vinifera]	1e-09	-	GO:0005488.binding;	K03255	-
comp3848_c0_seq1	-	-	377	-	-	ref|XP_003569087.1| PREDICTED: replication protein A 70 kDa DNA-binding subunit-like [Brachypodium distachyon]	2e-14	-	GO:0046872.metal ion binding;GO:0005634.nucleus;GO:0003677.DNA binding;GO:0006260.DNA replication;GO:0008270.zinc ion binding;GO:0003676.nucleic acid binding;	-	-
comp3855_c0_seq1	-	-	244	sp|C0LGG8|Y5343_ARATH Probable LRR receptor-like serine/threonine-protein kinase At1g53430 OS=Arabidopsis thaliana GN=At1g53430 PE=1 SV=1	3e-29	gb|ABF72026.1| leucine-rich repeat-containing protein kinase family protein [Musa acuminata]	5e-29	-	GO:0016310.phosphorylation;GO:0005524.ATP binding;GO:0004674.protein serine/threonine kinase activity;GO:0016301.kinase activity;GO:0004672.protein kinase activity;GO:0006468.protein phosphorylation;GO:0016772.transferase activity. transferring phosphorus-containing groups;	-	-
comp3871_c0_seq1	-	-	249	-	-	gb|AAM74314.2|AC114474_6 Putative retroelement [Oryza sativa Japonica Group] gb|ABB47411.1| retrotransposon protein. putative. Ty3-gypsy subclass [Oryza sativa Japonica Group]	2e-23	-	GO:0003964.RNA-directed DNA polymerase activity;GO:0003723.RNA binding;GO:0006278.RNA-dependent DNA replication;	-	-
comp3897_c0_seq1	-	-	210	sp|Q9LZJ5|AB14C_ARATH ABC transporter C family member 14 OS=Arabidopsis thaliana GN=ABCC14 PE=1 SV=1	6e-34	ref|XP_002523063.1| multidrug resistance-associated protein 2. 6 (mrp2. 6). abc-transoprter. putative [Ricinus communis] gb|EEF39248.1| multidrug resistance-associated protein 2. 6 (mrp2. 6). abc-transoprter. putative [Ricinus communis]	1e-34	Q	GO:0032440.2-alkenal reductase [NAD(P)] activity;GO:0006810.transport;GO:0055085.transmembrane transport;GO:0005524.ATP binding;GO:0042626.ATPase activity. coupled to transmembrane movement of substances;GO:0055114.oxidation-reduction process;GO:0000166.nucleotide binding;GO:0006200.ATP catabolic process;GO:0016021.integral to membrane;GO:0017111.nucleoside-triphosphatase activity;GO:0016491.oxid…	-	-
comp3898_c0_seq1	E1.3.1.74	2-alkenal reductase	219	sp|Q39172|P1_ARATH NADP-dependent alkenal double bond reductase P1 OS=Arabidopsis thaliana GN=P1 PE=1 SV=1	1e-17	ref|XP_003633205.1| PREDICTED: LOW QUALITY PROTEIN: NADP-dependent alkenal double bond reductase P2-like [Vitis vinifera]	8e-25	R	GO:0032440.2-alkenal reductase [NAD(P)] activity;GO:0019439.aromatic compound catabolic process;GO:0052579.(+)-pulegone reductase. (+)-isomenthone as substrate. activity;GO:0005737.cytoplasm;GO:0055114.oxidation-reduction process;GO:0005488.binding;GO:0070402.NADPH binding;GO:0042214.terpene metabolic process;GO:0009636.response to toxin;GO:0052580.(+)-pulegone reductase. (-)-menthone as substrat…	K08070	-
comp3907_c0_seq1	PRPF6. PRP6	pre-mRNA-processing factor 6	328	sp|A1A5S1|PRP6_RAT Pre-mRNA-processing factor 6 OS=Rattus norvegicus GN=Prpf6 PE=2 SV=1	8e-38	gb|AEY85031.1| putative pre-mRNA splicing factor [Camellia sinensis]	9e-60	A	GO:0006396.RNA processing;GO:0005634.nucleus;GO:0000398.nuclear mRNA splicing. via spliceosome;GO:0005622.intracellular;GO:0005488.binding;	K12855	ko03040. Spliceosome;
comp3911_c0_seq1	-	-	296	-	-	ref|XP_002306191.1| predicted protein [Populus trichocarpa] gb|EEE86702.1| predicted protein [Populus trichocarpa]	4e-24	-	GO:0016705.oxidoreductase activity. acting on paired donors. with incorporation or reduction of molecular oxygen;GO:0008152.metabolic process;GO:0016117.carotenoid biosynthetic process;GO:0055114.oxidation-reduction process;GO:0016491.oxidoreductase activity;	-	-
comp3914_c0_seq1	-	-	276	-	-	ref|XP_003573211.1| PREDICTED: extended synaptotagmin-3-like isoform 2 [Brachypodium distachyon]	5e-12	-	-	-	-
comp3925_c0_seq1	-	-	246	-	-	ref|NP_187099.6| uncharacterized protein [Arabidopsis thaliana] gb|AEE74088.1| uncharacterized protein [Arabidopsis thaliana]	8e-13	-	GO:0005488.binding;	-	-
comp3930_c0_seq1	-	-	284	-	-	emb|CAN64520.1| hypothetical protein VITISV_030941 [Vitis vinifera]	1e-09	-	GO:0015074.DNA integration;GO:0046872.metal ion binding;GO:0003677.DNA binding;GO:0008270.zinc ion binding;GO:0003676.nucleic acid binding;	-	-
comp3934_c0_seq1	-	-	284	-	-	ref|XP_002336329.1| predicted protein [Populus trichocarpa] gb|EEE73200.1| predicted protein [Populus trichocarpa]	1e-40	-	-	-	-
comp3949_c0_seq2	ABCB1	ATP-binding cassette. subfamily B (MDR/TAP). member 1	317	sp|Q8LPK2|AB2B_ARATH ABC transporter B family member 2 OS=Arabidopsis thaliana GN=ABCB2 PE=1 SV=3	1e-37	ref|XP_003572841.1| PREDICTED: ABC transporter B family member 2-like [Brachypodium distachyon]	6e-37	Q	GO:0006810.transport;GO:0055085.transmembrane transport;GO:0005524.ATP binding;GO:0042626.ATPase activity. coupled to transmembrane movement of substances;GO:0000166.nucleotide binding;GO:0006200.ATP catabolic process;GO:0016021.integral to membrane;GO:0017111.nucleoside-triphosphatase activity;GO:0016887.ATPase activity;	K05658	ko02010. ABC transporters;ko04976. Bile secretion;
comp3967_c0_seq1	panC	pantoate--beta-alanine ligase	215	sp|O24035|PANC_LOTJA Pantoate--beta-alanine ligase OS=Lotus japonicus GN=PANC PE=1 SV=3	3e-16	sp|O24035.3|PANC_LOTJA RecName: Full=Pantoate--beta-alanine ligase; AltName: Full=Pantoate-activating enzyme; AltName: Full=Pantothenate synthetase; Flags: Precursor emb|CAA71302.1| pantoate--beta-alanine ligase [Lotus japonicus]	1e-14	-	GO:0015940.pantothenate biosynthetic process;GO:0005524.ATP binding;GO:0003824.catalytic activity;GO:0005737.cytoplasm;GO:0016874.ligase activity;GO:0009058.biosynthetic process;GO:0000166.nucleotide binding;GO:0004592.pantoate-beta-alanine ligase activity;	K01918	ko00410. beta-Alanine metabolism;ko00770. Pantothenate and CoA biosynthesis;
comp3970_c0_seq1	-	-	511	sp|Q0DTM7|CCJ18_ORYSJ Cyclin-J18-like OS=Oryza sativa subsp. japonica GN=Os03g0237900 PE=3 SV=2	3e-38	emb|CBI26780.3| unnamed protein product [Vitis vinifera]	2e-37	-	-	-	-
comp3973_c0_seq1	MSH6	DNA mismatch repair protein MSH6	389	sp|Q9SMV7|MSH7_ARATH DNA mismatch repair protein MSH7 OS=Arabidopsis thaliana GN=MSH7 PE=1 SV=1	8e-44	gb|AAM13399.1| MutS homolog 7 [Triticum aestivum]	1e-46	L	GO:0003677.DNA binding;GO:0005524.ATP binding;GO:0006298.mismatch repair;GO:0030983.mismatched DNA binding;	K08737	ko03430. Mismatch repair;ko05200. Pathways in cancer;ko05210. Colorectal cancer;
comp3976_c0_seq2	-	-	233	sp|O23372|ATXR3_ARATH Probable histone-lysine N-methyltransferase ATXR3 OS=Arabidopsis thaliana GN=ATXR3 PE=1 SV=2	4e-12	gb|ACQ99221.1| hypothetical protein [Tragopogon dubius]	5e-16	-	GO:0005634.nucleus;GO:0008168.methyltransferase activity;GO:0016740.transferase activity;GO:0032259.methylation;	-	-
comp3978_c0_seq1	-	-	314	sp|Q32PX9|LACE1_RAT Lactation elevated protein 1 OS=Rattus norvegicus GN=Lace1 PE=2 SV=1	9e-13	ref|XP_002533431.1| atpase n2b. putative [Ricinus communis] gb|EEF28951.1| atpase n2b. putative [Ricinus communis]	4e-45	R	GO:0005524.ATP binding;	-	-
comp3979_c0_seq1	-	-	327	-	-	emb|CBL94163.1| putative RNA-directed DNA polymerase (Reverse transcriptase) [Malus x domestica]	4e-11	-	GO:0003964.RNA-directed DNA polymerase activity;GO:0003723.RNA binding;GO:0003677.DNA binding;GO:0006278.RNA-dependent DNA replication;	-	-
comp3988_c0_seq1	-	-	286	-	-	gb|EEC81571.1| hypothetical protein OsI_25017 [Oryza sativa Indica Group]	7e-30	-	-	-	-
comp3998_c0_seq1	SKI2. SKIV2L	antiviral helicase SKI2	232	sp|B9DFG3|ISE2_ARATH DEAD-box ATP-dependent RNA helicase ISE2. chloroplastic OS=Arabidopsis thaliana GN=ISE2 PE=1 SV=2	2e-32	ref|XP_003613437.1| ATP-dependent RNA helicase DOB1 [Medicago truncatula] gb|AES96395.1| ATP-dependent RNA helicase DOB1 [Medicago truncatula]	4e-36	AR	GO:0005524.ATP binding;GO:0004386.helicase activity;GO:0008026.ATP-dependent helicase activity;GO:0003676.nucleic acid binding;GO:0016787.hydrolase activity;GO:0005618.cell wall;GO:0005829.cytosol;GO:0000166.nucleotide binding;GO:0016818.hydrolase activity. acting on acid anhydrides. in phosphorus-containing anhydrides;GO:0005886.plasma membrane;	K12599	ko03018. RNA degradation;
comp4008_c0_seq1	MDN1. REA1	midasin	367	-	-	gb|EEC67090.1| hypothetical protein OsI_33882 [Oryza sativa Indica Group]	7e-26	-	-	K14572	ko03008. Ribosome biogenesis in eukaryotes;
comp4013_c0_seq1	-	-	361	-	-	-	-	-	GO:0008234.cysteine-type peptidase activity;GO:0006508.proteolysis;	-	-
comp4015_c0_seq1	-	-	325	-	-	gb|EEC72802.1| hypothetical protein OsI_06494 [Oryza sativa Indica Group]	3e-31	-	-	-	-
comp4028_c0_seq1	-	-	245	-	-	ref|XP_003632178.1| PREDICTED: putative serine/threonine-protein kinase-like protein CCR3-like [Vitis vinifera]	2e-07	-	GO:0005524.ATP binding;GO:0004674.protein serine/threonine kinase activity;GO:0004672.protein kinase activity;GO:0006468.protein phosphorylation;GO:0016772.transferase activity. transferring phosphorus-containing groups;	-	-
comp4032_c0_seq1	-	-	333	sp|Q4VYC8|NSP1_MEDTR Nodulation-signaling pathway 1 protein OS=Medicago truncatula GN=NSP1 PE=1 SV=1	8e-33	gb|ADL36817.1| SCL domain class transcription factor [Malus x domestica]	5e-35	-	GO:0005634.nucleus;GO:0009877.nodulation;GO:0006355.regulation of transcription. DNA-dependent;GO:0006351.transcription. DNA-dependent;	-	-
comp4033_c0_seq1	-	-	281	sp|Q84K00|NAC78_ARATH NAC domain-containing protein 78 OS=Arabidopsis thaliana GN=NAC078 PE=2 SV=2	8e-15	ref|NP_566375.1| NAC domain containing protein 52 [Arabidopsis thaliana] gb|AEE74915.1| NAC domain containing protein 52 [Arabidopsis thaliana]	2e-16	-	GO:0003677.DNA binding;GO:0006355.regulation of transcription. DNA-dependent;	-	-
comp4043_c0_seq1	-	-	220	sp|O64477|Y2913_ARATH G-type lectin S-receptor-like serine/threonine-protein kinase At2g19130 OS=Arabidopsis thaliana GN=At2g19130 PE=2 SV=1	8e-13	ref|XP_003540331.1| PREDICTED: G-type lectin S-receptor-like serine/threonine-protein kinase At2g19130-like [Glycine max]	3e-13	-	GO:0005524.ATP binding;GO:0005529.carbohydrate binding;GO:0006468.protein phosphorylation;GO:0004674.protein serine/threonine kinase activity;GO:0000166.nucleotide binding;GO:0004672.protein kinase activity;GO:0048544.recognition of pollen;GO:0016772.transferase activity. transferring phosphorus-containing groups;	-	-
comp4080_c0_seq1	-	-	400	sp|Q9UII4|HERC5_HUMAN E3 ISG15--protein ligase HERC5 OS=Homo sapiens GN=HERC5 PE=1 SV=2	8e-20	ref|XP_002456994.1| hypothetical protein SORBIDRAFT_03g046900 [Sorghum bicolor] gb|EES02114.1| hypothetical protein SORBIDRAFT_03g046900 [Sorghum bicolor]	2e-74	OTS	GO:0046872.metal ion binding;	-	-
comp4085_c0_seq1	-	-	395	sp|P20825|POL2_DROME Retrovirus-related Pol polyprotein from transposon 297 OS=Drosophila melanogaster GN=pol PE=4 SV=1	1e-32	emb|CAN62821.1| hypothetical protein VITISV_013041 [Vitis vinifera]	8e-53	-	GO:0015074.DNA integration;GO:0003964.RNA-directed DNA polymerase activity;GO:0005634.nucleus;GO:0003723.RNA binding;GO:0003677.DNA binding;GO:0006278.RNA-dependent DNA replication;GO:0003676.nucleic acid binding;	-	-
comp4092_c0_seq1	-	-	245	-	-	emb|CBI37340.3| unnamed protein product [Vitis vinifera]	6e-27	-	GO:0003677.DNA binding;GO:0006355.regulation of transcription. DNA-dependent;	-	-
comp4108_c0_seq1	K16276. BTS	zinc finger protein-like protein	201	-	-	ref|XP_002312411.1| predicted protein [Populus trichocarpa] gb|EEE89778.1| predicted protein [Populus trichocarpa]	3e-21	-	GO:0009055.electron carrier activity;GO:0046872.metal ion binding;GO:0008270.zinc ion binding;	K16276	-
comp4109_c0_seq1	-	-	373	sp|Q9SSR6|PPR78_ARATH Pentatricopeptide repeat-containing protein At1g52640. mitochondrial OS=Arabidopsis thaliana GN=At1g52640 PE=2 SV=1	1e-18	ref|XP_002267278.1| PREDICTED: pentatricopeptide repeat-containing protein At1g52640. mitochondrial-like [Vitis vinifera]	3e-18	-	GO:0005488.binding;	-	-
comp4110_c0_seq1	-	-	367	sp|Q9M1I1|FB304_ARATH F-box protein At3g54460 OS=Arabidopsis thaliana GN=At3g54460 PE=2 SV=1	3e-45	ref|NP_680129.1| F-box protein [Arabidopsis thaliana] sp|Q9M1I1.1|FB304_ARATH RecName: Full=F-box protein At3g54460 emb|CAB77566.1| RING finger-like protein [Arabidopsis thaliana] gb|AAM13867.1| unknown protein [Arabidopsis thaliana] gb|AAO42330.1| unknown protein [Arabidopsis thaliana] dbj|BAE99194.1| RING finger -like protein [Arabidopsis thaliana] gb|AEE79234.1| F-box protein [Arabidopsis thal…	9e-44	-	GO:0003677.DNA binding;GO:0005524.ATP binding;GO:0008270.zinc ion binding;GO:0004386.helicase activity;GO:0003676.nucleic acid binding;	-	-
comp4114_c0_seq1	GRIF	glutamate receptor. ionotropic. other eukaryote	441	-	-	emb|CAN62456.1| hypothetical protein VITISV_000970 [Vitis vinifera]	2e-20	-	GO:0016020.membrane;GO:0006810.transport;GO:0004872.receptor activity;GO:0006811.ion transport;GO:0005216.ion channel activity;GO:0016021.integral to membrane;GO:0004970.ionotropic glutamate receptor activity;GO:0005234.extracellular-glutamate-gated ion channel activity;GO:0030288.outer membrane-bounded periplasmic space;GO:0005215.transporter activity;	K05387	-
comp4122_c0_seq1	DNMT. dcm	DNA (cytosine-5-)-methyltransferase	272	sp|B1Q3J6|DNM1B_ORYSJ DNA (cytosine-5)-methyltransferase 1B OS=Oryza sativa subsp. japonica GN=MET1B PE=2 SV=1	2e-23	gb|AAM96952.1| DNA cytosine-5-methyltransferase [Prunus persica]	2e-22	-	GO:0005634.nucleus;GO:0003677.DNA binding;GO:0008168.methyltransferase activity;GO:0006306.DNA methylation;GO:0003886.DNA (cytosine-5-)-methyltransferase activity;GO:0016740.transferase activity;GO:0032259.methylation;GO:0090116.C-5 methylation of cytosine;	K00558	ko00270. Cysteine and methionine metabolism;
comp4128_c0_seq1	-	-	285	sp|Q9FFE3|PP388_ARATH Pentatricopeptide repeat-containing protein At5g16420. mitochondrial OS=Arabidopsis thaliana GN=At5g16420 PE=2 SV=1	4e-21	ref|XP_002278172.1| PREDICTED: pentatricopeptide repeat-containing protein At5g16420. mitochondrial [Vitis vinifera] emb|CBI39576.3| unnamed protein product [Vitis vinifera]	1e-21	-	GO:0016668.oxidoreductase activity. acting on a sulfur group of donors. NAD or NADP as acceptor;GO:0005488.binding;GO:0055114.oxidation-reduction process;GO:0016491.oxidoreductase activity;	-	-
comp4130_c0_seq1	-	-	231	-	-	gb|ACN26149.1| unknown [Zea mays]	2e-22	-	-	-	-
comp4134_c0_seq1	-	-	255	sp|Q8VZG8|Y4885_ARATH Probable LRR receptor-like serine/threonine-protein kinase At4g08850 OS=Arabidopsis thaliana GN=At4g08850 PE=1 SV=3	5e-19	ref|XP_002874556.1| hypothetical protein ARALYDRAFT_489780 [Arabidopsis lyrata subsp. lyrata] gb|EFH50815.1| hypothetical protein ARALYDRAFT_489780 [Arabidopsis lyrata subsp. lyrata]	1e-17	-	GO:0016020.membrane;GO:0016310.phosphorylation;GO:0005524.ATP binding;GO:0016301.kinase activity;GO:0004872.receptor activity;GO:0006468.protein phosphorylation;GO:0004713.protein tyrosine kinase activity;GO:0000166.nucleotide binding;GO:0004672.protein kinase activity;GO:0016021.integral to membrane;GO:0016772.transferase activity. transferring phosphorus-containing groups;	-	-
comp4164_c0_seq1	-	-	257	-	-	gb|EEC71968.1| hypothetical protein OsI_04804 [Oryza sativa Indica Group]	2e-16	-	-	-	-
comp4172_c0_seq1	-	-	222	-	-	ref|XP_002443335.1| hypothetical protein SORBIDRAFT_08g017700 [Sorghum bicolor] gb|EES17173.1| hypothetical protein SORBIDRAFT_08g017700 [Sorghum bicolor]	2e-30	-	-	-	-
comp4186_c0_seq2	-	-	353	sp|Q8GZA6|PP113_ARATH Pentatricopeptide repeat-containing protein At1g71210 OS=Arabidopsis thaliana GN=At1g71210 PE=2 SV=1	1e-12	gb|EEC72399.1| hypothetical protein OsI_05688 [Oryza sativa Indica Group]	7e-24	-	GO:0005488.binding;	-	-
comp4191_c0_seq1	-	-	240	-	-	emb|CAN83825.1| hypothetical protein VITISV_043699 [Vitis vinifera]	5e-09	-	GO:0046872.metal ion binding;GO:0008270.zinc ion binding;GO:0003676.nucleic acid binding;	-	-
comp4206_c0_seq1	-	-	397	sp|Q9LNG5|PPP7L_ARATH Serine/threonine-protein phosphatase 7 long form homolog OS=Arabidopsis thaliana GN=At1g48120 PE=2 SV=1	5e-21	emb|CBI37541.3| unnamed protein product [Vitis vinifera]	3e-22	-	GO:0008270.zinc ion binding;GO:0003676.nucleic acid binding;	-	-
comp4224_c0_seq1	-	-	425	-	-	dbj|BAK02848.1| predicted protein [Hordeum vulgare subsp. vulgare]	4e-33	-	GO:0005737.cytoplasm;	-	-
comp4227_c0_seq1	-	-	207	sp|Q94GB1|PUP2_ARATH Purine permease 2 OS=Arabidopsis thaliana GN=PUP2 PE=1 SV=1	2e-14	gb|EEE69876.1| hypothetical protein OsJ_29691 [Oryza sativa Japonica Group]	1e-17	-	GO:0016020.membrane;	-	-
comp4252_c0_seq1	-	-	285	-	-	ref|NP_001136499.1| uncharacterized protein LOC100216614 [Zea mays] gb|ACF82057.1| unknown [Zea mays]	4e-06	-	GO:0015035.protein disulfide oxidoreductase activity;GO:0009055.electron carrier activity;GO:0045454.cell redox homeostasis;	-	-
comp4254_c0_seq1	-	-	285	-	-	ref|XP_002440419.1| hypothetical protein SORBIDRAFT_09g000680 [Sorghum bicolor] gb|EES18849.1| hypothetical protein SORBIDRAFT_09g000680 [Sorghum bicolor]	8e-09	-	-	-	-
comp4259_c0_seq1	-	-	337	sp|P92519|M810_ARATH Uncharacterized mitochondrial protein AtMg00810 OS=Arabidopsis thaliana GN=AtMg00810 PE=4 SV=1	1e-19	emb|CAH66560.1| OSIGBa0113K06.6 [Oryza sativa Indica Group]	2e-38	-	GO:0015074.DNA integration;GO:0003677.DNA binding;GO:0008233.peptidase activity;GO:0016779.nucleotidyltransferase activity;GO:0004518.nuclease activity;GO:0004190.aspartic-type endopeptidase activity;GO:0003676.nucleic acid binding;GO:0003964.RNA-directed DNA polymerase activity;GO:0046872.metal ion binding;GO:0016787.hydrolase activity;GO:0008270.zinc ion binding;GO:0016740.transferase activity;…	-	-
comp4268_c0_seq1	-	-	295	-	-	gb|ADN33714.1| ty3-gypsy retrotransposon protein [Cucumis melo subsp. melo]	2e-07	-	GO:0046872.metal ion binding;GO:0008233.peptidase activity;GO:0006508.proteolysis;GO:0008270.zinc ion binding;GO:0004190.aspartic-type endopeptidase activity;GO:0003676.nucleic acid binding;	-	-
comp4276_c0_seq1	-	-	327	-	-	gb|ABB00038.1| reverse transcriptase family member [Glycine max]	2e-07	-	GO:0003964.RNA-directed DNA polymerase activity;GO:0003723.RNA binding;GO:0003677.DNA binding;GO:0006278.RNA-dependent DNA replication;	-	-
comp4277_c0_seq1	WRKY33	WRKY transcription factor 33	227	sp|Q9FG77|WRKY2_ARATH Probable WRKY transcription factor 2 OS=Arabidopsis thaliana GN=WRKY2 PE=2 SV=1	1e-18	emb|CAN80574.1| hypothetical protein VITISV_027325 [Vitis vinifera]	2e-22	-	GO:0006355.regulation of transcription. DNA-dependent;GO:0043565.sequence-specific DNA binding;GO:0006351.transcription. DNA-dependent;GO:0003700.sequence-specific DNA binding transcription factor activity;	K13424	ko04626. Plant-pathogen interaction;
comp4280_c0_seq1	-	-	285	sp|Q9LZY0|MA654_ARATH 65-kDa microtubule-associated protein 4 OS=Arabidopsis thaliana GN=MAP65-4 PE=1 SV=2	1e-12	gb|AAT40494.2| Putative microtubule-associated protein. identical [Solanum demissum]	9e-13	-	GO:0003677.DNA binding;	-	-
comp4311_c0_seq1	-	-	348	-	-	ref|XP_002330544.1| predicted protein [Populus trichocarpa] gb|EEF09233.1| predicted protein [Populus trichocarpa]	4e-35	-	-	-	-
comp4329_c0_seq1	-	-	323	-	-	-	-	-	GO:0015074.DNA integration;GO:0005634.nucleus;GO:0003723.RNA binding;GO:0003677.DNA binding;GO:0004190.aspartic-type endopeptidase activity;GO:0003676.nucleic acid binding;GO:0003964.RNA-directed DNA polymerase activity;GO:0046872.metal ion binding;GO:0006508.proteolysis;GO:0008270.zinc ion binding;GO:0006278.RNA-dependent DNA replication;	-	-
comp4332_c0_seq1	-	-	419	-	-	emb|CAB88061.1| putative protein [Arabidopsis thaliana]	1e-13	-	-	-	-
comp4339_c0_seq1	-	-	402	-	-	emb|CBI22144.3| unnamed protein product [Vitis vinifera]	9e-47	-	GO:0003676.nucleic acid binding;	-	-
comp4341_c0_seq1	MYBP	myb proto-oncogene protein. plant	201	sp|Q9M2Y9|RAX3_ARATH Transcription factor RAX3 OS=Arabidopsis thaliana GN=RAX3 PE=2 SV=1	1e-27	gb|AAQ54875.1| P-type R2R3 Myb protein [Sorghum bicolor]	8e-29	K	GO:0005634.nucleus;GO:0003677.DNA binding;GO:0006355.regulation of transcription. DNA-dependent;	K09422	-
comp4348_c0_seq1	-	-	364	-	-	ref|XP_002309049.1| predicted protein [Populus trichocarpa] gb|EEE92572.1| predicted protein [Populus trichocarpa]	2e-21	-	GO:0008152.metabolic process;GO:0055114.oxidation-reduction process;GO:0005488.binding;GO:0016491.oxidoreductase activity;	-	-
comp4350_c0_seq1	DPYS	dihydropyrimidinase	266	sp|Q62952|DPYL3_RAT Dihydropyrimidinase-related protein 3 OS=Rattus norvegicus GN=Dpysl3 PE=1 SV=2	2e-14	ref|NP_001239744.1| uncharacterized protein LOC100781590 precursor [Glycine max] gb|ACU20291.1| unknown [Glycine max]	2e-31	F	GO:0042995.cell projection;GO:0005737.cytoplasm;GO:0016812.hydrolase activity. acting on carbon-nitrogen (but not peptide) bonds. in cyclic amides;GO:0030426.growth cone;GO:0048936.peripheral nervous system neuron axonogenesis;GO:0016787.hydrolase activity;GO:0016810.hydrolase activity. acting on carbon-nitrogen (but not peptide) bonds;GO:0006208.pyrimidine nucleobase catabolic process;	K01464	ko00240. Pyrimidine metabolism;ko00410. beta-Alanine metabolism;ko00770. Pantothenate and CoA biosynthesis;ko00983. Drug metabolism - other enzymes;
comp4365_c0_seq1	NPR1	regulatory protein NPR1	252	sp|Q9M1I7|NPR6_ARATH Regulatory protein NPR6 OS=Arabidopsis thaliana GN=NPR6 PE=1 SV=1	3e-13	gb|AET34793.1| BTB/POZ ankyrin repeat protein [Pisum sativum]	4e-13	-	-	K14508	ko04075. Plant hormone signal transduction;
comp4368_c0_seq1	-	-	377	-	-	ref|XP_002306314.1| predicted protein [Populus trichocarpa] gb|EEE93310.1| predicted protein [Populus trichocarpa]	7e-29	-	GO:0005488.binding;	-	-
comp4372_c0_seq1	XPO5	exportin-5	217	sp|Q0WP44|HASTY_ARATH Protein HASTY 1 OS=Arabidopsis thaliana GN=HST1 PE=1 SV=1	9e-19	gb|ADN33901.1| hypothetical protein [Cucumis melo subsp. melo]	1e-17	-	GO:0005488.binding;	K14289	ko03013. RNA transport;
comp4389_c0_seq1	-	-	455	sp|Q9STM3|REF6_ARATH Lysine-specific demethylase REF6 OS=Arabidopsis thaliana GN=REF6 PE=1 SV=1	4e-56	ref|XP_002321665.1| jumonji domain protein [Populus trichocarpa] gb|EEF05792.1| jumonji domain protein [Populus trichocarpa]	2e-68	-	GO:0008270.zinc ion binding;GO:0005622.intracellular;GO:0003676.nucleic acid binding;	-	-
comp4391_c0_seq1	USP16_45	ubiquitin carboxyl-terminal hydrolase 16/45	484	-	-	-	-	-	-	K11844	-
comp4395_c0_seq1	-	-	301	sp|P10978|POLX_TOBAC Retrovirus-related Pol polyprotein from transposon TNT 1-94 OS=Nicotiana tabacum PE=2 SV=1	4e-23	emb|CAA69272.1| lectin receptor kinase [Arabidopsis thaliana]	2e-40	-	GO:0015074.DNA integration;GO:0003677.DNA binding;GO:0008233.peptidase activity;GO:0016779.nucleotidyltransferase activity;GO:0004518.nuclease activity;GO:0004190.aspartic-type endopeptidase activity;GO:0003676.nucleic acid binding;GO:0003964.RNA-directed DNA polymerase activity;GO:0046872.metal ion binding;GO:0016787.hydrolase activity;GO:0008270.zinc ion binding;GO:0016740.transferase activity;…	-	-
comp4401_c0_seq1	-	-	231	sp|O64495|SDD1_ARATH Subtilisin-like protease SDD1 OS=Arabidopsis thaliana GN=SDD1 PE=2 SV=1	5e-07	ref|XP_002460565.1| hypothetical protein SORBIDRAFT_02g030760 [Sorghum bicolor] gb|EER97086.1| hypothetical protein SORBIDRAFT_02g030760 [Sorghum bicolor]	2e-20	-	GO:0004252.serine-type endopeptidase activity;GO:0016787.hydrolase activity;GO:0008233.peptidase activity;GO:0006508.proteolysis;GO:0042802.identical protein binding;GO:0043086.negative regulation of catalytic activity;GO:0008236.serine-type peptidase activity;	-	-
comp4446_c0_seq1	E3.6.3.6	H+-transporting ATPase	366	sp|P19456|PMA2_ARATH ATPase 2. plasma membrane-type OS=Arabidopsis thaliana GN=AHA2 PE=1 SV=2	8e-69	gb|AAA34099.1| plasma membrane H+ ATPase. partial [Nicotiana plumbaginifolia]	6e-70	P	GO:0016020.membrane;GO:0006810.transport;GO:0015662.ATPase activity. coupled to transmembrane movement of ions. phosphorylative mechanism;GO:0008152.metabolic process;GO:0005524.ATP binding;GO:0006812.cation transport;GO:0003824.catalytic activity;GO:0006811.ion transport;GO:0006754.ATP biosynthetic process;GO:0046872.metal ion binding;GO:0016787.hydrolase activity;GO:0000166.nucleotide binding;G…	K01535	ko00190. Oxidative phosphorylation;
comp4448_c0_seq1	MUS81	crossover junction endonuclease MUS81	243	-	-	ref|XP_002513110.1| endonuclease. putative [Ricinus communis] gb|EEF49613.1| endonuclease. putative [Ricinus communis]	8e-18	-	GO:0003677.DNA binding;GO:0006281.DNA repair;GO:0004519.endonuclease activity;GO:0006259.DNA metabolic process;GO:0004518.nuclease activity;	K08991	ko03440. Homologous recombination;ko03460. Fanconi anemia pathway;
comp4469_c0_seq1	CENPE	centromeric protein E	340	-	-	emb|CBI38014.3| unnamed protein product [Vitis vinifera]	3e-17	-	GO:0046872.metal ion binding;GO:0007018.microtubule-based movement;GO:0005874.microtubule;GO:0005524.ATP binding;GO:0000166.nucleotide binding;GO:0008270.zinc ion binding;GO:0003777.microtubule motor activity;	K11498	-
comp4472_c0_seq1	-	-	252	-	-	emb|CBI28983.3| unnamed protein product [Vitis vinifera]	4e-15	-	-	-	-
comp4473_c0_seq1	TIMELESS	timeless	463	-	-	ref|XP_003565892.1| PREDICTED: protein timeless homolog [Brachypodium distachyon]	1e-72	-	-	K03155	-
comp4475_c0_seq1	-	-	210	-	-	ref|XP_002461875.1| hypothetical protein SORBIDRAFT_02g009690 [Sorghum bicolor] gb|EER98396.1| hypothetical protein SORBIDRAFT_02g009690 [Sorghum bicolor]	6e-20	-	GO:0006457.protein folding;GO:0051082.unfolded protein binding;GO:0031072.heat shock protein binding;GO:0006950.response to stress;	-	-
comp4498_c0_seq1	POLA1	DNA polymerase alpha subunit A	277	sp|Q9FHA3|DPOLA_ARATH DNA polymerase alpha catalytic subunit OS=Arabidopsis thaliana GN=POLA PE=3 SV=2	3e-19	emb|CBI21412.3| unnamed protein product [Vitis vinifera]	6e-19	-	GO:0003677.DNA binding;GO:0006260.DNA replication;GO:0016779.nucleotidyltransferase activity;GO:0006139.nucleobase-containing compound metabolic process;GO:0003676.nucleic acid binding;GO:0001882.nucleoside binding;GO:0003887.DNA-directed DNA polymerase activity;GO:0000166.nucleotide binding;GO:0016740.transferase activity;	K02320	ko00230. Purine metabolism;ko00240. Pyrimidine metabolism;ko03030. DNA replication;
comp4522_c0_seq1	-	-	224	-	-	gb|EEC76166.1| hypothetical protein OsI_13475 [Oryza sativa Indica Group]	3e-30	S	GO:0005488.binding;	-	-
comp4528_c0_seq1	-	-	316	sp|Q9M306|ZDH10_ARATH Probable S-acyltransferase At3g48760 OS=Arabidopsis thaliana GN=At3g48760 PE=1 SV=2	1e-10	ref|XP_002320463.1| predicted protein [Populus trichocarpa] gb|EEE98778.1| predicted protein [Populus trichocarpa]	2e-13	R	GO:0046872.metal ion binding;GO:0008270.zinc ion binding;	-	-
comp4530_c0_seq1	-	-	240	sp|Q9SZL8|FRS5_ARATH Protein FAR1-RELATED SEQUENCE 5 OS=Arabidopsis thaliana GN=FRS5 PE=2 SV=1	1e-20	ref|XP_003518461.1| PREDICTED: protein FAR1-RELATED SEQUENCE 3-like [Glycine max]	8e-21	-	GO:0008270.zinc ion binding;	-	-
comp4533_c0_seq1	NFYA	nuclear transcription factor Y. alpha	202	sp|Q9SYH4|NFYA5_ARATH Nuclear transcription factor Y subunit A-5 OS=Arabidopsis thaliana GN=NFYA5 PE=2 SV=1	3e-15	ref|NP_001067293.1| Os12g0618600 [Oryza sativa Japonica Group] gb|ABA99882.1| CCAAT-binding transcription factor subunit B family protein. expressed [Oryza sativa Japonica Group] dbj|BAF30312.1| Os12g0618600 [Oryza sativa Japonica Group] dbj|BAF64440.1| HAP2 subunit of HAP complex [Oryza sativa Japonica Group] dbj|BAG93616.1| unnamed protein product [Oryza sativa Japonica Group] gb|EEC69689.1| hy…	3e-20	K	-	K08064	ko04612. Antigen processing and presentation;ko05152. Tuberculosis;
comp4536_c0_seq1	-	-	377	sp|Q9LU72|PPA28_ARATH Probable inactive purple acid phosphatase 28 OS=Arabidopsis thaliana GN=PAP28 PE=2 SV=1	5e-58	ref|XP_002263585.1| PREDICTED: probable inactive purple acid phosphatase 28 isoform 1 [Vitis vinifera]	2e-58	R	GO:0016787.hydrolase activity;	-	-
comp4538_c0_seq1	E1.1.1.208	(+)-neomenthol dehydrogenase	488	sp|B2X050|MNR1_CAPAN (+)-neomenthol dehydrogenase OS=Capsicum annuum GN=MNR1 PE=1 SV=1	1e-23	ref|XP_002313619.1| predicted protein [Populus trichocarpa] gb|EEE87574.1| predicted protein [Populus trichocarpa]	3e-46	-	GO:0050221.prostaglandin-E2 9-reductase activity;GO:0008152.metabolic process;GO:0047501.(+)-neomenthol dehydrogenase activity;GO:0006952.defense response;GO:0055114.oxidation-reduction process;GO:0005488.binding;GO:0016491.oxidoreductase activity;	K15095	ko00902. Monoterpenoid biosynthesis;
comp4548_c0_seq1	-	-	209	sp|F4I933|STR8_ARATH Rhodanese-like domain-containing protein 8. chloroplastic OS=Arabidopsis thaliana GN=STR8 PE=2 SV=1	7e-19	ref|XP_002329728.1| predicted protein [Populus trichocarpa] gb|EEF07767.1| predicted protein [Populus trichocarpa]	2e-19	-	-	-	-
comp4557_c0_seq1	ERO1LB	ERO1-like protein beta	358	sp|Q9C7S7|ERO1_ARATH Endoplasmic oxidoreductin-1 OS=Arabidopsis thaliana GN=AERO1 PE=1 SV=1	1e-24	gb|ABF98720.1| Endoplasmic oxidoreductin 1 precursor. putative. expressed [Oryza sativa Japonica Group]	5e-28	-	GO:0016671.oxidoreductase activity. acting on a sulfur group of donors. disulfide as acceptor;GO:0006467.protein thiol-disulfide exchange;GO:0050660.flavin adenine dinucleotide binding;GO:0005789.endoplasmic reticulum membrane;GO:0055114.oxidation-reduction process;	K10976	ko04141. Protein processing in endoplasmic reticulum;
comp4589_c0_seq1	NUP210. GP210	nuclear pore complex protein Nup210	464	-	-	ref|XP_002461976.1| hypothetical protein SORBIDRAFT_02g011430 [Sorghum bicolor] gb|EER98497.1| hypothetical protein SORBIDRAFT_02g011430 [Sorghum bicolor]	2e-50	YU	GO:0000166.nucleotide binding;GO:0003676.nucleic acid binding;	K14314	ko03013. RNA transport;
comp4594_c0_seq1	-	-	233	-	-	emb|CAN67271.1| hypothetical protein VITISV_002238 [Vitis vinifera]	6e-06	-	-	-	-
comp4610_c0_seq1	-	-	223	sp|Q9LSL9|PP445_ARATH Pentatricopeptide repeat-containing protein At5g65560 OS=Arabidopsis thaliana GN=At5g65560 PE=2 SV=1	6e-09	ref|XP_002276453.1| PREDICTED: pentatricopeptide repeat-containing protein At5g65560 [Vitis vinifera] emb|CBI24780.3| unnamed protein product [Vitis vinifera]	5e-11	-	GO:0005488.binding;	-	-
comp4612_c0_seq1	-	-	238	sp|Q6NQ83|PP247_ARATH Pentatricopeptide repeat-containing protein At3g22470. mitochondrial OS=Arabidopsis thaliana GN=At3g22470 PE=2 SV=1	3e-14	gb|EAZ36492.1| hypothetical protein OsJ_20823 [Oryza sativa Japonica Group]	2e-26	-	GO:0005488.binding;	-	-
comp4617_c0_seq1	-	-	493	sp|Q6ID18|LAC10_ARATH Laccase-10 OS=Arabidopsis thaliana GN=LAC10 PE=2 SV=1	5e-39	-	-	-	GO:0046274.lignin catabolic process;GO:0008471.laccase activity;GO:0048046.apoplast;GO:0046872.metal ion binding;GO:0005507.copper ion binding;GO:0055114.oxidation-reduction process;GO:0016491.oxidoreductase activity;	-	-
comp4638_c0_seq1	UBE4B. UFD2	ubiquitin conjugation factor E4 B	627	sp|Q9LF41|UBE4_ARATH Probable ubiquitin conjugation factor E4 OS=Arabidopsis thaliana GN=PUB1 PE=1 SV=1	1e-61	ref|XP_003633847.1| PREDICTED: probable ubiquitin conjugation factor E4-like [Vitis vinifera] emb|CBI22274.3| unnamed protein product [Vitis vinifera]	4e-62	-	GO:0034450.ubiquitin-ubiquitin ligase activity;GO:0006511.ubiquitin-dependent protein catabolic process;GO:0000151.ubiquitin ligase complex;GO:0016567.protein ubiquitination;GO:0016874.ligase activity;GO:0004842.ubiquitin-protein ligase activity;	K10597	ko04120. Ubiquitin mediated proteolysis;ko04141. Protein processing in endoplasmic reticulum;
comp4643_c0_seq1	HD-ZIP	homeobox-leucine zipper protein	232	sp|Q9LVR0|ATB53_ARATH Homeobox-leucine zipper protein ATHB-53 OS=Arabidopsis thaliana GN=ATHB-53 PE=2 SV=1	2e-22	ref|XP_002310795.1| predicted protein [Populus trichocarpa] gb|EEE91245.1| predicted protein [Populus trichocarpa]	2e-23	K	GO:0005634.nucleus;GO:0003677.DNA binding;GO:0006355.regulation of transcription. DNA-dependent;GO:0043565.sequence-specific DNA binding;GO:0006351.transcription. DNA-dependent;GO:0003700.sequence-specific DNA binding transcription factor activity;	K09338	-
comp4651_c0_seq1	-	-	206	-	-	ref|XP_002449503.1| hypothetical protein SORBIDRAFT_05g016830 [Sorghum bicolor] gb|EES08491.1| hypothetical protein SORBIDRAFT_05g016830 [Sorghum bicolor]	8e-11	-	GO:0015074.DNA integration;GO:0003964.RNA-directed DNA polymerase activity;GO:0003723.RNA binding;GO:0003677.DNA binding;GO:0004523.ribonuclease H activity;GO:0006278.RNA-dependent DNA replication;GO:0003676.nucleic acid binding;	-	-
comp4652_c0_seq1	E1.14.-.-	-	453	sp|P24465|C71A1_PERAE Cytochrome P450 71A1 OS=Persea americana GN=CYP71A1 PE=1 SV=2	3e-40	gb|AEI59776.1| cytochrome P450 [Helianthus annuus]	6e-41	QI	GO:0016020.membrane;GO:0009055.electron carrier activity;GO:0009835.fruit ripening;GO:0005792.microsome;GO:0005783.endoplasmic reticulum;GO:0020037.heme binding;GO:0005506.iron ion binding;GO:0055114.oxidation-reduction process;GO:0016705.oxidoreductase activity. acting on paired donors. with incorporation or reduction of molecular oxygen;GO:0046872.metal ion binding;GO:0016021.integral to membra…	K00517	ko00363. Bisphenol degradation;ko00624. Polycyclic aromatic hydrocarbon degradation;ko00627. Aminobenzoate degradation;ko00903. Limonene and pinene degradation;ko00945. Stilbenoid. diarylheptanoid and gingerol biosynthesis;
comp4657_c0_seq1	-	-	281	sp|Q0JLC5|PDR3_ORYSJ Pleiotropic drug resistance protein 3 OS=Oryza sativa subsp. japonica GN=PDR3 PE=2 SV=1	8e-23	dbj|BAD29139.1| PDR-type ABC transporter-like [Oryza sativa Japonica Group] dbj|BAD29207.1| PDR-type ABC transporter-like [Oryza sativa Japonica Group] dbj|BAG87376.1| unnamed protein product [Oryza sativa Japonica Group]	2e-22	Q	-	-	-
comp4664_c0_seq1	E3.6.3.1	phospholipid-translocating ATPase	248	sp|Q9LNQ4|ALA4_ARATH Putative phospholipid-transporting ATPase 4 OS=Arabidopsis thaliana GN=ALA4 PE=1 SV=2	1e-15	emb|CBI20559.3| unnamed protein product [Vitis vinifera]	4e-16	-	GO:0016020.membrane;GO:0000287.magnesium ion binding;GO:0015662.ATPase activity. coupled to transmembrane movement of ions. phosphorylative mechanism;GO:0005524.ATP binding;GO:0006754.ATP biosynthetic process;GO:0046872.metal ion binding;GO:0016820.hydrolase activity. acting on acid anhydrides. catalyzing transmembrane movement of substances;GO:0016787.hydrolase activity;GO:0000166.nucleotide bin…	K01530	-
comp4677_c0_seq2	-	-	358	-	-	dbj|BAJ89420.1| predicted protein [Hordeum vulgare subsp. vulgare]	7e-70	-	-	-	-
comp4680_c0_seq1	-	-	336	-	-	ref|XP_002511914.1| hypothetical protein RCOM_1616500 [Ricinus communis] gb|EEF50583.1| hypothetical protein RCOM_1616500 [Ricinus communis]	2e-25	-	-	-	-
comp4684_c0_seq1	-	-	394	-	-	ref|NP_001146194.1| uncharacterized protein LOC100279764 [Zea mays] gb|ACL53443.1| unknown [Zea mays]	2e-57	-	-	-	-
comp4691_c0_seq1	DHX36. RHAU	ATP-dependent RNA helicase DHX36	296	-	-	gb|EEE51119.1| hypothetical protein OsJ_31861 [Oryza sativa Japonica Group]	2e-31	-	GO:0016787.hydrolase activity;GO:0005524.ATP binding;GO:0000166.nucleotide binding;GO:0004386.helicase activity;GO:0008026.ATP-dependent helicase activity;GO:0003676.nucleic acid binding;	K14442	ko03018. RNA degradation;
comp4697_c0_seq1	-	-	245	-	-	ref|ZP_00996566.1| transposase [Janibacter sp. HTCC2649] gb|EAP98514.1| transposase [Janibacter sp. HTCC2649]	8e-39	-	GO:0015074.DNA integration;GO:0003677.DNA binding;GO:0003676.nucleic acid binding;	-	-
comp4699_c0_seq1	-	-	230	sp|P10978|POLX_TOBAC Retrovirus-related Pol polyprotein from transposon TNT 1-94 OS=Nicotiana tabacum PE=2 SV=1	2e-15	emb|CAN78708.1| hypothetical protein VITISV_019236 [Vitis vinifera]	1e-29	-	GO:0015074.DNA integration;GO:0005634.nucleus;GO:0003677.DNA binding;GO:0016458.gene silencing;GO:0008233.peptidase activity;GO:0016779.nucleotidyltransferase activity;GO:0004518.nuclease activity;GO:0004190.aspartic-type endopeptidase activity;GO:0003676.nucleic acid binding;GO:0003964.RNA-directed DNA polymerase activity;GO:0046872.metal ion binding;GO:0016787.hydrolase activity;GO:0008270.zinc…	-	-
comp4706_c0_seq1	-	-	294	sp|Q9SK50|TIC55_ARATH Protein TIC 55. chloroplastic OS=Arabidopsis thaliana GN=TIC55 PE=2 SV=1	3e-17	ref|XP_002515391.1| chlorophyll a oxygenase. putative [Ricinus communis] gb|EEF46840.1| chlorophyll a oxygenase. putative [Ricinus communis]	1e-16	-	GO:0051537.2 iron. 2 sulfur cluster binding;GO:0046872.metal ion binding;GO:0010277.chlorophyllide a oxygenase [overall] activity;GO:0018489.vanillate monooxygenase activity;GO:0055114.oxidation-reduction process;GO:0051536.iron-sulfur cluster binding;GO:0016491.oxidoreductase activity;	-	-
comp4714_c0_seq1	-	-	307	sp|Q9SJQ6|ROS1_ARATH Protein ROS1 OS=Arabidopsis thaliana GN=ROS1 PE=1 SV=2	1e-37	dbj|BAB47587.1| putative FPPsynthase1 [Euphorbia tirucalli]	4e-41	-	GO:0006284.base-excision repair;GO:0006281.DNA repair;GO:0051539.4 iron. 4 sulfur cluster binding;GO:0003824.catalytic activity;GO:0004519.endonuclease activity;	-	-
comp4716_c0_seq1	MYO5	myosin V	587	-	-	ref|XP_003532897.1| PREDICTED: myosin-H heavy chain-like [Glycine max]	7e-60	-	GO:0003779.actin binding;GO:0005524.ATP binding;GO:0000166.nucleotide binding;GO:0016459.myosin complex;GO:0003774.motor activity;	K10357	-
comp4736_c0_seq1	ECM4	putative glutathione S-transferase	320	-	-	dbj|BAB09060.1| unnamed protein product [Arabidopsis thaliana]	2e-15	-	-	K07393	-
comp4739_c0_seq1	E3.1.1.11	pectinesterase	538	sp|Q9M9W7|PME22_ARATH Putative pectinesterase/pectinesterase inhibitor 22 OS=Arabidopsis thaliana GN=PME22 PE=3 SV=1	1e-101	ref|XP_002330224.1| predicted protein [Populus trichocarpa] gb|EEF08811.1| predicted protein [Populus trichocarpa]	5e-102	-	GO:0045330.aspartyl esterase activity;GO:0030599.pectinesterase activity;GO:0007047.cellular cell wall organization;GO:0005618.cell wall;GO:0016787.hydrolase activity;GO:0004857.enzyme inhibitor activity;GO:0043086.negative regulation of catalytic activity;GO:0005576.extracellular region;GO:0042545.cell wall modification;	K01051	ko00040. Pentose and glucuronate interconversions;ko00500. Starch and sucrose metabolism;
comp4742_c0_seq1	-	-	448	sp|Q9FF46|AB28G_ARATH ABC transporter G family member 28 OS=Arabidopsis thaliana GN=ABCG28 PE=3 SV=1	1e-65	gb|EEC81359.1| hypothetical protein OsI_24554 [Oryza sativa Indica Group]	6e-76	-	GO:0005524.ATP binding;GO:0000166.nucleotide binding;GO:0017111.nucleoside-triphosphatase activity;GO:0006200.ATP catabolic process;GO:0016887.ATPase activity;	-	-
comp4746_c0_seq1	SKP1. CBF3D	S-phase kinase-associated protein 1	268	sp|Q9LNT9|ASK4_ARATH SKP1-like protein 4 OS=Arabidopsis thaliana GN=ASK4 PE=1 SV=1	5e-28	ref|XP_002450709.1| hypothetical protein SORBIDRAFT_05g012740 [Sorghum bicolor] gb|EES09697.1| hypothetical protein SORBIDRAFT_05g012740 [Sorghum bicolor]	2e-29	O	GO:0006511.ubiquitin-dependent protein catabolic process;	K03094	ko04110. Cell cycle;ko04111. Cell cycle - yeast;ko04114. Oocyte meiosis;ko04120. Ubiquitin mediated proteolysis;ko04141. Protein processing in endoplasmic reticulum;ko04310. Wnt signaling pathway;ko04350. TGF-beta signaling pathway;ko04710. Circadian rhythm;ko05168. Herpes simplex infection;
comp4749_c0_seq1	-	-	461	sp|Q8W486|Y1491_ARATH DUF246 domain-containing protein At1g04910 OS=Arabidopsis thaliana GN=At1g04910 PE=1 SV=1	3e-21	ref|XP_002457274.1| hypothetical protein SORBIDRAFT_03g004640 [Sorghum bicolor] gb|EES02394.1| hypothetical protein SORBIDRAFT_03g004640 [Sorghum bicolor]	1e-56	-	-	-	-
comp4751_c0_seq1	EHMT	euchromatic histone-lysine N-methyltransferase	341	sp|Q9T0G7|SUVH9_ARATH Probable histone-lysine N-methyltransferase. H3 lysine-9 specific SUVH9 OS=Arabidopsis thaliana GN=SUVH9 PE=2 SV=1	2e-30	ref|XP_003563196.1| PREDICTED: histone-lysine N-methyltransferase. H3 lysine-9. H3 lysine-27. H4 lysine-20 and cytosine specific SUVH2-like isoform 1 [Brachypodium distachyon] ref|XP_003563197.1| PREDICTED: histone-lysine N-methyltransferase. H3 lysine-9. H3 lysine-27. H4 lysine-20 and cytosine specific SUVH2-like isoform 2 [Brachypodium distachyon]	2e-35	-	GO:0042393.histone binding;GO:0005634.nucleus;GO:0008168.methyltransferase activity;GO:0005694.chromosome;GO:0034968.histone lysine methylation;GO:0008270.zinc ion binding;GO:0016740.transferase activity;GO:0032259.methylation;GO:0018024.histone-lysine N-methyltransferase activity;	K11420	ko00310. Lysine degradation;
comp4754_c0_seq1	SNRK2	serine/threonine-protein kinase SRK2	231	sp|Q75LR7|SAPK1_ORYSJ Serine/threonine-protein kinase SAPK1 OS=Oryza sativa subsp. japonica GN=SAPK1 PE=1 SV=1	2e-39	ref|XP_002262731.2| PREDICTED: serine/threonine-protein kinase SAPK2-like [Vitis vinifera] emb|CBI38514.3| unnamed protein product [Vitis vinifera]	5e-39	TDR	GO:0016310.phosphorylation;GO:0005524.ATP binding;GO:0004674.protein serine/threonine kinase activity;GO:0016301.kinase activity;GO:0004672.protein kinase activity;GO:0000166.nucleotide binding;GO:0006468.protein phosphorylation;GO:0016772.transferase activity. transferring phosphorus-containing groups;	K14498	ko04075. Plant hormone signal transduction;
comp4759_c0_seq1	TPS	trehalose 6-phosphate synthase/phosphatase	209	sp|Q9LMI0|TPS7_ARATH Probable alpha.alpha-trehalose-phosphate synthase [UDP-forming] 7 OS=Arabidopsis thaliana GN=TPS7 PE=1 SV=1	2e-28	ref|XP_002268174.1| PREDICTED: probable alpha.alpha-trehalose-phosphate synthase [UDP-forming] 7-like [Vitis vinifera]	7e-31	G	GO:0008152.metabolic process;GO:0005992.trehalose biosynthetic process;GO:0003824.catalytic activity;GO:0004805.trehalose-phosphatase activity;GO:0016757.transferase activity. transferring glycosyl groups;GO:0016787.hydrolase activity;GO:0003825.alpha.alpha-trehalose-phosphate synthase (UDP-forming) activity;GO:0016740.transferase activity;	K16055	ko00500. Starch and sucrose metabolism;
comp4763_c0_seq1	-	-	207	-	-	ref|NP_180900.1| uncharacterized protein [Arabidopsis thaliana] gb|AAB80659.1| unknown protein [Arabidopsis thaliana] gb|AEC08832.1| uncharacterized protein [Arabidopsis thaliana]	1e-13	-	-	-	-
comp4776_c0_seq1	-	-	208	-	-	ref|XP_003594019.1| Mediator of DNA damage checkpoint protein [Medicago truncatula] gb|AES64270.1| Mediator of DNA damage checkpoint protein [Medicago truncatula]	3e-21	KTDL	GO:0005622.intracellular;	-	-
comp4778_c0_seq1	-	-	249	sp|Q8RWZ5|SD25_ARATH G-type lectin S-receptor-like serine/threonine-protein kinase SD2-5 OS=Arabidopsis thaliana GN=SD25 PE=1 SV=1	2e-11	gb|EEC80662.1| hypothetical protein OsI_23067 [Oryza sativa Indica Group]	2e-12	-	-	-	-
comp4796_c0_seq1	-	-	334	-	-	ref|XP_002532541.1| conserved hypothetical protein [Ricinus communis] gb|EEF29835.1| conserved hypothetical protein [Ricinus communis]	5e-19	-	-	-	-
comp4800_c0_seq1	-	-	245	sp|Q95747|RM16_ARATH 60S ribosomal protein L16. mitochondrial OS=Arabidopsis thaliana GN=RPL16 PE=2 SV=3	4e-09	ref|YP_003587232.1| ribosomal protein L16 [Citrullus lanatus] gb|ACV96644.1| ribosomal protein L16 [Citrullus lanatus]	1e-07	-	GO:0005840.ribosome;GO:0030529.ribonucleoprotein complex;GO:0006412.translation;GO:0005622.intracellular;GO:0005739.mitochondrion;GO:0003735.structural constituent of ribosome;GO:0019843.rRNA binding;	-	-
comp4802_c0_seq1	chlD. bchD	magnesium chelatase subunit D	367	sp|O24133|CHLD_TOBAC Magnesium-chelatase subunit chlD. chloroplastic OS=Nicotiana tabacum GN=CHLD PE=2 SV=1	2e-46	ref|XP_002513534.1| Magnesium-chelatase subunit chlD. chloroplast precursor. putative [Ricinus communis] gb|EEF48937.1| Magnesium-chelatase subunit chlD. chloroplast precursor. putative [Ricinus communis]	5e-49	-	GO:0005524.ATP binding;GO:0016874.ligase activity;GO:0016851.magnesium chelatase activity;GO:0000166.nucleotide binding;GO:0017111.nucleoside-triphosphatase activity;GO:0009536.plastid;GO:0009570.chloroplast stroma;GO:0015979.photosynthesis;GO:0015995.chlorophyll biosynthetic process;GO:0009507.chloroplast;	K03404	ko00860. Porphyrin and chlorophyll metabolism;
comp4809_c0_seq1	-	-	461	-	-	ref|XP_002512756.1| conserved hypothetical protein [Ricinus communis] gb|EEF49259.1| conserved hypothetical protein [Ricinus communis]	1e-22	-	GO:0005634.nucleus;GO:0003677.DNA binding;GO:0006355.regulation of transcription. DNA-dependent;GO:0006351.transcription. DNA-dependent;GO:0003700.sequence-specific DNA binding transcription factor activity;	-	-
comp4813_c0_seq1	-	-	362	-	-	emb|CBI33596.3| unnamed protein product [Vitis vinifera]	2e-24	-	GO:0003677.DNA binding;GO:0006281.DNA repair;GO:0016787.hydrolase activity;GO:0003910.DNA ligase (ATP) activity;GO:0006310.DNA recombination;	-	-
comp4816_c0_seq1	E3.4.17.21	glutamate carboxypeptidase II	355	sp|Q9M1S8|GCP2_ARATH Probable glutamate carboxypeptidase 2 OS=Arabidopsis thaliana GN=AMP1 PE=1 SV=3	7e-20	ref|XP_003559345.1| PREDICTED: probable glutamate carboxypeptidase 2-like [Brachypodium distachyon]	2e-27	-	GO:0008233.peptidase activity;GO:0006508.proteolysis;	K01301	-
comp4824_c0_seq1	-	-	276	sp|P10978|POLX_TOBAC Retrovirus-related Pol polyprotein from transposon TNT 1-94 OS=Nicotiana tabacum PE=2 SV=1	2e-14	gb|AAK29467.1| polyprotein-like [Solanum chilense]	5e-13	-	GO:0015074.DNA integration;GO:0003677.DNA binding;GO:0008233.peptidase activity;GO:0016779.nucleotidyltransferase activity;GO:0004518.nuclease activity;GO:0004190.aspartic-type endopeptidase activity;GO:0003676.nucleic acid binding;GO:0003964.RNA-directed DNA polymerase activity;GO:0046872.metal ion binding;GO:0016787.hydrolase activity;GO:0008270.zinc ion binding;GO:0016740.transferase activity;…	-	-
comp4826_c0_seq1	-	-	363	sp|Q1HG60|PIF1_RAT ATP-dependent DNA helicase PIF1 OS=Rattus norvegicus GN=Pif1 PE=2 SV=1	2e-10	ref|XP_002303396.1| predicted protein [Populus trichocarpa] gb|EEE78375.1| predicted protein [Populus trichocarpa]	5e-27	-	GO:0005634.nucleus;GO:0003677.DNA binding;GO:0019079.viral genome replication;GO:0005524.ATP binding;GO:0004386.helicase activity;GO:0016787.hydrolase activity;GO:0000166.nucleotide binding;GO:0017111.nucleoside-triphosphatase activity;	-	-
comp4830_c0_seq1	-	-	239	sp|O64495|SDD1_ARATH Subtilisin-like protease SDD1 OS=Arabidopsis thaliana GN=SDD1 PE=2 SV=1	3e-15	ref|XP_002299578.1| predicted protein [Populus trichocarpa] gb|EEE84383.1| predicted protein [Populus trichocarpa]	2e-21	-	GO:0004252.serine-type endopeptidase activity;GO:0008233.peptidase activity;GO:0042802.identical protein binding;GO:0005737.cytoplasm;GO:0008236.serine-type peptidase activity;GO:0006508.proteolysis;GO:0016787.hydrolase activity;GO:0005576.extracellular region;GO:0043086.negative regulation of catalytic activity;	-	-
comp4832_c0_seq1	-	-	314	-	-	ref|XP_002326643.1| predicted protein [Populus trichocarpa] gb|EEE72442.1| predicted protein [Populus trichocarpa]	2e-07	-	GO:0008270.zinc ion binding;GO:0005622.intracellular;GO:0003676.nucleic acid binding;	-	-
comp4836_c0_seq1	-	-	214	sp|O04567|Y1719_ARATH Probable inactive receptor kinase At1g27190 OS=Arabidopsis thaliana GN=At1g27190 PE=1 SV=1	4e-12	ref|NP_001143239.1| uncharacterized protein LOC100275764 precursor [Zea mays] gb|ACG30073.1| hypothetical protein [Zea mays]	3e-14	T	GO:0005524.ATP binding;GO:0004672.protein kinase activity;GO:0006468.protein phosphorylation;GO:0016772.transferase activity. transferring phosphorus-containing groups;	-	-
comp4847_c0_seq1	GP63	leishmanolysin	217	-	-	ref|XP_002510341.1| metalloendopeptidase. putative [Ricinus communis] gb|EEF52528.1| metalloendopeptidase. putative [Ricinus communis]	9e-17	MV	GO:0016020.membrane;GO:0007155.cell adhesion;GO:0016787.hydrolase activity;GO:0006508.proteolysis;GO:0004222.metalloendopeptidase activity;GO:0008270.zinc ion binding;	K01404	ko05140. Leishmaniasis;ko05143. African trypanosomiasis;
comp4848_c0_seq1	-	-	201	sp|Q9FHM4|MA653_ARATH 65-kDa microtubule-associated protein 3 OS=Arabidopsis thaliana GN=MAP65-3 PE=1 SV=1	4e-22	ref|XP_002267584.1| PREDICTED: 65-kDa microtubule-associated protein 3 [Vitis vinifera] emb|CBI24513.3| unnamed protein product [Vitis vinifera]	4e-23	DZ	GO:0003677.DNA binding;	-	-
comp4849_c0_seq2	-	-	349	-	-	gb|EEE63657.1| hypothetical protein OsJ_18475 [Oryza sativa Japonica Group]	4e-07	-	-	-	-
comp4854_c0_seq1	E1.1.1.195	cinnamyl-alcohol dehydrogenase	717	sp|P93257|MTDH_MESCR Probable mannitol dehydrogenase OS=Mesembryanthemum crystallinum GN=ELI3 PE=2 SV=1	1e-82	ref|XP_003635278.1| PREDICTED: probable mannitol dehydrogenase-like [Vitis vinifera] emb|CBI33212.3| unnamed protein product [Vitis vinifera]	3e-85	Q	GO:0046872.metal ion binding;GO:0046029.mannitol dehydrogenase activity;GO:0008270.zinc ion binding;GO:0055114.oxidation-reduction process;GO:0005488.binding;GO:0016491.oxidoreductase activity;	K00083	ko00940. Phenylpropanoid biosynthesis;
comp4863_c0_seq1	-	-	278	-	-	gb|AAT38758.1| Putative gag-pol polyprotein. identical [Solanum demissum]	3e-10	-	GO:0015074.DNA integration;GO:0046872.metal ion binding;GO:0003677.DNA binding;GO:0008270.zinc ion binding;GO:0003676.nucleic acid binding;	-	-
comp4866_c0_seq1	TC.NCS1	nucleobase:cation symporter-1. NCS1 family	342	sp|P94575|ALLP_BACSU Probable allantoin permease OS=Bacillus subtilis (strain 168) GN=pucI PE=2 SV=1	1e-08	gb|EAZ24114.1| hypothetical protein OsJ_07854 [Oryza sativa Japonica Group]	2e-42	FH	GO:0016020.membrane;GO:0015205.nucleobase transmembrane transporter activity;GO:0006810.transport;GO:0016021.integral to membrane;GO:0015851.nucleobase transport;GO:0005886.plasma membrane;	K03457	-
comp4867_c0_seq1	-	-	469	-	-	ref|XP_003564714.1| PREDICTED: probable ion channel POLLUX-like [Brachypodium distachyon]	2e-11	-	-	-	-
comp4868_c0_seq1	-	-	398	-	-	ref|NP_001151652.1| senescence-associated protein DH [Zea mays] gb|ACG43662.1| senescence-associated protein DH [Zea mays]	2e-45	-	GO:0016020.membrane;GO:0016021.integral to membrane;	-	-
comp4881_c0_seq1	-	-	265	-	-	gb|EAZ12713.1| hypothetical protein OsJ_02630 [Oryza sativa Japonica Group]	2e-17	-	GO:0004806.triglyceride lipase activity;GO:0006629.lipid metabolic process;	-	-
comp4883_c0_seq1	PREP	prolyl oligopeptidase	373	sp|P23687|PPCE_PIG Prolyl endopeptidase OS=Sus scrofa GN=PREP PE=1 SV=1	1e-34	ref|XP_003523219.1| PREDICTED: prolyl endopeptidase-like [Glycine max]	1e-58	O	GO:0004252.serine-type endopeptidase activity;GO:0016787.hydrolase activity;GO:0006508.proteolysis;GO:0070008.serine-type exopeptidase activity;GO:0008236.serine-type peptidase activity;	K01322	-
comp4888_c0_seq1	-	-	256	-	-	ref|XP_002438787.1| hypothetical protein SORBIDRAFT_10g026220 [Sorghum bicolor] gb|EER90154.1| hypothetical protein SORBIDRAFT_10g026220 [Sorghum bicolor]	1e-36	-	GO:0003964.RNA-directed DNA polymerase activity;GO:0006397.mRNA processing;GO:0003723.RNA binding;GO:0006278.RNA-dependent DNA replication;GO:0009507.chloroplast;	-	-
comp4896_c0_seq1	ppdK	pyruvate.orthophosphate dikinase	262	sp|P11155|PPDK1_MAIZE Pyruvate. phosphate dikinase 1. chloroplastic OS=Zea mays GN=PPDK1 PE=1 SV=2	3e-29	emb|CCA60999.1| pyruvate orthophosphate dikinase. partial [Cyrtococcum patens]	1e-29	-	GO:0016310.phosphorylation;GO:0005524.ATP binding;GO:0016301.kinase activity;GO:0003824.catalytic activity;GO:0005737.cytoplasm;GO:0016874.ligase activity;GO:0046872.metal ion binding;GO:0000166.nucleotide binding;GO:0016740.transferase activity;GO:0009536.plastid;GO:0015979.photosynthesis;GO:0009507.chloroplast;GO:0016772.transferase activity. transferring phosphorus-containing groups;GO:0050242…	K01006	ko00620. Pyruvate metabolism;ko00710. Carbon fixation in photosynthetic organisms;
comp4908_c0_seq1	-	-	319	sp|Q42602|C89A2_ARATH Cytochrome P450 89A2 OS=Arabidopsis thaliana GN=CYP89A2 PE=2 SV=2	3e-23	gb|EAZ05607.1| hypothetical protein OsI_27825 [Oryza sativa Indica Group]	2e-28	-	GO:0009055.electron carrier activity;GO:0046872.metal ion binding;GO:0020037.heme binding;GO:0016705.oxidoreductase activity. acting on paired donors. with incorporation or reduction of molecular oxygen;GO:0005506.iron ion binding;GO:0004497.monooxygenase activity;GO:0055114.oxidation-reduction process;GO:0016491.oxidoreductase activity;	-	-
comp4915_c0_seq1	-	-	290	sp|Q9FZI8|LCAT1_ARATH Lecithin-cholesterol acyltransferase-like 1 OS=Arabidopsis thaliana GN=LCAT1 PE=2 SV=1	1e-12	gb|AFK36900.1| unknown [Lotus japonicus]	2e-13	-	GO:0008374.O-acyltransferase activity;GO:0006629.lipid metabolic process;	-	-
comp4926_c0_seq1	SCPEP1	serine carboxypeptidase 1	360	sp|Q67Y83|SCP51_ARATH Serine carboxypeptidase-like 51 OS=Arabidopsis thaliana GN=SCPL51 PE=2 SV=2	3e-49	emb|CBI17117.3| unnamed protein product [Vitis vinifera]	2e-49	OE	GO:0004180.carboxypeptidase activity;GO:0016787.hydrolase activity;GO:0008233.peptidase activity;GO:0006508.proteolysis;GO:0004185.serine-type carboxypeptidase activity;	K09646	-
comp4932_c0_seq1	-	-	208	-	-	ref|XP_003573200.1| PREDICTED: OPA3-like protein-like [Brachypodium distachyon]	7e-20	R	-	-	-
comp4938_c0_seq1	-	-	347	sp|Q9SA38|OCT3_ARATH Organic cation/carnitine transporter 3 OS=Arabidopsis thaliana GN=OCT3 PE=2 SV=1	2e-40	gb|EAZ40293.1| hypothetical protein OsJ_24738 [Oryza sativa Japonica Group]	1e-40	-	-	-	-
comp4941_c0_seq1	-	-	212	-	-	ref|XP_002284599.1| PREDICTED: uncharacterized protein LOC100264238 [Vitis vinifera]	8e-12	-	-	-	-
comp4947_c0_seq1	-	-	424	-	-	ref|NP_197455.1| uncharacterized protein [Arabidopsis thaliana] gb|AAK92780.1| unknown protein [Arabidopsis thaliana] gb|AAM61442.1| unknown [Arabidopsis thaliana] gb|AAM91756.1| unknown protein [Arabidopsis thaliana] gb|AED92723.1| uncharacterized protein [Arabidopsis thaliana]	9e-19	-	-	-	-
comp4962_c0_seq2	-	-	506	-	-	emb|CAN75914.1| hypothetical protein VITISV_022156 [Vitis vinifera]	5e-55	-	GO:0016705.oxidoreductase activity. acting on paired donors. with incorporation or reduction of molecular oxygen;GO:0016117.carotenoid biosynthetic process;	-	-
comp4966_c0_seq1	groEL. HSPD1	chaperonin GroEL	329	sp|P21239|RUB1_BRANA RuBisCO large subunit-binding protein subunit alpha. chloroplastic (Fragment) OS=Brassica napus PE=2 SV=2	3e-28	ref|XP_002276547.1| PREDICTED: chaperonin 60 subunit alpha 2. chloroplastic-like [Vitis vinifera]	8e-32	O	GO:0044267.cellular protein metabolic process;GO:0006457.protein folding;GO:0005524.ATP binding;GO:0000166.nucleotide binding;GO:0009536.plastid;GO:0042026.protein refolding;GO:0005737.cytoplasm;GO:0009507.chloroplast;	K04077	ko03018. RNA degradation;ko04940. Type I diabetes mellitus;ko05134. Legionellosis;ko05152. Tuberculosis;
comp4969_c0_seq1	-	-	334	-	-	-	-	-	GO:0003677.DNA binding;GO:0055114.oxidation-reduction process;GO:0016491.oxidoreductase activity;	-	-
comp4972_c0_seq1	-	-	258	sp|Q2QNM3|PUS1_ORYSJ RNA pseudourine synthase 1 OS=Oryza sativa subsp. japonica GN=Os12g0560500 PE=2 SV=1	7e-26	ref|NP_001067018.1| Os12g0560500 [Oryza sativa Japonica Group] sp|Q2QNM3.1|PUS1_ORYSJ RecName: Full=RNA pseudourine synthase 1; AltName: Full=RNA pseudouridylate synthase 1; AltName: Full=RNA-uridine isomerase 1 gb|ABA98930.1| RNA pseudouridylate synthase. putative. expressed [Oryza sativa Japonica Group] dbj|BAF30037.1| Os12g0560500 [Oryza sativa Japonica Group] gb|EAY83509.1| hypothetical prote…	2e-24	-	GO:0003723.RNA binding;GO:0016853.isomerase activity;GO:0009451.RNA modification;GO:0006364.rRNA processing;GO:0009982.pseudouridine synthase activity;GO:0001522.pseudouridine synthesis;	-	-
comp4979_c0_seq1	-	-	219	-	-	emb|CBI34722.3| unnamed protein product [Vitis vinifera]	1e-07	-	GO:0016310.phosphorylation;GO:0004709.MAP kinase kinase kinase activity;GO:0007165.signal transduction;GO:0005524.ATP binding;GO:0016301.kinase activity;GO:0006355.regulation of transcription. DNA-dependent;GO:0006468.protein phosphorylation;GO:0004674.protein serine/threonine kinase activity;GO:0000166.nucleotide binding;GO:0004672.protein kinase activity;GO:0016740.transferase activity;GO:00048…	-	-
comp4990_c0_seq1	-	-	395	-	-	dbj|BAJ14111.1| PRESSED FLOWER a [Juncus wallichianus]	2e-10	-	GO:0005634.nucleus;GO:0003677.DNA binding;GO:0006355.regulation of transcription. DNA-dependent;GO:0043565.sequence-specific DNA binding;GO:0006351.transcription. DNA-dependent;GO:0003700.sequence-specific DNA binding transcription factor activity;	-	-
comp5000_c0_seq1	KIF11	kinesin family member 11	362	sp|P82266|K125_ARATH Probable 125 kDa kinesin-related protein OS=Arabidopsis thaliana GN=At2g36200 PE=2 SV=2	3e-29	ref|NP_001175699.1| Os08g0558400 [Oryza sativa Japonica Group] dbj|BAH94427.1| Os08g0558400 [Oryza sativa Japonica Group]	1e-29	Z	GO:0005856.cytoskeleton;GO:0007018.microtubule-based movement;GO:0005874.microtubule;GO:0005524.ATP binding;GO:0000166.nucleotide binding;GO:0003777.microtubule motor activity;GO:0005737.cytoplasm;GO:0005488.binding;	K10398	-
comp5005_c0_seq1	-	-	204	sp|Q0WVK7|PPR12_ARATH Pentatricopeptide repeat-containing protein At1g05670. mitochondrial OS=Arabidopsis thaliana GN=At1g05670 PE=2 SV=1	2e-20	emb|CBI32045.3| unnamed protein product [Vitis vinifera]	4e-22	-	GO:0016757.transferase activity. transferring glycosyl groups;GO:0008152.metabolic process;GO:0016758.transferase activity. transferring hexosyl groups;GO:0016740.transferase activity;GO:0005488.binding;	-	-
comp5012_c0_seq1	-	-	326	-	-	emb|CAJ00277.1| hypothetical protein [Lotus japonicus]	3e-22	-	GO:0015074.DNA integration;GO:0003964.RNA-directed DNA polymerase activity;GO:0003723.RNA binding;GO:0003677.DNA binding;GO:0006278.RNA-dependent DNA replication;GO:0003676.nucleic acid binding;	-	-
comp5020_c0_seq1	CESA	cellulose synthase A	283	sp|Q84JA6|CESA4_ARATH Cellulose synthase A catalytic subunit 4 [UDP-forming] OS=Arabidopsis thaliana GN=CESA4 PE=1 SV=1	3e-44	gb|ACS68193.1| cellulose synthase 4.1 catalytic subunit [Brassica napus]	1e-42	-	GO:0016020.membrane;GO:0007047.cellular cell wall organization;GO:0016760.cellulose synthase (UDP-forming) activity;GO:0046872.metal ion binding;GO:0016757.transferase activity. transferring glycosyl groups;GO:0016021.integral to membrane;GO:0030244.cellulose biosynthetic process;GO:0008270.zinc ion binding;GO:0016740.transferase activity;	K10999	-
comp5023_c0_seq1	-	-	234	-	-	ref|XP_002514927.1| protein with unknown function [Ricinus communis] gb|EEF47481.1| protein with unknown function [Ricinus communis]	3e-21	-	GO:0005840.ribosome;GO:0015934.large ribosomal subunit;GO:0008233.peptidase activity;GO:0006508.proteolysis;GO:0030529.ribonucleoprotein complex;GO:0006412.translation;GO:0005622.intracellular;GO:0003735.structural constituent of ribosome;	-	-
comp5044_c0_seq1	-	-	310	-	-	gb|AAO24774.1| GCPE protein [Catharanthus roseus]	1e-07	-	GO:0008299.isoprenoid biosynthetic process;GO:0005506.iron ion binding;GO:0016114.terpenoid biosynthetic process;GO:0046429.4-hydroxy-3-methylbut-2-en-1-yl diphosphate synthase activity;GO:0055114.oxidation-reduction process;	-	-
comp5052_c0_seq1	IAGLU	UDP-glucose:(indol-3-yl)acetate beta-D-glucosyltransferase	298	sp|Q9ZVY5|U75B2_ARATH UDP-glycosyltransferase 75B2 OS=Arabidopsis thaliana GN=UGT75B2 PE=2 SV=1	5e-14	gb|ACM66950.1| flavonoid glucosyltransferase [Crocus sativus]	2e-30	-	GO:0016757.transferase activity. transferring glycosyl groups;GO:0008152.metabolic process;GO:0016758.transferase activity. transferring hexosyl groups;GO:0016740.transferase activity;GO:0009536.plastid;	K13692	-
comp5059_c0_seq1	-	-	219	-	-	ref|XP_002437962.1| hypothetical protein SORBIDRAFT_10g005590 [Sorghum bicolor] gb|EER89329.1| hypothetical protein SORBIDRAFT_10g005590 [Sorghum bicolor]	1e-06	-	GO:0018106.peptidyl-histidine phosphorylation;GO:0016020.membrane;GO:0016310.phosphorylation;GO:0007165.signal transduction;GO:0005524.ATP binding;GO:0006355.regulation of transcription. DNA-dependent;GO:0004673.protein histidine kinase activity;GO:0000155.two-component sensor activity;GO:0000160.two-component signal transduction system (phosphorelay);GO:0004871.signal transducer activity;GO:0000…	-	-
comp5061_c0_seq1	-	-	217	sp|O23087|ECA2_ARATH Calcium-transporting ATPase 2. endoplasmic reticulum-type OS=Arabidopsis thaliana GN=ECA2 PE=2 SV=1	6e-09	gb|ABJ90444.1| endomembrane Ca2+ ATPase 2 [Arabidopsis thaliana]	2e-07	-	GO:0016020.membrane;GO:0006810.transport;GO:0015662.ATPase activity. coupled to transmembrane movement of ions. phosphorylative mechanism;GO:0008152.metabolic process;GO:0005524.ATP binding;GO:0006812.cation transport;GO:0003824.catalytic activity;GO:0006811.ion transport;GO:0006754.ATP biosynthetic process;GO:0046872.metal ion binding;GO:0016820.hydrolase activity. acting on acid anhydrides. cat…	-	-
comp5066_c0_seq1	ACOX1. ACOX3	acyl-CoA oxidase	206	sp|O65201|ACOX2_ARATH Acyl-coenzyme A oxidase 2. peroxisomal OS=Arabidopsis thaliana GN=ACX2 PE=1 SV=2	2e-33	ref|XP_002533134.1| acyl-CoA oxidase. putative [Ricinus communis] gb|EEF29246.1| acyl-CoA oxidase. putative [Ricinus communis]	3e-34	IQ	GO:0016627.oxidoreductase activity. acting on the CH-CH group of donors;GO:0008152.metabolic process;GO:0004129.cytochrome-c oxidase activity;GO:0050660.flavin adenine dinucleotide binding;GO:0005777.peroxisome;GO:0055114.oxidation-reduction process;GO:0006635.fatty acid beta-oxidation;GO:0003997.acyl-CoA oxidase activity;GO:0006631.fatty acid metabolic process;GO:0003995.acyl-CoA dehydrogenase a…	K00232	ko00071. Fatty acid metabolism;ko00592. alpha-Linolenic acid metabolism;ko01040. Biosynthesis of unsaturated fatty acids;ko03320. PPAR signaling pathway;ko04146. Peroxisome;
comp5092_c0_seq2	-	-	427	-	-	emb|CBI29715.3| unnamed protein product [Vitis vinifera]	5e-12	-	GO:0016829.lyase activity;	-	-
comp5108_c0_seq1	-	-	251	-	-	ref|XP_002448393.1| hypothetical protein SORBIDRAFT_06g026450 [Sorghum bicolor] gb|EES12721.1| hypothetical protein SORBIDRAFT_06g026450 [Sorghum bicolor]	5e-06	-	-	-	-
comp5110_c0_seq1	-	-	297	sp|Q93WT0|WRK31_ARATH Probable WRKY transcription factor 31 OS=Arabidopsis thaliana GN=WRKY31 PE=2 SV=1	9e-11	gb|AEX34749.2| WRKY10 transcription factor. partial [Populus deltoides]	9e-14	-	GO:0006355.regulation of transcription. DNA-dependent;GO:0043565.sequence-specific DNA binding;GO:0006351.transcription. DNA-dependent;GO:0003700.sequence-specific DNA binding transcription factor activity;	-	-
comp5127_c0_seq1	-	-	253	-	-	-	-	-	GO:0015074.DNA integration;GO:0046872.metal ion binding;GO:0003677.DNA binding;GO:0006508.proteolysis;GO:0008270.zinc ion binding;GO:0004190.aspartic-type endopeptidase activity;GO:0003676.nucleic acid binding;	-	-
comp5133_c0_seq1	-	-	329	sp|Q8W491|U73B3_ARATH UDP-glycosyltransferase 73B3 OS=Arabidopsis thaliana GN=UGT73B3 PE=2 SV=1	1e-21	ref|XP_002298733.1| predicted protein [Populus trichocarpa] gb|EEE83538.1| predicted protein [Populus trichocarpa]	4e-26	-	GO:0033837.anthocyanin 3'-O-beta-glucosyltransferase activity;GO:0047213.anthocyanidin 3-O-glucosyltransferase activity;GO:0016757.transferase activity. transferring glycosyl groups;GO:0008152.metabolic process;GO:0016758.transferase activity. transferring hexosyl groups;GO:0016740.transferase activity;	-	-
comp5134_c0_seq1	CHD1	chromodomain-helicase-DNA-binding protein 1	521	sp|O14139|HRP3_SCHPO Chromodomain helicase hrp3 OS=Schizosaccharomyces pombe (strain 972 / ATCC 24843) GN=hrp3 PE=1 SV=1	4e-33	gb|EEE67748.1| hypothetical protein OsJ_25446 [Oryza sativa Japonica Group]	1e-93	KR	GO:0005634.nucleus;GO:0003677.DNA binding;GO:0005524.ATP binding;GO:0006355.regulation of transcription. DNA-dependent;GO:0006351.transcription. DNA-dependent;GO:0004386.helicase activity;GO:0008026.ATP-dependent helicase activity;GO:0003676.nucleic acid binding;GO:0016787.hydrolase activity;GO:0000166.nucleotide binding;	K11367	-
comp5138_c0_seq1	ALKBH8	alkylated DNA repair protein alkB homolog 8	504	-	-	-	-	-	-	K10770	-
comp5146_c0_seq1	-	-	307	-	-	gb|AAP94586.1| putative retrotransposon RIRE1 poly protein [Zea mays]	4e-06	-	GO:0015074.DNA integration;GO:0046872.metal ion binding;GO:0003677.DNA binding;GO:0008270.zinc ion binding;GO:0003676.nucleic acid binding;	-	-
comp5150_c0_seq1	-	-	441	sp|O82380|PP175_ARATH Pentatricopeptide repeat-containing protein At2g29760. chloroplastic OS=Arabidopsis thaliana GN=PCMP-H33 PE=2 SV=1	1e-31	ref|NP_001044616.2| Os01g0815900 [Oryza sativa Japonica Group] dbj|BAD82703.1| pentatricopeptide (PPR) repeat-containing protein-like [Oryza sativa Japonica Group] dbj|BAF06530.2| Os01g0815900 [Oryza sativa Japonica Group]	4e-61	-	GO:0005488.binding;	-	-
comp5159_c0_seq1	rbcL	ribulose-bisphosphate carboxylase large chain	401	-	-	-	-	-	-	K01601	ko00630. Glyoxylate and dicarboxylate metabolism;ko00710. Carbon fixation in photosynthetic organisms;
comp5163_c0_seq1	-	-	705	sp|Q9LIC3|PP227_ARATH Putative pentatricopeptide repeat-containing protein At3g13770. mitochondrial OS=Arabidopsis thaliana GN=PCMP-H85 PE=3 SV=1	8e-43	ref|XP_002265722.2| PREDICTED: pentatricopeptide repeat-containing protein At4g18750. chloroplastic-like [Vitis vinifera]	4e-42	-	GO:0005488.binding;	-	-
comp5168_c0_seq1	-	-	296	sp|Q9FH87|PP447_ARATH Putative pentatricopeptide repeat-containing protein At5g65820 OS=Arabidopsis thaliana GN=At5g65820 PE=3 SV=1	9e-27	ref|XP_002302657.1| predicted protein [Populus trichocarpa] gb|EEE81930.1| predicted protein [Populus trichocarpa]	9e-28	-	GO:0005488.binding;	-	-
comp5182_c0_seq1	-	-	210	-	-	emb|CAN68297.1| hypothetical protein VITISV_033563 [Vitis vinifera]	5e-34	E	GO:0016020.membrane;GO:0016021.integral to membrane;GO:0003333.amino acid transmembrane transport;GO:0015171.amino acid transmembrane transporter activity;	-	-
comp5190_c0_seq2	-	-	373	sp|O80543|Y1280_ARATH Putative methyltransferase At1g22800 OS=Arabidopsis thaliana GN=At1g22800 PE=2 SV=2	2e-29	ref|XP_002279511.1| PREDICTED: uncharacterized protein At1g22800 [Vitis vinifera]	3e-34	R	GO:0008152.metabolic process;GO:0008168.methyltransferase activity;GO:0032259.methylation;	-	-
comp5199_c0_seq1	E3.1.1.11	pectinesterase	245	sp|Q9FJ21|PME58_ARATH Probable pectinesterase/pectinesterase inhibitor 58 OS=Arabidopsis thaliana GN=PME58 PE=2 SV=1	2e-18	ref|XP_002865716.1| pectinesterase family protein [Arabidopsis lyrata subsp. lyrata] gb|EFH41975.1| pectinesterase family protein [Arabidopsis lyrata subsp. lyrata]	2e-17	-	GO:0045330.aspartyl esterase activity;GO:0030599.pectinesterase activity;GO:0007047.cellular cell wall organization;GO:0005618.cell wall;GO:0016787.hydrolase activity;GO:0004857.enzyme inhibitor activity;GO:0043086.negative regulation of catalytic activity;GO:0005576.extracellular region;GO:0042545.cell wall modification;	K01051	ko00040. Pentose and glucuronate interconversions;ko00500. Starch and sucrose metabolism;
comp5201_c0_seq1	DCLRE1A. SNM1A. PSO2	DNA cross-link repair 1A protein	212	sp|Q38961|SNM1_ARATH DNA cross-link repair protein SNM1 OS=Arabidopsis thaliana GN=SNM1 PE=2 SV=1	6e-29	ref|XP_003548485.1| PREDICTED: DNA cross-link repair protein SNM1-like [Glycine max]	3e-32	L	GO:0016787.hydrolase activity;	K15340	-
comp5206_c0_seq1	E5.4.99.8	cycloartenol synthase	371	sp|Q8W3Z4|CAS1_BETPL Cycloartenol synthase OS=Betula platyphylla GN=CASBPX1 PE=1 SV=1	2e-17	gb|ACN34296.1| unknown [Zea mays]	2e-16	-	GO:0008152.metabolic process;GO:0016853.isomerase activity;GO:0016871.cycloartenol synthase activity;GO:0016866.intramolecular transferase activity;GO:0003824.catalytic activity;	K01853	ko00100. Steroid biosynthesis;
comp5215_c0_seq1	-	-	219	-	-	gb|EEE63169.1| hypothetical protein OsJ_17978 [Oryza sativa Japonica Group]	2e-09	-	-	-	-
comp5267_c0_seq1	-	-	272	-	-	ref|XP_002268377.1| PREDICTED: guanosine-3'.5'-bis(diphosphate) 3'-pyrophosphohydrolase [Vitis vinifera] emb|CBI26014.3| unnamed protein product [Vitis vinifera]	3e-38	-	GO:0016787.hydrolase activity;GO:0015969.guanosine tetraphosphate metabolic process;GO:0008893.guanosine-3'.5'-bis(diphosphate) 3'-diphosphatase activity;GO:0005509.calcium ion binding;	-	-
comp5272_c0_seq1	-	-	278	-	-	ref|XP_002530645.1| conserved hypothetical protein [Ricinus communis] gb|EEF31753.1| conserved hypothetical protein [Ricinus communis]	4e-06	-	GO:0003677.DNA binding;GO:0006289.nucleotide-excision repair;GO:0004518.nuclease activity;	-	-
comp5274_c0_seq1	-	-	314	sp|Q6AZT7|NPHP3_XENLA Nephrocystin-3 OS=Xenopus laevis GN=nphp3 PE=2 SV=1	1e-07	ref|XP_002532534.1| kinesin light chain. putative [Ricinus communis] gb|EEF29850.1| kinesin light chain. putative [Ricinus communis]	1e-29	Z	GO:0090090.negative regulation of canonical Wnt receptor signaling pathway;GO:0005929.cilium;GO:2000095.regulation of Wnt receptor signaling pathway. planar cell polarity pathway;GO:0042995.cell projection;GO:0042802.identical protein binding;GO:0016055.Wnt receptor signaling pathway;GO:0005488.binding;	-	-
comp5303_c0_seq1	-	-	247	-	-	ref|XP_003633922.1| PREDICTED: tubulin-specific chaperone D isoform 2 [Vitis vinifera]	9e-20	O	GO:0005488.binding;	-	-
comp5304_c0_seq1	BLM. RECQL3. SGS1	bloom syndrome protein	459	sp|Q9FT72|RQL3_ARATH ATP-dependent DNA helicase Q-like 3 OS=Arabidopsis thaliana GN=RECQL3 PE=1 SV=1	2e-62	ref|XP_002327725.1| predicted protein [Populus trichocarpa] gb|EEE75203.1| predicted protein [Populus trichocarpa]	9e-66	LR	GO:0005634.nucleus;GO:0003677.DNA binding;GO:0006281.DNA repair;GO:0005524.ATP binding;GO:0006260.DNA replication;GO:0005622.intracellular;GO:0003824.catalytic activity;GO:0004386.helicase activity;GO:0008026.ATP-dependent helicase activity;GO:0003676.nucleic acid binding;GO:0016787.hydrolase activity;GO:0000166.nucleotide binding;GO:0043140.ATP-dependent 3'-5' DNA helicase activity;GO:0016818.hy…	K10901	ko03440. Homologous recombination;ko03460. Fanconi anemia pathway;
comp5314_c0_seq1	-	-	512	-	-	emb|CAN73683.1| hypothetical protein VITISV_016120 [Vitis vinifera]	2e-51	-	-	-	-
comp5338_c0_seq1	-	-	591	-	-	ref|XP_002298757.1| predicted protein [Populus trichocarpa] gb|EEE83562.1| predicted protein [Populus trichocarpa]	5e-46	-	GO:0008270.zinc ion binding;GO:0005622.intracellular;GO:0003676.nucleic acid binding;	-	-
comp5348_c0_seq1	CWC22	pre-mRNA-splicing factor CWC22	353	sp|Q08C72|CWC22_DANRE Pre-mRNA-splicing factor CWC22 homolog OS=Danio rerio GN=cwc22 PE=2 SV=1	2e-21	ref|NP_001065768.1| Os11g0151600 [Oryza sativa Japonica Group] dbj|BAF27613.1| Os11g0151600 [Oryza sativa Japonica Group]	1e-32	R	GO:0006397.mRNA processing;GO:0016070.RNA metabolic process;GO:0003723.RNA binding;GO:0005634.nucleus;GO:0005737.cytoplasm;GO:0005488.binding;GO:0005681.spliceosomal complex;GO:0008380.RNA splicing;	K13100	-
comp5350_c0_seq2	-	-	245	sp|Q9SVH3|PP328_ARATH Pentatricopeptide repeat-containing protein At4g20740 OS=Arabidopsis thaliana GN=At4g20740 PE=2 SV=1	3e-27	ref|XP_003561352.1| PREDICTED: pentatricopeptide repeat-containing protein At4g20740-like [Brachypodium distachyon]	5e-29	-	GO:0005488.binding;	-	-
comp5354_c0_seq1	-	-	242	-	-	gb|ACN34507.1| unknown [Zea mays] gb|ACX94225.1| initiator-binding protein 2 [Zea mays]	9e-08	-	GO:0003677.DNA binding;GO:0006355.regulation of transcription. DNA-dependent;	-	-
comp5382_c0_seq2	-	-	447	sp|Q8S2T0|GRIP_ARATH Protein GRIP OS=Arabidopsis thaliana GN=GRIP PE=1 SV=2	2e-57	ref|XP_002521702.1| GTP binding protein. putative [Ricinus communis] gb|EEF40689.1| GTP binding protein. putative [Ricinus communis]	2e-61	ZS	-	-	-
comp5384_c0_seq1	CEP. CYSEP	KDEL-tailed cysteine endopeptidase	244	sp|O65039|CYSEP_RICCO Vignain OS=Ricinus communis GN=CYSEP PE=1 SV=1	1e-13	ref|XP_002316833.1| predicted protein [Populus trichocarpa] gb|EEE97445.1| predicted protein [Populus trichocarpa]	2e-17	-	GO:0032440.2-alkenal reductase [NAD(P)] activity;GO:0008233.peptidase activity;GO:0031410.cytoplasmic vesicle;GO:0016023.cytoplasmic membrane-bounded vesicle;GO:0055114.oxidation-reduction process;GO:0006508.proteolysis;GO:0008234.cysteine-type peptidase activity;GO:0016787.hydrolase activity;GO:0004197.cysteine-type endopeptidase activity;GO:0016491.oxidoreductase activity;	K16292	-
comp5408_c0_seq1	-	-	292	-	-	gb|AAQ82031.1| pol [Pisum sativum]	2e-29	-	GO:0003964.RNA-directed DNA polymerase activity;GO:0015074.DNA integration;GO:0003723.RNA binding;GO:0003677.DNA binding;GO:0006278.RNA-dependent DNA replication;GO:0003676.nucleic acid binding;	-	-
comp5416_c0_seq1	-	-	204	sp|Q9ZQX6|ETOL1_ARATH ETO1-like protein 1 OS=Arabidopsis thaliana GN=EOL1 PE=1 SV=1	3e-17	ref|XP_002520939.1| conserved hypothetical protein [Ricinus communis] gb|EEF41356.1| conserved hypothetical protein [Ricinus communis]	2e-18	-	GO:0005488.binding;	-	-
comp5419_c0_seq1	-	-	381	-	-	dbj|BAK03330.1| predicted protein [Hordeum vulgare subsp. vulgare]	2e-47	-	GO:0006508.proteolysis;GO:0008236.serine-type peptidase activity;	-	-
comp5422_c0_seq1	-	-	306	sp|Q9C6W5|AB14G_ARATH ABC transporter G family member 14 OS=Arabidopsis thaliana GN=ABCG14 PE=2 SV=1	9e-07	ref|XP_003541854.1| PREDICTED: ABC transporter G family member 9-like [Glycine max]	6e-08	-	-	-	-
comp5423_c0_seq1	-	-	220	sp|Q53NF7|NAC71_ORYSJ NAC domain-containing protein 71 OS=Oryza sativa subsp. japonica GN=NAC71 PE=2 SV=1	6e-16	ref|XP_003573214.1| PREDICTED: uncharacterized protein LOC100837899 isoform 1 [Brachypodium distachyon]	7e-17	-	GO:0003677.DNA binding;GO:0006355.regulation of transcription. DNA-dependent;	-	-
comp5425_c0_seq1	-	-	420	-	-	ref|XP_002462811.1| hypothetical protein SORBIDRAFT_02g032380 [Sorghum bicolor] gb|EER99332.1| hypothetical protein SORBIDRAFT_02g032380 [Sorghum bicolor]	9e-25	-	GO:0051258.protein polymerization;GO:0043234.protein complex;	-	-
comp5463_c0_seq2	NUP188	nuclear pore complex protein Nup188	500	-	-	-	-	-	-	K14311	ko03013. RNA transport;
comp5491_c0_seq1	K16276. BTS	zinc finger protein-like protein	547	-	-	dbj|BAJ95171.1| predicted protein [Hordeum vulgare subsp. vulgare]	5e-45	-	GO:0009055.electron carrier activity;GO:0046872.metal ion binding;GO:0008270.zinc ion binding;	K16276	-
comp5492_c0_seq1	-	-	230	-	-	gb|ABA94145.1| retrotransposon protein. putative. Ty3-gypsy subclass [Oryza sativa Japonica Group]	6e-17	-	GO:0015074.DNA integration;GO:0003723.RNA binding;GO:0003677.DNA binding;GO:0003676.nucleic acid binding;GO:0003964.RNA-directed DNA polymerase activity;GO:0046872.metal ion binding;GO:0008270.zinc ion binding;GO:0006278.RNA-dependent DNA replication;	-	-
comp5496_c0_seq1	PEX1	peroxin-1	312	sp|Q9FNP1|PEX1_ARATH Peroxisome biogenesis protein 1 OS=Arabidopsis thaliana GN=PEX1 PE=2 SV=2	2e-13	ref|XP_003574917.1| PREDICTED: peroxisome biogenesis protein 1-like [Brachypodium distachyon]	1e-20	-	-	K13338	ko04146. Peroxisome;
comp5498_c0_seq1	-	-	241	sp|Q9LX99|GRIMP_ARATH Geminivirus Rep-interacting motor protein OS=Arabidopsis thaliana GN=GRIMP PE=1 SV=1	3e-34	ref|XP_002267210.2| PREDICTED: geminivirus Rep-interacting motor protein-like. partial [Vitis vinifera]	4e-34	-	GO:0007018.microtubule-based movement;GO:0003723.RNA binding;GO:0003677.DNA binding;GO:0006281.DNA repair;GO:0005874.microtubule;GO:0005524.ATP binding;GO:0005622.intracellular;GO:0003964.RNA-directed DNA polymerase activity;GO:0000166.nucleotide binding;GO:0003777.microtubule motor activity;GO:0006278.RNA-dependent DNA replication;GO:0004519.endonuclease activity;	-	-
comp5502_c0_seq1	-	-	403	-	-	dbj|BAG89988.1| unnamed protein product [Oryza sativa Japonica Group]	1e-23	-	-	-	-
comp5514_c0_seq1	-	-	203	sp|P27880|HSP12_MEDSA 18.2 kDa class I heat shock protein OS=Medicago sativa GN=HSP18.2 PE=2 SV=1	2e-10	sp|P27880.1|HSP12_MEDSA RecName: Full=18.2 kDa class I heat shock protein emb|CAA41547.1| heat shock protein [Medicago sativa]	8e-09	-	GO:0006950.response to stress;GO:0005737.cytoplasm;	-	-
comp5525_c0_seq1	-	-	390	-	-	gb|ABF99937.1| AFG1-like ATPase family protein. putative. expressed [Oryza sativa Japonica Group]	3e-66	-	GO:0005524.ATP binding;GO:0000166.nucleotide binding;GO:0017111.nucleoside-triphosphatase activity;	-	-
comp5533_c0_seq1	-	-	224	-	-	ref|XP_001383614.1| hypothetical protein PICST_57317 [Scheffersomyces stipitis CBS 6054] gb|ABN65585.1| predicted protein. partial [Scheffersomyces stipitis CBS 6054]	2e-14	-	-	-	-
comp5539_c0_seq1	-	-	497	-	-	ref|XP_003561862.1| PREDICTED: inactive poly [ADP-ribose] polymerase RCD1-like [Brachypodium distachyon]	5e-15	-	-	-	-
comp5550_c0_seq1	NPR1	regulatory protein NPR1	203	sp|Q5ICL9|NPR4_ARATH Regulatory protein NPR4 OS=Arabidopsis thaliana GN=NPR4 PE=1 SV=1	1e-15	ref|XP_002335383.1| predicted protein [Populus trichocarpa] gb|EEE72178.1| predicted protein [Populus trichocarpa]	9e-19	-	-	K14508	ko04075. Plant hormone signal transduction;
comp5558_c0_seq1	kup	KUP system potassium uptake protein	417	sp|Q67VS5|HAK10_ORYSJ Potassium transporter 10 OS=Oryza sativa subsp. japonica GN=HAK10 PE=2 SV=1	4e-51	emb|CBI15612.3| unnamed protein product [Vitis vinifera]	2e-56	-	GO:0016020.membrane;GO:0005634.nucleus;GO:0006355.regulation of transcription. DNA-dependent;GO:0008270.zinc ion binding;GO:0006351.transcription. DNA-dependent;GO:0071805.potassium ion transmembrane transport;GO:0003700.sequence-specific DNA binding transcription factor activity;GO:0003676.nucleic acid binding;GO:0015079.potassium ion transmembrane transporter activity;	K03549	-
comp5566_c0_seq1	-	-	410	sp|Q4PSN0|PME29_ARATH Probable pectinesterase 29 OS=Arabidopsis thaliana GN=PME29 PE=2 SV=1	1e-29	ref|XP_003565699.1| PREDICTED: probable pectinesterase 29-like [Brachypodium distachyon]	2e-31	-	GO:0045330.aspartyl esterase activity;GO:0016787.hydrolase activity;GO:0005618.cell wall;GO:0030599.pectinesterase activity;GO:0042545.cell wall modification;	-	-
comp5579_c0_seq1	-	-	229	sp|P22778|ATPO_IPOBA ATP synthase subunit O. mitochondrial OS=Ipomoea batatas PE=1 SV=1	2e-08	dbj|BAD37315.1| putative ATP synthase delta chain [Oryza sativa Japonica Group] dbj|BAD37612.1| putative ATP synthase delta chain [Oryza sativa Japonica Group] gb|EAZ01874.1| hypothetical protein OsI_23896 [Oryza sativa Indica Group] gb|EAZ37815.1| hypothetical protein OsJ_22153 [Oryza sativa Japonica Group] dbj|BAG92400.1| unnamed protein product [Oryza sativa Japonica Group]	4e-10	-	GO:0045261.proton-transporting ATP synthase complex. catalytic core F(1);GO:0016020.membrane;GO:0006810.transport;GO:0006811.ion transport;GO:0006754.ATP biosynthetic process;GO:0015986.ATP synthesis coupled proton transport;GO:0005743.mitochondrial inner membrane;GO:0005739.mitochondrion;GO:0005886.plasma membrane;GO:0015992.proton transport;GO:0046933.hydrogen ion transporting ATP synthase acti…	-	-
comp5588_c0_seq1	HNRNPUL1. E1BAP5	heterogeneous nuclear ribonucleoprotein U-like protein 1	409	sp|Q9BUJ2|HNRL1_HUMAN Heterogeneous nuclear ribonucleoprotein U-like protein 1 OS=Homo sapiens GN=HNRNPUL1 PE=1 SV=2	1e-17	ref|XP_003635003.1| PREDICTED: heterogeneous nuclear ribonucleoprotein U-like protein 1-like [Vitis vinifera]	1e-62	-	-	K15047	ko05164. Influenza A;
comp5590_c0_seq1	-	-	208	sp|Q9SY02|PP301_ARATH Pentatricopeptide repeat-containing protein At4g02750 OS=Arabidopsis thaliana GN=PCMP-H24 PE=2 SV=1	1e-18	ref|XP_002872815.1| pentatricopeptide repeat-containing protein [Arabidopsis lyrata subsp. lyrata] gb|EFH49074.1| pentatricopeptide repeat-containing protein [Arabidopsis lyrata subsp. lyrata]	6e-18	-	GO:0005488.binding;	-	-
comp5596_c0_seq1	-	-	210	sp|F4K4R6|GEX2_ARATH Protein GAMETE EXPRESSED 2 OS=Arabidopsis thaliana GN=GEX2 PE=2 SV=1	5e-15	ref|XP_003534840.1| PREDICTED: uncharacterized protein LOC100786794 [Glycine max]	1e-15	-	-	-	-
comp5600_c0_seq1	-	-	320	-	-	ref|XP_002516741.1| ubiquitin-protein ligase. putative [Ricinus communis] gb|EEF45639.1| ubiquitin-protein ligase. putative [Ricinus communis]	2e-20	-	GO:0016874.ligase activity;	-	-
comp5606_c0_seq1	-	-	413	-	-	ref|XP_002276958.1| PREDICTED: uncharacterized protein LOC100262437 [Vitis vinifera]	2e-50	-	GO:0000398.nuclear mRNA splicing. via spliceosome;GO:0000245.spliceosomal complex assembly;GO:0005488.binding;	-	-
comp5609_c0_seq1	-	-	217	-	-	emb|CAN65734.1| hypothetical protein VITISV_037750 [Vitis vinifera]	1e-17	-	GO:0016310.phosphorylation;GO:0005524.ATP binding;GO:0016301.kinase activity;GO:0004872.receptor activity;GO:0006468.protein phosphorylation;GO:0004674.protein serine/threonine kinase activity;GO:0000166.nucleotide binding;GO:0004672.protein kinase activity;GO:0016772.transferase activity. transferring phosphorus-containing groups;	-	-
comp5620_c0_seq1	-	-	429	sp|Q949Z1|PGLR4_ARATH Polygalacturonase At1g48100 OS=Arabidopsis thaliana GN=At1g48100 PE=2 SV=1	7e-27	emb|CAN63436.1| hypothetical protein VITISV_021123 [Vitis vinifera]	3e-58	-	GO:0009835.fruit ripening;GO:0008152.metabolic process;GO:0004650.polygalacturonase activity;GO:0016798.hydrolase activity. acting on glycosyl bonds;GO:0007047.cellular cell wall organization;GO:0005618.cell wall;GO:0016787.hydrolase activity;GO:0047911.galacturan 1.4-alpha-galacturonidase activity;GO:0005975.carbohydrate metabolic process;GO:0005576.extracellular region;	-	-
comp5626_c0_seq1	-	-	266	sp|Q9LHJ2|U82A1_ARATH UDP-glycosyltransferase 82A1 OS=Arabidopsis thaliana GN=UGT82A1 PE=2 SV=1	2e-11	dbj|BAK01481.1| predicted protein [Hordeum vulgare subsp. vulgare]	8e-11	-	GO:0016757.transferase activity. transferring glycosyl groups;GO:0008152.metabolic process;GO:0016758.transferase activity. transferring hexosyl groups;GO:0016740.transferase activity;	-	-
comp5634_c0_seq2	E1.14.-.-	-	505	sp|P24465|C71A1_PERAE Cytochrome P450 71A1 OS=Persea americana GN=CYP71A1 PE=1 SV=2	3e-54	dbj|BAD06417.1| cytochrome P450 [Asparagus officinalis]	2e-56	QI	GO:0016020.membrane;GO:0009055.electron carrier activity;GO:0009835.fruit ripening;GO:0005792.microsome;GO:0005783.endoplasmic reticulum;GO:0020037.heme binding;GO:0005506.iron ion binding;GO:0055114.oxidation-reduction process;GO:0016705.oxidoreductase activity. acting on paired donors. with incorporation or reduction of molecular oxygen;GO:0046872.metal ion binding;GO:0016021.integral to membra…	K00517	ko00363. Bisphenol degradation;ko00624. Polycyclic aromatic hydrocarbon degradation;ko00627. Aminobenzoate degradation;ko00903. Limonene and pinene degradation;ko00945. Stilbenoid. diarylheptanoid and gingerol biosynthesis;
comp5635_c0_seq1	-	-	322	-	-	ref|XP_003560523.1| PREDICTED: translational activator GCN1 [Brachypodium distachyon]	3e-25	-	GO:0005488.binding;	-	-
comp5636_c0_seq1	-	-	397	-	-	ref|XP_002452354.1| hypothetical protein SORBIDRAFT_04g024185 [Sorghum bicolor] gb|EES05330.1| hypothetical protein SORBIDRAFT_04g024185 [Sorghum bicolor]	3e-22	-	GO:0006810.transport;GO:0016020.membrane;GO:0055085.transmembrane transport;GO:0016021.integral to membrane;GO:0003333.amino acid transmembrane transport;GO:0015171.amino acid transmembrane transporter activity;	-	-
comp5663_c0_seq1	-	-	273	-	-	gb|ABD63157.1| Retrotransposon gag protein [Asparagus officinalis]	2e-10	-	-	-	-
comp5672_c0_seq1	-	-	360	-	-	ref|NP_001145770.1| uncharacterized protein LOC100279277 [Zea mays] gb|ACL52557.1| unknown [Zea mays]	4e-12	-	-	-	-
comp5681_c0_seq1	-	-	390	sp|Q9SIL5|PP165_ARATH Pentatricopeptide repeat-containing protein At2g20540 OS=Arabidopsis thaliana GN=PCMP-E78 PE=2 SV=1	7e-40	ref|XP_003575540.1| PREDICTED: pentatricopeptide repeat-containing protein At4g02750-like [Brachypodium distachyon]	2e-47	-	GO:0005488.binding;	-	-
comp5684_c0_seq1	CYP735A	cytokinin trans-hydroxylase	657	sp|Q9ZW95|C7352_ARATH Cytokinin hydroxylase OS=Arabidopsis thaliana GN=CYP735A2 PE=1 SV=1	2e-99	ref|XP_002329282.1| cytochrome P450 [Populus trichocarpa] gb|EEF07867.1| cytochrome P450 [Populus trichocarpa]	4e-105	QI	GO:0009055.electron carrier activity;GO:0020037.heme binding;GO:0005506.iron ion binding;GO:0055114.oxidation-reduction process;GO:0016705.oxidoreductase activity. acting on paired donors. with incorporation or reduction of molecular oxygen;GO:0046872.metal ion binding;GO:0050616.secologanin synthase activity;GO:0004497.monooxygenase activity;GO:0016491.oxidoreductase activity;	K10717	ko00908. Zeatin biosynthesis;
comp5690_c0_seq1	-	-	228	-	-	ref|XP_002304251.1| predicted protein [Populus trichocarpa] gb|EEE79230.1| predicted protein [Populus trichocarpa]	2e-17	-	-	-	-
comp5693_c0_seq1	-	-	245	sp|Q6Z3U3|Y7797_ORYSJ B3 domain-containing protein Os07g0679700 OS=Oryza sativa subsp. japonica GN=Os07g0679700 PE=2 SV=1	5e-14	ref|NP_001168035.1| uncharacterized protein LOC100381762 [Zea mays] gb|ACN26892.1| unknown [Zea mays]	1e-14	-	GO:0005634.nucleus;GO:0003677.DNA binding;GO:0006355.regulation of transcription. DNA-dependent;GO:0008270.zinc ion binding;GO:0006351.transcription. DNA-dependent;	-	-
comp5697_c0_seq1	-	-	374	-	-	ref|XP_002274862.1| PREDICTED: mitogen-activated protein kinase kinase 6 [Vitis vinifera] emb|CBI34873.3| unnamed protein product [Vitis vinifera]	1e-25	-	GO:0016310.phosphorylation;GO:0005524.ATP binding;GO:0004674.protein serine/threonine kinase activity;GO:0016301.kinase activity;GO:0004672.protein kinase activity;GO:0000166.nucleotide binding;GO:0006468.protein phosphorylation;GO:0016740.transferase activity;GO:0016772.transferase activity. transferring phosphorus-containing groups;	-	-
comp5700_c0_seq1	-	-	247	-	-	ref|XP_003516412.1| PREDICTED: solute carrier family 40 member 1-like [Glycine max]	7e-07	-	-	-	-
comp5703_c0_seq1	-	-	267	sp|Q9LRT1|Y3804_ARATH Probably inactive leucine-rich repeat receptor-like protein kinase At3g28040 OS=Arabidopsis thaliana GN=At3g28040 PE=2 SV=1	2e-08	gb|EAY82486.1| hypothetical protein OsI_37703 [Oryza sativa Indica Group]	3e-11	-	GO:0005524.ATP binding;GO:0004672.protein kinase activity;GO:0006468.protein phosphorylation;GO:0016772.transferase activity. transferring phosphorus-containing groups;	-	-
comp5717_c0_seq1	-	-	245	-	-	gb|EAZ43219.1| hypothetical protein OsJ_27818 [Oryza sativa Japonica Group]	1e-25	-	GO:0005524.ATP binding;GO:0000166.nucleotide binding;GO:0017111.nucleoside-triphosphatase activity;GO:0006915.apoptotic process;	-	-
comp5718_c0_seq1	-	-	320	sp|P0C8Q3|PP326_ARATH Pentatricopeptide repeat-containing protein At4g19890 OS=Arabidopsis thaliana GN=At4g19890 PE=2 SV=1	1e-26	ref|XP_003575878.1| PREDICTED: pentatricopeptide repeat-containing protein At4g19890-like [Brachypodium distachyon]	8e-38	-	-	-	-
comp5719_c0_seq1	-	-	206	-	-	emb|CAN66637.1| hypothetical protein VITISV_011340 [Vitis vinifera]	1e-08	-	GO:0015074.DNA integration;GO:0046872.metal ion binding;GO:0003677.DNA binding;GO:0008270.zinc ion binding;GO:0003676.nucleic acid binding;	-	-
comp5748_c0_seq1	chlD. bchD	magnesium chelatase subunit D	271	sp|O24133|CHLD_TOBAC Magnesium-chelatase subunit chlD. chloroplastic OS=Nicotiana tabacum GN=CHLD PE=2 SV=1	7e-33	emb|CBI14773.3| unnamed protein product [Vitis vinifera]	1e-33	-	GO:0005524.ATP binding;GO:0016874.ligase activity;GO:0016851.magnesium chelatase activity;GO:0000166.nucleotide binding;GO:0017111.nucleoside-triphosphatase activity;GO:0009536.plastid;GO:0009570.chloroplast stroma;GO:0015979.photosynthesis;GO:0015995.chlorophyll biosynthetic process;GO:0009507.chloroplast;	K03404	ko00860. Porphyrin and chlorophyll metabolism;
comp5752_c0_seq1	CERK1	chitin elicitor receptor kinase 1	341	sp|Q9SX31|PERK9_ARATH Proline-rich receptor-like protein kinase PERK9 OS=Arabidopsis thaliana GN=PERK9 PE=2 SV=1	3e-10	ref|XP_002317145.1| predicted protein [Populus trichocarpa] gb|EEE97757.1| predicted protein [Populus trichocarpa]	2e-30	-	GO:0016310.phosphorylation;GO:0004715.non-membrane spanning protein tyrosine kinase activity;GO:0005524.ATP binding;GO:0016998.cell wall macromolecule catabolic process;GO:0016301.kinase activity;GO:0004872.receptor activity;GO:0006468.protein phosphorylation;GO:0004674.protein serine/threonine kinase activity;GO:0000166.nucleotide binding;GO:0004672.protein kinase activity;GO:0016740.transferase…	K13429	ko04626. Plant-pathogen interaction;
comp5753_c0_seq1	-	-	240	-	-	ref|NP_176113.1| Disease resistance-responsive (dirigent-like protein) family protein [Arabidopsis thaliana] gb|AAG50703.1|AC079604_10 hypothetical protein [Arabidopsis thaliana] gb|AAG50769.1|AC079131_14 dirigent protein. putative [Arabidopsis thaliana] dbj|BAC42538.1| unknown protein [Arabidopsis thaliana] gb|AAO39937.1| At1g58170 [Arabidopsis thaliana] gb|AEE33505.1| Disease resistance-respons…	5e-25	-	-	-	-
comp5755_c0_seq1	-	-	487	sp|Q653P0|KOR1_ORYSJ Potassium channel KOR1 OS=Oryza sativa subsp. japonica GN=Os06g0250600 PE=2 SV=1	1e-84	gb|AAW82753.1| potassium outward rectifying channel [Zea mays]	3e-84	-	GO:0016020.membrane;GO:0006810.transport;GO:0055085.transmembrane transport;GO:0006813.potassium ion transport;GO:0005249.voltage-gated potassium channel activity;GO:0006811.ion transport;GO:0005216.ion channel activity;GO:0016021.integral to membrane;	-	-
comp5757_c0_seq1	-	-	263	sp|Q8RY67|WAKLO_ARATH Wall-associated receptor kinase-like 14 OS=Arabidopsis thaliana GN=WAKL14 PE=2 SV=2	2e-24	gb|AAS45124.1| WAK-like kinase [Solanum lycopersicum]	4e-28	T	GO:0016310.phosphorylation;GO:0005524.ATP binding;GO:0004674.protein serine/threonine kinase activity;GO:0016301.kinase activity;GO:0004672.protein kinase activity;GO:0000166.nucleotide binding;GO:0006468.protein phosphorylation;GO:0016772.transferase activity. transferring phosphorus-containing groups;	-	-
comp5776_c0_seq1	SLC25A44	solute carrier family 25. member 44	369	-	-	gb|EAY73825.1| hypothetical protein OsI_01701 [Oryza sativa Indica Group]	2e-39	C	GO:0016020.membrane;GO:0006810.transport;GO:0055085.transmembrane transport;GO:0016021.integral to membrane;GO:0005743.mitochondrial inner membrane;GO:0005488.binding;	K15121	-
comp5780_c0_seq1	-	-	224	-	-	ref|XP_002462481.1| hypothetical protein SORBIDRAFT_02g026420 [Sorghum bicolor] gb|EER99002.1| hypothetical protein SORBIDRAFT_02g026420 [Sorghum bicolor]	6e-27	-	GO:0004252.serine-type endopeptidase activity;GO:0006508.proteolysis;GO:0008236.serine-type peptidase activity;	-	-
comp5782_c0_seq1	PLD	phospholipase D	524	sp|P93733|PLDB1_ARATH Phospholipase D beta 1 OS=Arabidopsis thaliana GN=PLDBETA1 PE=2 SV=4	3e-71	gb|AAL78825.1|AF414566_2 phospholipase D nu-2 [Oryza sativa]	2e-87	I	GO:0008152.metabolic process;GO:0003824.catalytic activity;	K01115	ko00564. Glycerophospholipid metabolism;ko00565. Ether lipid metabolism;ko04144. Endocytosis;ko04666. Fc gamma R-mediated phagocytosis;ko04724. Glutamatergic synapse;ko04912. GnRH signaling pathway;
comp5786_c0_seq1	CLASP1_2	CLIP-associating protein 1/2	359	-	-	dbj|BAJ99852.1| predicted protein [Hordeum vulgare subsp. vulgare]	1e-30	-	GO:0005488.binding;	K16578	-
comp5800_c0_seq1	-	-	336	-	-	ref|XP_002310979.1| predicted protein [Populus trichocarpa] gb|EEE88346.1| predicted protein [Populus trichocarpa]	5e-22	-	-	-	-
comp5818_c0_seq1	E1.14.-.-	-	301	sp|P24465|C71A1_PERAE Cytochrome P450 71A1 OS=Persea americana GN=CYP71A1 PE=1 SV=2	5e-18	ref|XP_002322207.1| predicted protein [Populus trichocarpa] gb|EEF06334.1| predicted protein [Populus trichocarpa]	2e-17	Q	GO:0016020.membrane;GO:0009055.electron carrier activity;GO:0009835.fruit ripening;GO:0005792.microsome;GO:0005783.endoplasmic reticulum;GO:0020037.heme binding;GO:0005506.iron ion binding;GO:0055114.oxidation-reduction process;GO:0016705.oxidoreductase activity. acting on paired donors. with incorporation or reduction of molecular oxygen;GO:0046872.metal ion binding;GO:0016021.integral to membra…	K00517	ko00363. Bisphenol degradation;ko00624. Polycyclic aromatic hydrocarbon degradation;ko00627. Aminobenzoate degradation;ko00903. Limonene and pinene degradation;ko00945. Stilbenoid. diarylheptanoid and gingerol biosynthesis;
comp5831_c0_seq1	mutY	A/G-specific adenine glycosylase	276	sp|Q9UIF7|MUTYH_HUMAN A/G-specific adenine DNA glycosylase OS=Homo sapiens GN=MUTYH PE=1 SV=1	3e-20	ref|XP_002863220.1| predicted protein [Arabidopsis lyrata subsp. lyrata] gb|EFH39479.1| predicted protein [Arabidopsis lyrata subsp. lyrata]	4e-37	L	GO:0003677.DNA binding;GO:0016787.hydrolase activity;GO:0008152.metabolic process;GO:0006284.base-excision repair;GO:0006281.DNA repair;GO:0051539.4 iron. 4 sulfur cluster binding;GO:0003824.catalytic activity;GO:0004519.endonuclease activity;	K03575	ko03410. Base excision repair;
comp5837_c0_seq1	HSPA1_8	heat shock 70kDa protein 1/8	224	sp|P26791|HSP70_DAUCA Heat shock 70 kDa protein OS=Daucus carota GN=HSP70 PE=3 SV=1	2e-31	gb|ABV32015.1| heat shock protein 70. partial [Musa acuminata]	4e-32	O	GO:0005524.ATP binding;GO:0000166.nucleotide binding;GO:0006950.response to stress;	K03283	ko03040. Spliceosome;ko04010. MAPK signaling pathway;ko04141. Protein processing in endoplasmic reticulum;ko04144. Endocytosis;ko04612. Antigen processing and presentation;ko05134. Legionellosis;ko05145. Toxoplasmosis;ko05162. Measles;ko05164. Influenza A;ko05169. Epstein-Barr virus infection;
comp5872_c0_seq1	PRPF39. PRP39	pre-mRNA-processing factor 39	420	-	-	ref|NP_001061688.1| Os08g0379000 [Oryza sativa Japonica Group] dbj|BAD05406.1| unknown protein [Oryza sativa Japonica Group] dbj|BAD05627.1| unknown protein [Oryza sativa Japonica Group] dbj|BAF23602.1| Os08g0379000 [Oryza sativa Japonica Group]	1e-29	-	-	K13217	-
comp5884_c0_seq1	-	-	201	-	-	gb|EEC79575.1| hypothetical protein OsI_20740 [Oryza sativa Indica Group]	3e-24	-	-	-	-
comp5900_c0_seq1	-	-	448	-	-	gb|EEC73151.1| hypothetical protein OsI_07183 [Oryza sativa Indica Group]	3e-32	-	GO:0003677.DNA binding;GO:0004803.transposase activity;GO:0008270.zinc ion binding;GO:0006313.transposition. DNA-mediated;	-	-
comp5902_c0_seq1	MAP2K1. MEK1	mitogen-activated protein kinase kinase 1	235	sp|O80397|M2K4_ARATH Mitogen-activated protein kinase kinase 4 OS=Arabidopsis thaliana GN=MKK4 PE=1 SV=1	5e-25	ref|XP_002329737.1| predicted protein [Populus trichocarpa] gb|EEF07776.1| predicted protein [Populus trichocarpa]	1e-31	T	GO:0016310.phosphorylation;GO:0005524.ATP binding;GO:0016301.kinase activity;GO:0006468.protein phosphorylation;GO:0004674.protein serine/threonine kinase activity;GO:0004672.protein kinase activity;GO:0000166.nucleotide binding;GO:0016772.transferase activity. transferring phosphorus-containing groups;	K04368	ko04010. MAPK signaling pathway;ko04012. ErbB signaling pathway;ko04013. MAPK signaling pathway - fly;ko04062. Chemokine signaling pathway;ko04066. HIF-1 signaling pathway;ko04114. Oocyte meiosis;ko04151. PI3K-Akt signaling pathway;ko04270. Vascular smooth muscle contraction;ko04320. Dorso-ventral axis formation;ko04370. VEGF signaling pathway;ko04380. Osteoclast differentiation;ko04510. Focal ad…
comp5904_c0_seq1	NPC1	Niemann-Pick C1 protein	496	-	-	ref|XP_002279611.2| PREDICTED: niemann-Pick C1 protein [Vitis vinifera]	8e-52	-	GO:0016020.membrane;GO:0008158.hedgehog receptor activity;GO:0004872.receptor activity;GO:0016021.integral to membrane;GO:0030301.cholesterol transport;	K12385	ko04142. Lysosome;
comp5905_c0_seq1	kup	KUP system potassium uptake protein	291	sp|Q67VS5|HAK10_ORYSJ Potassium transporter 10 OS=Oryza sativa subsp. japonica GN=HAK10 PE=2 SV=1	5e-22	ref|XP_002317703.1| predicted protein [Populus trichocarpa] gb|EEE95923.1| predicted protein [Populus trichocarpa]	7e-24	-	GO:0016020.membrane;GO:0071805.potassium ion transmembrane transport;GO:0015079.potassium ion transmembrane transporter activity;	K03549	-
comp5915_c0_seq1	UPF1. RENT1	regulator of nonsense transcripts 1	206	sp|Q9FJR0|RENT1_ARATH Regulator of nonsense transcripts 1 homolog OS=Arabidopsis thaliana GN=UPF1 PE=1 SV=2	8e-30	ref|XP_002279304.2| PREDICTED: regulator of nonsense transcripts 1 homolog [Vitis vinifera] emb|CBI33955.3| unnamed protein product [Vitis vinifera]	2e-29	A	GO:0003723.RNA binding;GO:0003677.DNA binding;GO:0005524.ATP binding;GO:0000184.nuclear-transcribed mRNA catabolic process. nonsense-mediated decay;GO:0004386.helicase activity;GO:0000932.cytoplasmic mRNA processing body;GO:0005737.cytoplasm;GO:0046872.metal ion binding;GO:0016787.hydrolase activity;GO:0000166.nucleotide binding;GO:0008270.zinc ion binding;	K14326	ko03013. RNA transport;ko03015. mRNA surveillance pathway;
comp5924_c0_seq1	-	-	408	-	-	gb|EEC67156.1| hypothetical protein OsI_34005 [Oryza sativa Indica Group]	9e-76	G	GO:0016020.membrane;GO:0006665.sphingolipid metabolic process;GO:0016021.integral to membrane;GO:0006680.glucosylceramide catabolic process;GO:0003824.catalytic activity;GO:0004348.glucosylceramidase activity;	-	-
comp5926_c0_seq1	-	-	357	-	-	ref|XP_003581594.1| PREDICTED: uncharacterized protein LOC100834580 [Brachypodium distachyon]	3e-13	-	-	-	-
comp5940_c0_seq1	BLM. RECQL3. SGS1	bloom syndrome protein	291	sp|Q9FT74|RQL1_ARATH ATP-dependent DNA helicase Q-like 1 OS=Arabidopsis thaliana GN=RECQL1 PE=2 SV=1	2e-16	ref|XP_002330189.1| predicted protein [Populus trichocarpa] gb|EEF08776.1| predicted protein [Populus trichocarpa]	1e-16	-	GO:0016787.hydrolase activity;GO:0005524.ATP binding;GO:0004386.helicase activity;GO:0006310.DNA recombination;GO:0008026.ATP-dependent helicase activity;GO:0003676.nucleic acid binding;	K10901	ko03440. Homologous recombination;ko03460. Fanconi anemia pathway;
comp5943_c0_seq1	-	-	249	-	-	gb|ABD63131.1| Retrotransposon gag protein [Asparagus officinalis]	2e-27	-	GO:0015074.DNA integration;GO:0003964.RNA-directed DNA polymerase activity;GO:0003723.RNA binding;GO:0003677.DNA binding;GO:0008270.zinc ion binding;GO:0006278.RNA-dependent DNA replication;GO:0003676.nucleic acid binding;	-	-
comp5964_c0_seq1	-	-	528	-	-	emb|CBI15707.3| unnamed protein product [Vitis vinifera]	5e-79	D	GO:0005524.ATP binding;	-	-
comp5970_c0_seq1	APC1	anaphase-promoting complex subunit 1	441	sp|Q9FFF9|APC1_ARATH Anaphase-promoting complex subunit 1 OS=Arabidopsis thaliana GN=APC1 PE=2 SV=1	7e-26	ref|XP_003566351.1| PREDICTED: anaphase-promoting complex subunit 1-like [Brachypodium distachyon]	2e-30	-	-	K03348	ko04110. Cell cycle;ko04111. Cell cycle - yeast;ko04113. Meiosis - yeast;ko04114. Oocyte meiosis;ko04120. Ubiquitin mediated proteolysis;ko04914. Progesterone-mediated oocyte maturation;ko05166. HTLV-I infection;
comp5977_c0_seq1	-	-	214	sp|P04146|COPIA_DROME Copia protein OS=Drosophila melanogaster GN=GIP PE=1 SV=3	2e-07	gb|ABI34306.1| Polyprotein. putative [Solanum demissum]	6e-19	-	GO:0015074.DNA integration;GO:0046872.metal ion binding;GO:0003677.DNA binding;GO:0008270.zinc ion binding;GO:0046983.protein dimerization activity;GO:0003676.nucleic acid binding;	-	-
comp5983_c0_seq1	-	-	324	-	-	emb|CAN60090.1| hypothetical protein VITISV_033419 [Vitis vinifera]	5e-11	-	GO:0032440.2-alkenal reductase [NAD(P)] activity;GO:0016020.membrane;GO:0016310.phosphorylation;GO:0005524.ATP binding;GO:0016301.kinase activity;GO:0006468.protein phosphorylation;GO:0055114.oxidation-reduction process;GO:0004674.protein serine/threonine kinase activity;GO:0000166.nucleotide binding;GO:0004672.protein kinase activity;GO:0016021.integral to membrane;GO:0016740.transferase activit…	-	-
comp5984_c0_seq1	-	-	227	sp|Q9SIL5|PP165_ARATH Pentatricopeptide repeat-containing protein At2g20540 OS=Arabidopsis thaliana GN=PCMP-E78 PE=2 SV=1	5e-24	ref|XP_002446813.1| hypothetical protein SORBIDRAFT_06g023080 [Sorghum bicolor] gb|EES11141.1| hypothetical protein SORBIDRAFT_06g023080 [Sorghum bicolor]	1e-25	-	GO:0005488.binding;	-	-
comp5998_c0_seq1	XDH	xanthine dehydrogenase/oxidase	233	sp|Q6AUV1|XDH_ORYSJ Xanthine dehydrogenase OS=Oryza sativa subsp. japonica GN=XDH PE=2 SV=1	3e-31	gb|ABS17591.1| xanthine dehydrogenase. partial [Humulus lupulus]	9e-37	F	GO:0016614.oxidoreductase activity. acting on CH-OH group of donors;GO:0009055.electron carrier activity;GO:0008762.UDP-N-acetylmuramate dehydrogenase activity;GO:0051537.2 iron. 2 sulfur cluster binding;GO:0005506.iron ion binding;GO:0050660.flavin adenine dinucleotide binding;GO:0003824.catalytic activity;GO:0051536.iron-sulfur cluster binding;GO:0055114.oxidation-reduction process;GO:0046872.m…	K00106	ko00230. Purine metabolism;ko00232. Caffeine metabolism;ko00983. Drug metabolism - other enzymes;ko04146. Peroxisome;
comp5999_c0_seq1	-	-	249	-	-	ref|XP_003519380.1| PREDICTED: uncharacterized acetyltransferase At3g50280 [Glycine max]	2e-12	-	GO:0047672.anthranilate N-benzoyltransferase activity;GO:0016747.transferase activity. transferring acyl groups other than amino-acyl groups;GO:0016740.transferase activity;	-	-
comp6014_c0_seq1	-	-	259	-	-	prf||1510387A retrotransposon del1-46	8e-07	-	-	-	-
comp6016_c0_seq1	PIKFYVE. FAB1	1-phosphatidylinositol-3-phosphate 5-kinase	623	-	-	ref|XP_002271263.2| PREDICTED: uncharacterized protein LOC100254952 [Vitis vinifera]	3e-57	-	GO:0044267.cellular protein metabolic process;GO:0016307.phosphatidylinositol phosphate kinase activity;GO:0046872.metal ion binding;GO:0046488.phosphatidylinositol metabolic process;GO:0005524.ATP binding;GO:0046854.phosphatidylinositol phosphorylation;	K00921	ko00562. Inositol phosphate metabolism;ko04070. Phosphatidylinositol signaling system;ko04145. Phagosome;ko04810. Regulation of actin cytoskeleton;
comp6029_c0_seq1	-	-	243	-	-	ref|NP_001136565.1| uncharacterized protein LOC100216686 [Zea mays] gb|ACF82181.1| unknown [Zea mays]	4e-11	-	-	-	-
comp6039_c0_seq1	-	-	427	sp|P11432|ELI_PEA Early light-induced protein. chloroplastic OS=Pisum sativum PE=2 SV=1	1e-28	emb|CBI26312.3| unnamed protein product [Vitis vinifera]	7e-33	-	GO:0016020.membrane;GO:0009535.chloroplast thylakoid membrane;GO:0016021.integral to membrane;GO:0009536.plastid;GO:0009579.thylakoid;GO:0031969.chloroplast membrane;GO:0009507.chloroplast;	-	-
comp6042_c0_seq2	E2.1.1.104	caffeoyl-CoA O-methyltransferase	609	-	-	-	-	-	-	K00588	ko00360. Phenylalanine metabolism;ko00940. Phenylpropanoid biosynthesis;ko00941. Flavonoid biosynthesis;ko00945. Stilbenoid. diarylheptanoid and gingerol biosynthesis;
comp6058_c0_seq1	-	-	353	sp|Q8GUM4|Y3739_ARATH Uncharacterized membrane protein At3g27390 OS=Arabidopsis thaliana GN=At3g27390 PE=1 SV=2	4e-10	ref|NP_001052932.1| Os04g0449500 [Oryza sativa Japonica Group] emb|CAE01571.2| OSJNBa0064H22.21 [Oryza sativa Japonica Group] dbj|BAF14846.1| Os04g0449500 [Oryza sativa Japonica Group] emb|CAH67095.1| H0818E04.12 [Oryza sativa Indica Group] gb|EAY94324.1| hypothetical protein OsI_16092 [Oryza sativa Indica Group] gb|EAZ30903.1| hypothetical protein OsJ_14979 [Oryza sativa Japonica Group] dbj|BAG9…	3e-33	-	-	-	-
comp6061_c0_seq1	-	-	212	sp|P66777|EPHD_MYCTU Probable oxidoreductase ephD OS=Mycobacterium tuberculosis GN=ephD PE=3 SV=1	7e-07	ref|XP_002527853.1| short-chain dehydrogenase. putative [Ricinus communis] gb|EEF34556.1| short-chain dehydrogenase. putative [Ricinus communis]	9e-30	-	GO:0008152.metabolic process;GO:0051287.NAD binding;GO:0055114.oxidation-reduction process;GO:0005488.binding;GO:0004316.3-oxoacyl-[acyl-carrier-protein] reductase (NADPH) activity;GO:0005887.integral to plasma membrane;GO:0005829.cytosol;GO:0006633.fatty acid biosynthetic process;GO:0005886.plasma membrane;GO:0008610.lipid biosynthetic process;GO:0016491.oxidoreductase activity;	-	-
comp6063_c0_seq1	-	-	217	sp|Q94A18|AB29G_ARATH ABC transporter G family member 29 OS=Arabidopsis thaliana GN=ABCG29 PE=2 SV=2	7e-28	ref|XP_003531649.1| PREDICTED: ABC transporter G family member 36-like [Glycine max]	9e-28	Q	GO:0016020.membrane;GO:0005524.ATP binding;GO:0000166.nucleotide binding;GO:0017111.nucleoside-triphosphatase activity;GO:0006200.ATP catabolic process;GO:0016887.ATPase activity;	-	-
comp6064_c0_seq1	TRRAP	transformation/transcription domain-associated protein	304	-	-	ref|XP_002463283.1| hypothetical protein SORBIDRAFT_02g041160 [Sorghum bicolor] gb|EER99804.1| hypothetical protein SORBIDRAFT_02g041160 [Sorghum bicolor]	3e-31	TBLD	GO:0016310.phosphorylation;GO:0016301.kinase activity;GO:0016773.phosphotransferase activity. alcohol group as acceptor;GO:0016740.transferase activity;GO:0005488.binding;GO:0016772.transferase activity. transferring phosphorus-containing groups;	K08874	ko05166. HTLV-I infection;
comp6099_c0_seq1	-	-	262	-	-	ref|XP_003630785.1| Cov1 [Medicago truncatula] gb|AET05261.1| Cov1 [Medicago truncatula]	3e-43	-	-	-	-
comp6103_c0_seq1	-	-	596	sp|D2WL32|GLGB3_ARATH 1.4-alpha-glucan-branching enzyme 3. chloroplastic/amyloplastic OS=Arabidopsis thaliana GN=SBE3 PE=1 SV=1	8e-92	ref|XP_002862715.1| hypothetical protein ARALYDRAFT_920346 [Arabidopsis lyrata subsp. lyrata] gb|EFH38973.1| hypothetical protein ARALYDRAFT_920346 [Arabidopsis lyrata subsp. lyrata]	1e-97	-	-	-	-
comp6130_c0_seq1	-	-	322	sp|O81283|TC159_ARATH Translocase of chloroplast 159. chloroplastic OS=Arabidopsis thaliana GN=TOC159 PE=1 SV=1	1e-18	dbj|BAJ86437.1| predicted protein [Hordeum vulgare subsp. vulgare]	8e-22	-	GO:0016817.hydrolase activity. acting on acid anhydrides;GO:0005525.GTP binding;	-	-
comp6138_c0_seq1	MSI	RNA-binding protein Musashi	257	-	-	ref|XP_002272993.1| PREDICTED: uncharacterized protein LOC100246008 [Vitis vinifera]	4e-30	-	GO:0030529.ribonucleoprotein complex;GO:0000166.nucleotide binding;GO:0003676.nucleic acid binding;	K14411	ko03015. mRNA surveillance pathway;
comp6146_c0_seq1	-	-	207	-	-	ref|XP_002270926.1| PREDICTED: uncharacterized protein LOC100261914 [Vitis vinifera] emb|CBI17086.3| unnamed protein product [Vitis vinifera]	1e-08	-	-	-	-
comp6151_c0_seq1	-	-	230	sp|P12628|MAOX_PHAVU NADP-dependent malic enzyme OS=Phaseolus vulgaris GN=ME1 PE=2 SV=1	4e-10	ref|XP_003631471.1| PREDICTED: LOW QUALITY PROTEIN: NADP-dependent malic enzyme. chloroplastic-like [Vitis vinifera]	1e-09	-	GO:0016616.oxidoreductase activity. acting on the CH-OH group of donors. NAD or NADP as acceptor;GO:0051287.NAD binding;GO:0005737.cytoplasm;GO:0055114.oxidation-reduction process;GO:0005488.binding;GO:0006108.malate metabolic process;GO:0004473.malate dehydrogenase (oxaloacetate-decarboxylating) (NADP+) activity;GO:0016619.malate dehydrogenase (oxaloacetate-decarboxylating) activity;GO:0046872.m…	-	-
comp6157_c0_seq1	FU	fused	458	-	-	gb|EEE53136.1| hypothetical protein OsJ_35944 [Oryza sativa Japonica Group]	3e-54	-	GO:0005524.ATP binding;GO:0004674.protein serine/threonine kinase activity;GO:0004672.protein kinase activity;GO:0000166.nucleotide binding;GO:0006468.protein phosphorylation;GO:0005488.binding;GO:0016772.transferase activity. transferring phosphorus-containing groups;	K06228	ko04340. Hedgehog signaling pathway;ko05200. Pathways in cancer;ko05217. Basal cell carcinoma;
comp6158_c0_seq1	-	-	219	-	-	gb|AEL30343.1| RNA-directed DNA polymerase [Arachis hypogaea]	6e-07	-	-	-	-
comp6167_c0_seq1	-	-	288	-	-	ref|XP_002437984.1| hypothetical protein SORBIDRAFT_10g005900 [Sorghum bicolor] gb|EER89351.1| hypothetical protein SORBIDRAFT_10g005900 [Sorghum bicolor]	8e-33	-	-	-	-
comp6169_c0_seq1	-	-	229	-	-	ref|NP_001067277.1| Os12g0615800 [Oryza sativa Japonica Group] gb|ABA99854.1| G-patch domain containing protein. expressed [Oryza sativa Japonica Group] dbj|BAF30296.1| Os12g0615800 [Oryza sativa Japonica Group] dbj|BAG93725.1| unnamed protein product [Oryza sativa Japonica Group]	3e-14	-	-	-	-
comp6174_c0_seq1	-	-	367	-	-	-	-	-	GO:0005488.binding;	-	-
comp6177_c0_seq1	-	-	269	-	-	ref|XP_002306799.1| predicted protein [Populus trichocarpa] gb|EEE93795.1| predicted protein [Populus trichocarpa]	2e-31	S	-	-	-
comp6178_c0_seq1	-	-	217	sp|Q9LTR2|TGD2_ARATH Protein TRIGALACTOSYLDIACYLGLYCEROL 2. chloroplastic OS=Arabidopsis thaliana GN=TGD2 PE=1 SV=1	1e-18	ref|NP_974345.1| trigalactosyldiacylglycerol2 [Arabidopsis thaliana] gb|AEE76363.1| trigalactosyldiacylglycerol2 [Arabidopsis thaliana]	2e-17	-	-	-	-
comp6179_c0_seq1	CYP734A1. BAS1	cytochrome P450. family 734. subfamily A. polypeptide 1 (PHYB activation tagged suppressor 1)	504	sp|Q6Z6D6|C7342_ORYSJ Cytochrome P450 734A2 OS=Oryza sativa subsp. japonica GN=CYP734A2 PE=2 SV=1	4e-28	ref|XP_002316006.1| predicted protein [Populus trichocarpa] gb|EEF02177.1| predicted protein [Populus trichocarpa]	2e-42	-	GO:0009055.electron carrier activity;GO:0046872.metal ion binding;GO:0020037.heme binding;GO:0016705.oxidoreductase activity. acting on paired donors. with incorporation or reduction of molecular oxygen;GO:0005506.iron ion binding;GO:0004497.monooxygenase activity;GO:0055114.oxidation-reduction process;GO:0016491.oxidoreductase activity;	K15639	ko00905. Brassinosteroid biosynthesis;
comp6185_c0_seq1	rsmI	16S rRNA (cytidine1402-2'-O)-methyltransferase	357	sp|P74038|RSMI_SYNY3 Ribosomal RNA small subunit methyltransferase I OS=Synechocystis sp. (strain PCC 6803 / Kazusa) GN=rsmI PE=3 SV=1	4e-19	ref|XP_002510449.1| uroporphyrin-III methyltransferase. putative [Ricinus communis] gb|EEF52636.1| uroporphyrin-III methyltransferase. putative [Ricinus communis]	3e-35	-	GO:0008152.metabolic process;GO:0000453.enzyme-directed rRNA 2'-O-methylation;GO:0008168.methyltransferase activity;GO:0006364.rRNA processing;GO:0005737.cytoplasm;GO:0070677.rRNA (cytosine-2'-O-)-methyltransferase activity;GO:0016740.transferase activity;GO:0032259.methylation;	K07056	-
comp6207_c0_seq1	-	-	405	sp|P92519|M810_ARATH Uncharacterized mitochondrial protein AtMg00810 OS=Arabidopsis thaliana GN=AtMg00810 PE=4 SV=1	1e-25	emb|CAN74381.1| hypothetical protein VITISV_007944 [Vitis vinifera]	4e-49	-	GO:0015074.DNA integration;GO:0003677.DNA binding;GO:0008233.peptidase activity;GO:0016779.nucleotidyltransferase activity;GO:0004518.nuclease activity;GO:0004190.aspartic-type endopeptidase activity;GO:0003676.nucleic acid binding;GO:0003964.RNA-directed DNA polymerase activity;GO:0046872.metal ion binding;GO:0016787.hydrolase activity;GO:0008270.zinc ion binding;GO:0016740.transferase activity;…	-	-
comp6216_c0_seq1	-	-	326	-	-	ref|XP_002453415.1| hypothetical protein SORBIDRAFT_04g005660 [Sorghum bicolor] gb|EES06391.1| hypothetical protein SORBIDRAFT_04g005660 [Sorghum bicolor]	8e-32	-	-	-	-
comp6218_c0_seq1	-	-	341	-	-	ref|XP_002303096.1| predicted protein [Populus trichocarpa] gb|EEE82369.1| predicted protein [Populus trichocarpa]	6e-06	-	-	-	-
comp6225_c0_seq1	-	-	466	-	-	emb|CBI33975.3| unnamed protein product [Vitis vinifera]	5e-64	-	GO:0008104.protein localization;	-	-
comp6226_c0_seq1	-	-	232	-	-	ref|XP_003564927.1| PREDICTED: leucine-rich repeat receptor protein kinase EXS-like [Brachypodium distachyon]	1e-09	-	GO:0005524.ATP binding;GO:0004674.protein serine/threonine kinase activity;GO:0004672.protein kinase activity;GO:0000166.nucleotide binding;GO:0006468.protein phosphorylation;GO:0016772.transferase activity. transferring phosphorus-containing groups;	-	-
comp6229_c0_seq1	-	-	361	-	-	ref|XP_002866534.1| hypothetical protein ARALYDRAFT_496492 [Arabidopsis lyrata subsp. lyrata] gb|EFH42793.1| hypothetical protein ARALYDRAFT_496492 [Arabidopsis lyrata subsp. lyrata]	4e-21	-	-	-	-
comp6234_c0_seq1	K07497	putative transposase	387	sp|Q7LHG5|YI31B_YEAST Transposon Ty3-I Gag-Pol polyprotein OS=Saccharomyces cerevisiae (strain ATCC 204508 / S288c) GN=TY3B-I PE=3 SV=2	4e-20	gb|ACB28472.1| polyprotein [Ananas comosus]	3e-39	-	GO:0015074.DNA integration;GO:0003964.RNA-directed DNA polymerase activity;GO:0003723.RNA binding;GO:0003677.DNA binding;GO:0006278.RNA-dependent DNA replication;GO:0003676.nucleic acid binding;	K07497	-
comp6235_c0_seq1	-	-	320	-	-	gb|EFX63797.1| hypothetical protein DAPPUDRAFT_118838 [Daphnia pulex]	2e-23	-	-	-	-
comp6237_c0_seq1	-	-	320	sp|P24465|C71A1_PERAE Cytochrome P450 71A1 OS=Persea americana GN=CYP71A1 PE=1 SV=2	1e-12	sp|P24465.2|C71A1_PERAE RecName: Full=Cytochrome P450 71A1; AltName: Full=ARP-2; AltName: Full=CYPLXXIA1 gb|AAA32913.1| cytochrome P-450LXXIA1 (cyp71A1) [Persea americana]	4e-11	-	GO:0016020.membrane;GO:0009055.electron carrier activity;GO:0009835.fruit ripening;GO:0005792.microsome;GO:0005783.endoplasmic reticulum;GO:0020037.heme binding;GO:0005506.iron ion binding;GO:0055114.oxidation-reduction process;GO:0016705.oxidoreductase activity. acting on paired donors. with incorporation or reduction of molecular oxygen;GO:0046872.metal ion binding;GO:0016021.integral to membra…	-	-
comp6240_c0_seq1	-	-	351	sp|Q9LFC5|PP360_ARATH Pentatricopeptide repeat-containing protein At5g01110 OS=Arabidopsis thaliana GN=At5g01110 PE=2 SV=1	5e-32	emb|CBI24234.3| unnamed protein product [Vitis vinifera]	5e-41	-	GO:0005488.binding;	-	-
comp6260_c0_seq1	-	-	282	-	-	gb|AEO44883.1| AP2 transcription factor [Cocos nucifera]	3e-12	-	GO:0005634.nucleus;GO:0003677.DNA binding;GO:0006355.regulation of transcription. DNA-dependent;GO:0006351.transcription. DNA-dependent;GO:0003700.sequence-specific DNA binding transcription factor activity;	-	-
comp6276_c0_seq1	-	-	377	sp|Q9LFL5|PP390_ARATH Pentatricopeptide repeat-containing protein At5g16860 OS=Arabidopsis thaliana GN=PCMP-H92 PE=2 SV=1	9e-46	gb|EEC78944.1| hypothetical protein OsI_19391 [Oryza sativa Indica Group]	2e-53	-	GO:0005488.binding;	-	-
comp6277_c0_seq1	-	-	228	-	-	ref|XP_002877160.1| hypothetical protein ARALYDRAFT_905208 [Arabidopsis lyrata subsp. lyrata] gb|EFH53419.1| hypothetical protein ARALYDRAFT_905208 [Arabidopsis lyrata subsp. lyrata]	6e-21	S	-	-	-
comp6286_c0_seq1	-	-	213	sp|Q3EDF8|PPR28_ARATH Pentatricopeptide repeat-containing protein At1g09900 OS=Arabidopsis thaliana GN=At1g09900 PE=2 SV=1	2e-08	ref|XP_002326124.1| predicted protein [Populus trichocarpa] gb|EEE71794.1| predicted protein [Populus trichocarpa]	1e-13	-	GO:0005488.binding;	-	-
comp6292_c0_seq1	-	-	716	sp|Q9SZC9|HMA6_ARATH Copper-transporting ATPase PAA1. chloroplastic OS=Arabidopsis thaliana GN=PAA1 PE=2 SV=1	3e-119	ref|XP_002274497.1| PREDICTED: putative copper-transporting ATPase PAA1-like [Vitis vinifera]	1e-128	P	GO:0016020.membrane;GO:0005524.ATP binding;GO:0030001.metal ion transport;GO:0006825.copper ion transport;GO:0006754.ATP biosynthetic process;GO:0016787.hydrolase activity;GO:0005507.copper ion binding;GO:0000166.nucleotide binding;GO:0016021.integral to membrane;GO:0005886.plasma membrane;GO:0004008.copper-exporting ATPase activity;GO:0006810.transport;GO:0008152.metabolic process;GO:0015662.ATP…	-	-
comp6298_c0_seq1	-	-	461	sp|Q9M0G7|PXL2_ARATH Leucine-rich repeat receptor-like protein kinase PXL2 OS=Arabidopsis thaliana GN=PXL2 PE=2 SV=1	8e-58	ref|XP_002535195.1| Receptor protein kinase CLAVATA1 precursor. putative [Ricinus communis] gb|EEF27188.1| Receptor protein kinase CLAVATA1 precursor. putative [Ricinus communis]	6e-64	ST	GO:0032440.2-alkenal reductase [NAD(P)] activity;GO:0016020.membrane;GO:0016310.phosphorylation;GO:0005524.ATP binding;GO:0004872.receptor activity;GO:0016301.kinase activity;GO:0006468.protein phosphorylation;GO:0055114.oxidation-reduction process;GO:0004674.protein serine/threonine kinase activity;GO:0000166.nucleotide binding;GO:0004672.protein kinase activity;GO:0016021.integral to membrane;G…	-	-
comp6319_c0_seq1	-	-	396	sp|A2VDX7|EXO5_BOVIN Probable exonuclease V OS=Bos taurus GN=DEM1 PE=2 SV=1	5e-16	dbj|BAJ96468.1| predicted protein [Hordeum vulgare subsp. vulgare]	8e-52	-	-	-	-
comp6326_c0_seq1	-	-	357	-	-	ref|XP_002321014.1| predicted protein [Populus trichocarpa] gb|EEE99329.1| predicted protein [Populus trichocarpa]	4e-30	-	GO:0005524.ATP binding;GO:0000166.nucleotide binding;GO:0017111.nucleoside-triphosphatase activity;	-	-
comp6331_c0_seq1	-	-	214	-	-	ref|XP_002448957.1| hypothetical protein SORBIDRAFT_05g002420 [Sorghum bicolor] gb|EES07945.1| hypothetical protein SORBIDRAFT_05g002420 [Sorghum bicolor]	3e-14	-	GO:0055114.oxidation-reduction process;GO:0005488.binding;GO:0016491.oxidoreductase activity;	-	-
comp6333_c0_seq1	E3.6.3.6	H+-transporting ATPase	246	sp|P20649|PMA1_ARATH ATPase 1. plasma membrane-type OS=Arabidopsis thaliana GN=AHA1 PE=1 SV=3	5e-46	dbj|BAB39362.1| plasma membrane H+-ATPase [Vallisneria gigantea]	2e-47	P	GO:0016020.membrane;GO:0005524.ATP binding;GO:0006754.ATP biosynthetic process;GO:0016787.hydrolase activity;GO:0000166.nucleotide binding;GO:0016021.integral to membrane;GO:0015992.proton transport;GO:0005886.plasma membrane;GO:0016887.ATPase activity;GO:0006810.transport;GO:0008152.metabolic process;GO:0015662.ATPase activity. coupled to transmembrane movement of ions. phosphorylative mechanism…	K01535	ko00190. Oxidative phosphorylation;
comp6345_c0_seq1	-	-	231	-	-	ref|XP_002272890.1| PREDICTED: uncharacterized protein LOC100267439 [Vitis vinifera] emb|CBI34190.3| unnamed protein product [Vitis vinifera]	2e-10	-	-	-	-
comp6358_c0_seq1	-	-	216	sp|O48700|PUB6_ARATH U-box domain-containing protein 6 OS=Arabidopsis thaliana GN=PUB6 PE=2 SV=2	1e-14	ref|XP_002264918.1| PREDICTED: U-box domain-containing protein 6-like [Vitis vinifera]	2e-15	-	GO:0000151.ubiquitin ligase complex;GO:0016567.protein ubiquitination;GO:0005488.binding;GO:0016874.ligase activity;GO:0004842.ubiquitin-protein ligase activity;	-	-
comp6370_c0_seq1	PEX6. PXAAA1	peroxin-6	605	sp|Q8RY16|PEX6_ARATH Peroxisome biogenesis protein 6 OS=Arabidopsis thaliana GN=PEX6 PE=1 SV=1	2e-68	ref|XP_002321026.1| predicted protein [Populus trichocarpa] gb|EEE99341.1| predicted protein [Populus trichocarpa]	5e-76	-	GO:0016787.hydrolase activity;GO:0005524.ATP binding;GO:0000166.nucleotide binding;GO:0008568.microtubule-severing ATPase activity;GO:0017111.nucleoside-triphosphatase activity;	K13339	ko04146. Peroxisome;
comp6381_c0_seq1	-	-	234	-	-	ref|XP_002522573.1| copper ion binding protein. putative [Ricinus communis] gb|EEF39873.1| copper ion binding protein. putative [Ricinus communis]	1e-11	-	GO:0046872.metal ion binding;GO:0030001.metal ion transport;	-	-
comp6385_c0_seq1	-	-	266	sp|P0C2F6|RNHX1_ARATH Putative ribonuclease H protein At1g65750 OS=Arabidopsis thaliana GN=At1g65750 PE=3 SV=1	7e-14	ref|XP_002533976.1| hypothetical protein RCOM_0370700 [Ricinus communis] gb|EEF28407.1| hypothetical protein RCOM_0370700 [Ricinus communis]	4e-16	-	GO:0003964.RNA-directed DNA polymerase activity;GO:0003723.RNA binding;GO:0004523.ribonuclease H activity;GO:0016740.transferase activity;GO:0006278.RNA-dependent DNA replication;GO:0003676.nucleic acid binding;	-	-
comp6390_c0_seq1	-	-	279	-	-	ref|XP_003532807.1| PREDICTED: myosin heavy chain kinase B-like [Glycine max]	6e-30	-	-	-	-
comp6399_c0_seq1	-	-	340	-	-	ref|XP_002272156.1| PREDICTED: uncharacterized protein LOC100259944 [Vitis vinifera]	5e-37	-	-	-	-
comp6403_c0_seq1	FU	fused	350	-	-	gb|EEE53136.1| hypothetical protein OsJ_35944 [Oryza sativa Japonica Group]	9e-39	-	GO:0005524.ATP binding;GO:0004674.protein serine/threonine kinase activity;GO:0004672.protein kinase activity;GO:0000166.nucleotide binding;GO:0006468.protein phosphorylation;GO:0005488.binding;GO:0016772.transferase activity. transferring phosphorus-containing groups;	K06228	ko04340. Hedgehog signaling pathway;ko05200. Pathways in cancer;ko05217. Basal cell carcinoma;
comp6409_c0_seq1	CYP90A1. CPD	cytochrome P450. family 90. subfamily A. polypeptide 1	426	sp|Q42569|C90A1_ARATH Cytochrome P450 90A1 OS=Arabidopsis thaliana GN=CYP90A1 PE=2 SV=1	7e-53	ref|XP_003616626.1| Cytochrome P450 [Medicago truncatula] gb|AES99584.1| Cytochrome P450 [Medicago truncatula]	6e-53	-	GO:0016020.membrane;GO:0009055.electron carrier activity;GO:0020037.heme binding;GO:0005506.iron ion binding;GO:0055114.oxidation-reduction process;GO:0046872.metal ion binding;GO:0016705.oxidoreductase activity. acting on paired donors. with incorporation or reduction of molecular oxygen;GO:0016021.integral to membrane;GO:0004497.monooxygenase activity;GO:0016491.oxidoreductase activity;	K09588	ko00905. Brassinosteroid biosynthesis;
comp6411_c0_seq2	TPS21	alpha-humulene/beta-caryophyllene synthase	404	-	-	-	-	-	-	K14184	ko00909. Sesquiterpenoid and triterpenoid biosynthesis;
comp6415_c0_seq1	-	-	242	-	-	ref|XP_003569674.1| PREDICTED: uncharacterized protein LOC100846715 [Brachypodium distachyon]	8e-23	-	-	-	-
comp6421_c0_seq1	-	-	227	-	-	dbj|BAF36329.1| hypothetical protein [Ipomoea trifida]	1e-07	-	GO:0016020.membrane;GO:0006886.intracellular protein transport;GO:0030117.membrane coat;GO:0008565.protein transporter activity;GO:0030131.clathrin adaptor complex;GO:0015031.protein transport;GO:0005488.binding;GO:0016192.vesicle-mediated transport;	-	-
comp6425_c0_seq1	-	-	291	-	-	ref|XP_002316282.1| predicted protein [Populus trichocarpa] gb|EEF02453.1| predicted protein [Populus trichocarpa]	9e-14	-	-	-	-
comp6426_c0_seq1	-	-	253	sp|P92934|AAP6_ARATH Amino acid permease 6 OS=Arabidopsis thaliana GN=AAP6 PE=1 SV=1	1e-28	gb|EEE55757.1| hypothetical protein OsJ_04283 [Oryza sativa Japonica Group]	4e-39	-	GO:0016020.membrane;GO:0016021.integral to membrane;	-	-
comp6429_c0_seq1	-	-	220	-	-	ref|XP_002446395.1| hypothetical protein SORBIDRAFT_06g015270 [Sorghum bicolor] gb|EES10723.1| hypothetical protein SORBIDRAFT_06g015270 [Sorghum bicolor]	8e-07	-	-	-	-
comp6430_c0_seq1	-	-	808	-	-	ref|XP_003544701.1| PREDICTED: uncharacterized protein LOC100780150 [Glycine max]	5e-63	-	GO:0015991.ATP hydrolysis coupled proton transport;GO:0000221.vacuolar proton-transporting V-type ATPase. V1 domain;GO:0005488.binding;GO:0046961.proton-transporting ATPase activity. rotational mechanism;	-	-
comp6440_c0_seq1	-	-	221	sp|P29162|ASOL_TOBAC L-ascorbate oxidase homolog OS=Nicotiana tabacum PE=2 SV=1	4e-15	emb|CAN69061.1| hypothetical protein VITISV_032605 [Vitis vinifera]	3e-17	Q	GO:0046872.metal ion binding;GO:0005615.extracellular space;GO:0005507.copper ion binding;GO:0005576.extracellular region;GO:0008447.L-ascorbate oxidase activity;GO:0055114.oxidation-reduction process;GO:0016491.oxidoreductase activity;	-	-
comp6456_c0_seq1	SMARCA5. SNF2H. ISWI	SWI/SNF-related matrix-associated actin-dependent regulator of chromatin subfamily A member 5	235	sp|Q7G8Y3|ISW2_ORYSJ Probable chromatin-remodeling complex ATPase chain OS=Oryza sativa subsp. japonica GN=Os01g0367900 PE=2 SV=2	5e-23	ref|XP_002311847.1| chromatin remodeling complex subunit [Populus trichocarpa] gb|EEE89214.1| chromatin remodeling complex subunit [Populus trichocarpa]	3e-22	KBR	GO:0016585.chromatin remodeling complex;GO:0005634.nucleus;GO:0003677.DNA binding;GO:0006338.chromatin remodeling;GO:0005524.ATP binding;GO:0004386.helicase activity;GO:0003676.nucleic acid binding;GO:0031491.nucleosome binding;GO:0016818.hydrolase activity. acting on acid anhydrides. in phosphorus-containing anhydrides;GO:0043044.ATP-dependent chromatin remodeling;	K11654	-
comp6457_c0_seq1	-	-	232	sp|Q8LA53|MBD2_ARATH Methyl-CpG-binding domain-containing protein 2 OS=Arabidopsis thaliana GN=MBD2 PE=1 SV=1	9e-08	ref|XP_002263085.1| PREDICTED: methyl-CpG-binding domain-containing protein 2 [Vitis vinifera] emb|CBI24099.3| unnamed protein product [Vitis vinifera]	3e-12	-	GO:0005634.nucleus;GO:0003677.DNA binding;GO:0008270.zinc ion binding;	-	-
comp6462_c0_seq1	-	-	225	sp|P93194|RPK1_IPONI Receptor-like protein kinase OS=Ipomoea nil GN=INRPK1 PE=2 SV=2	1e-17	ref|XP_002273607.1| PREDICTED: receptor-like protein kinase-like [Vitis vinifera]	4e-19	SZ	GO:0016020.membrane;GO:0019199.transmembrane receptor protein kinase activity;GO:0016310.phosphorylation;GO:0005524.ATP binding;GO:0016301.kinase activity;GO:0006468.protein phosphorylation;GO:0004674.protein serine/threonine kinase activity;GO:0004672.protein kinase activity;GO:0000166.nucleotide binding;GO:0005576.extracellular region;GO:0016021.integral to membrane;GO:0016740.transferase activ…	-	-
comp6477_c0_seq1	CLCN7	chloride channel 7	245	sp|Q96282|CLCC_ARATH Chloride channel protein CLC-c OS=Arabidopsis thaliana GN=CLC-C PE=1 SV=1	4e-22	gb|EEC77341.1| hypothetical protein OsI_16021 [Oryza sativa Indica Group]	1e-25	P	GO:0016020.membrane;GO:0055085.transmembrane transport;GO:0006821.chloride transport;GO:0005216.ion channel activity;GO:0016021.integral to membrane;GO:0005247.voltage-gated chloride channel activity;	K05016	-
comp6491_c0_seq1	-	-	228	sp|O65399|E131_ARATH Glucan endo-1.3-beta-glucosidase 1 OS=Arabidopsis thaliana GN=At1g11820 PE=1 SV=3	2e-27	ref|XP_003563040.1| PREDICTED: glucan endo-1.3-beta-glucosidase 3-like [Brachypodium distachyon]	1e-27	-	GO:0008152.metabolic process;GO:0003824.catalytic activity;GO:0016798.hydrolase activity. acting on glycosyl bonds;GO:0042973.glucan endo-1.3-beta-D-glucosidase activity;GO:0004553.hydrolase activity. hydrolyzing O-glycosyl compounds;GO:0043169.cation binding;GO:0016787.hydrolase activity;GO:0005975.carbohydrate metabolic process;	-	-
comp6514_c0_seq1	CLCN7	chloride channel 7	338	sp|P60300|CLCG_ARATH Putative chloride channel-like protein CLC-g OS=Arabidopsis thaliana GN=CBSCLC6 PE=2 SV=2	1e-36	ref|XP_002331024.1| Cl-channel clc-7 [Populus trichocarpa] gb|EEF10085.1| Cl-channel clc-7 [Populus trichocarpa]	5e-39	P	GO:0016020.membrane;GO:0055085.transmembrane transport;GO:0006821.chloride transport;GO:0005216.ion channel activity;GO:0016021.integral to membrane;GO:0005247.voltage-gated chloride channel activity;	K05016	-
comp6519_c0_seq1	-	-	484	-	-	ref|NP_001042182.1| Os01g0176500 [Oryza sativa Japonica Group] dbj|BAD67812.1| unknown protein [Oryza sativa Japonica Group] dbj|BAF04096.1| Os01g0176500 [Oryza sativa Japonica Group]	3e-39	-	-	-	-
comp6531_c0_seq1	YCG1. CAPG	condensin complex subunit 3	321	-	-	ref|NP_001174699.1| Os06g0256100 [Oryza sativa Japonica Group] dbj|BAD46299.1| chromosome condensation protein-like [Oryza sativa Japonica Group] dbj|BAH93427.1| Os06g0256100 [Oryza sativa Japonica Group]	3e-34	-	GO:0005488.binding;	K06678	ko04111. Cell cycle - yeast;
comp6546_c0_seq1	-	-	205	-	-	ref|XP_003615596.1| Zinc finger MYM-type protein [Medicago truncatula] gb|AES98554.1| Zinc finger MYM-type protein [Medicago truncatula]	2e-21	-	-	-	-
comp6560_c0_seq1	-	-	344	sp|Q9SIT5|CHX15_ARATH Cation/H(+) antiporter 15 OS=Arabidopsis thaliana GN=CHX15 PE=2 SV=1	1e-17	ref|XP_002277533.2| PREDICTED: cation/H(+) antiporter 15-like [Vitis vinifera]	2e-17	P	GO:0006810.transport;GO:0055085.transmembrane transport;GO:0016021.integral to membrane;GO:0015299.solute:hydrogen antiporter activity;GO:0006812.cation transport;	-	-
comp6577_c0_seq1	AOF2. LSD1	lysine-specific histone demethylase 1	229	sp|Q9CAE3|LDL3_ARATH Lysine-specific histone demethylase 1 homolog 3 OS=Arabidopsis thaliana GN=FLD PE=1 SV=1	4e-32	gb|AAF02805.1|AC009400_1 hypothetical protein. 3' partial [Arabidopsis thaliana]	3e-31	Q	GO:0006355.regulation of transcription. DNA-dependent;GO:0043565.sequence-specific DNA binding;GO:0008270.zinc ion binding;GO:0006351.transcription. DNA-dependent;GO:0055114.oxidation-reduction process;GO:0003700.sequence-specific DNA binding transcription factor activity;GO:0016491.oxidoreductase activity;	K11450	-
comp6594_c0_seq1	-	-	228	sp|Q9FME8|OPT4_ARATH Oligopeptide transporter 4 OS=Arabidopsis thaliana GN=OPT4 PE=2 SV=1	3e-34	emb|CAN61122.1| hypothetical protein VITISV_038682 [Vitis vinifera]	1e-34	T	GO:0055085.transmembrane transport;	-	-
comp6612_c0_seq1	-	-	246	-	-	ref|XP_003524052.1| PREDICTED: pentatricopeptide repeat-containing protein At5g46580. chloroplastic-like [Glycine max]	3e-07	-	-	-	-
comp6627_c0_seq1	-	-	250	sp|P54697|MYOJ_DICDI Myosin-J heavy chain OS=Dictyostelium discoideum GN=myoJ PE=4 SV=2	2e-26	ref|NP_001057670.1| Os06g0488200 [Oryza sativa Japonica Group] dbj|BAD37694.1| putative myosin heavy chain PCR43 [Oryza sativa Japonica Group] dbj|BAF19584.1| Os06g0488200 [Oryza sativa Japonica Group]	7e-46	ZN	GO:0003779.actin binding;GO:0005524.ATP binding;GO:0016459.myosin complex;GO:0003774.motor activity;GO:0000166.nucleotide binding;GO:0005516.calmodulin binding;	-	-
comp6640_c0_seq1	DMC1	meiotic recombination protein DMC1	294	sp|P37384|DMC1_LILLO Meiotic recombination protein DMC1 homolog OS=Lilium longiflorum GN=LIM15 PE=2 SV=1	2e-37	emb|CBX24444.1| hypothetical_protein [Oryza glaberrima]	1e-36	DL	GO:0005634.nucleus;GO:0003677.DNA binding;GO:0006281.DNA repair;GO:0005524.ATP binding;GO:0006259.DNA metabolic process;GO:0003684.damaged DNA binding;GO:0007126.meiosis;GO:0007131.reciprocal meiotic recombination;GO:0000166.nucleotide binding;GO:0017111.nucleoside-triphosphatase activity;GO:0008094.DNA-dependent ATPase activity;GO:0006974.response to DNA damage stimulus;GO:0006310.DNA recombinat…	K10872	ko04113. Meiosis - yeast;
comp6651_c0_seq1	ptrB	oligopeptidase B	358	-	-	emb|CAN79014.1| hypothetical protein VITISV_031465 [Vitis vinifera]	2e-16	-	GO:0004252.serine-type endopeptidase activity;GO:0006508.proteolysis;	K01354	ko05142. Chagas disease (American trypanosomiasis);ko05143. African trypanosomiasis;
comp6659_c0_seq1	-	-	557	sp|Q9SUE7|ATX4_ARATH Histone-lysine N-methyltransferase ATX4 OS=Arabidopsis thaliana GN=ATX4 PE=2 SV=3	2e-36	ref|XP_002278335.2| PREDICTED: histone-lysine N-methyltransferase ATX4-like [Vitis vinifera]	2e-47	-	GO:0005634.nucleus;GO:0008168.methyltransferase activity;GO:0034968.histone lysine methylation;GO:0046872.metal ion binding;GO:0008270.zinc ion binding;GO:0016740.transferase activity;GO:0032259.methylation;GO:0018024.histone-lysine N-methyltransferase activity;	-	-
comp6661_c0_seq1	K06927	-	361	sp|A2RV01|ATBD4_DANRE ATP-binding domain-containing protein 4 OS=Danio rerio GN=atpbd4 PE=2 SV=1	5e-36	gb|AAF63779.1| unknown protein [Arabidopsis thaliana]	2e-56	R	-	K06927	-
comp6663_c0_seq1	-	-	266	-	-	gb|EEC74087.1| hypothetical protein OsI_09115 [Oryza sativa Indica Group]	2e-26	-	GO:0006396.RNA processing;GO:0005622.intracellular;GO:0005488.binding;	-	-
comp6673_c0_seq1	HSP90B. TRA1	heat shock protein 90kDa beta	233	sp|P35016|ENPL_CATRO Endoplasmin homolog OS=Catharanthus roseus GN=HSP90 PE=2 SV=1	3e-13	gb|AFK46854.1| unknown [Medicago truncatula]	3e-13	O	GO:0005788.endoplasmic reticulum lumen;GO:0006457.protein folding;GO:0005783.endoplasmic reticulum;GO:0005524.ATP binding;GO:0006950.response to stress;GO:0005737.cytoplasm;GO:0051082.unfolded protein binding;GO:0000166.nucleotide binding;	K09487	ko04141. Protein processing in endoplasmic reticulum;ko04151. PI3K-Akt signaling pathway;ko04621. NOD-like receptor signaling pathway;ko04626. Plant-pathogen interaction;ko05200. Pathways in cancer;ko05215. Prostate cancer;
comp6675_c0_seq1	-	-	224	sp|P93231|VPS41_SOLLC Vacuolar protein sorting-associated protein 41 homolog OS=Solanum lycopersicum GN=VPS41 PE=2 SV=1	1e-13	emb|CBI17115.3| unnamed protein product [Vitis vinifera]	3e-12	-	GO:0006810.transport;GO:0006886.intracellular protein transport;GO:0008270.zinc ion binding;GO:0005622.intracellular;GO:0015031.protein transport;GO:0005488.binding;GO:0016192.vesicle-mediated transport;	-	-
comp6677_c0_seq1	-	-	393	-	-	ref|XP_002510653.1| conserved hypothetical protein [Ricinus communis] gb|EEF52840.1| conserved hypothetical protein [Ricinus communis]	9e-24	-	-	-	-
comp6685_c0_seq1	-	-	422	sp|P73627|Y1770_SYNY3 Uncharacterized protein sll1770 OS=Synechocystis sp. (strain PCC 6803 / Kazusa) GN=sll1770 PE=3 SV=1	7e-48	ref|XP_002532202.1| Protein ABC1. mitochondrial precursor. putative [Ricinus communis] gb|EEF30171.1| Protein ABC1. mitochondrial precursor. putative [Ricinus communis]	3e-77	R	GO:0016020.membrane;GO:0005524.ATP binding;GO:0006468.protein phosphorylation;GO:0006744.ubiquinone biosynthetic process;GO:0004672.protein kinase activity;GO:0016021.integral to membrane;GO:0005886.plasma membrane;GO:0016772.transferase activity. transferring phosphorus-containing groups;	-	-
comp6688_c0_seq1	NUP98. ADAR2	nuclear pore complex protein Nup98-Nup96	343	sp|P49793|NUP98_RAT Nuclear pore complex protein Nup98-Nup96 OS=Rattus norvegicus GN=Nup98 PE=1 SV=2	3e-16	ref|XP_002271967.1| PREDICTED: nuclear pore complex protein Nup98-Nup96 [Vitis vinifera]	4e-36	-	GO:0006810.transport;GO:0005643.nuclear pore;	K14297	ko03013. RNA transport;ko05164. Influenza A;
comp6690_c0_seq1	-	-	318	-	-	gb|EEE57941.1| hypothetical protein OsJ_08651 [Oryza sativa Japonica Group]	4e-19	-	GO:0005524.ATP binding;GO:0004674.protein serine/threonine kinase activity;GO:0004672.protein kinase activity;GO:0000166.nucleotide binding;GO:0006468.protein phosphorylation;GO:0016772.transferase activity. transferring phosphorus-containing groups;	-	-
comp6702_c0_seq1	-	-	274	sp|Q3E6Q1|PPR32_ARATH Pentatricopeptide repeat-containing protein At1g11290 OS=Arabidopsis thaliana GN=PCMP-H40 PE=2 SV=1	4e-29	ref|XP_003526349.1| PREDICTED: pentatricopeptide repeat-containing protein At1g11290-like [Glycine max]	4e-36	-	GO:0005488.binding;	-	-
comp6712_c0_seq1	-	-	223	-	-	gb|EGR97904.1| hypothetical protein HMPREF1162_0311 [Propionibacterium acnes SK182B-JCVI]	2e-07	-	-	-	-
comp6759_c0_seq1	CCR	cinnamoyl-CoA reductase	523	-	-	gb|AFG26325.1| cinnamoyl-CoA reductase [Cinnamomum osmophloeum]	1e-34	-	GO:0044237.cellular metabolic process;GO:0003824.catalytic activity;GO:0055114.oxidation-reduction process;GO:0005488.binding;GO:0016621.cinnamoyl-CoA reductase activity;GO:0016491.oxidoreductase activity;GO:0050662.coenzyme binding;	K09753	ko00940. Phenylpropanoid biosynthesis;
comp6761_c0_seq1	-	-	377	-	-	gb|ABB47451.1| retrotransposon protein. putative. unclassified [Oryza sativa Japonica Group]	4e-12	-	-	-	-
comp6764_c0_seq1	-	-	308	sp|Q9C6B2|NRAM2_ARATH Metal transporter Nramp2 OS=Arabidopsis thaliana GN=NRAMP2 PE=2 SV=1	3e-31	gb|ABF97544.1| Metal transporter Nramp2. putative [Oryza sativa Japonica Group] gb|EAZ27744.1| hypothetical protein OsJ_11691 [Oryza sativa Japonica Group]	5e-31	P	GO:0016020.membrane;GO:0006810.transport;GO:0005215.transporter activity;	-	-
comp6773_c0_seq1	PIP5K	1-phosphatidylinositol-4-phosphate 5-kinase	224	sp|Q8L850|PI5K9_ARATH Phosphatidylinositol 4-phosphate 5-kinase 9 OS=Arabidopsis thaliana GN=PIP5K9 PE=1 SV=2	3e-38	ref|XP_003535198.1| PREDICTED: phosphatidylinositol-4-phosphate 5-kinase 9-like [Glycine max]	1e-37	R	GO:0016307.phosphatidylinositol phosphate kinase activity;GO:0005524.ATP binding;GO:0046488.phosphatidylinositol metabolic process;GO:0016308.1-phosphatidylinositol-4-phosphate 5-kinase activity;GO:0046854.phosphatidylinositol phosphorylation;	K00889	ko00562. Inositol phosphate metabolism;ko04070. Phosphatidylinositol signaling system;ko04144. Endocytosis;ko04666. Fc gamma R-mediated phagocytosis;ko04810. Regulation of actin cytoskeleton;
comp6781_c0_seq1	-	-	447	-	-	ref|YP_003162127.1| hypothetical protein Jden_2187 [Jonesia denitrificans DSM 20603] gb|ACV09824.1| hypothetical protein Jden_2187 [Jonesia denitrificans DSM 20603]	4e-07	-	-	-	-
comp6786_c0_seq1	-	-	248	-	-	gb|AAK71556.1|AC087852_16 hypothetical protein [Oryza sativa Japonica Group]	6e-27	-	-	-	-
comp6798_c0_seq1	E2.4.1.14	sucrose-phosphate synthase	292	sp|P49031|SPSA_BETVU Probable sucrose-phosphate synthase OS=Beta vulgaris GN=SPS PE=2 SV=1	3e-50	gb|ABM17023.1| sucrose phosphate synthase [Musa acuminata AAA Group]	2e-56	-	GO:0005515.protein binding;GO:0016757.transferase activity. transferring glycosyl groups;GO:0009058.biosynthetic process;GO:0016740.transferase activity;GO:0005985.sucrose metabolic process;GO:0046524.sucrose-phosphate synthase activity;	K00696	ko00500. Starch and sucrose metabolism;
comp6802_c0_seq1	PPP2R3	protein phosphatase 2 (formerly 2A). regulatory subunit B''	261	-	-	ref|XP_002319110.1| predicted protein [Populus trichocarpa] gb|EEE95033.1| predicted protein [Populus trichocarpa]	9e-35	A	GO:0005509.calcium ion binding;	K11583	ko03015. mRNA surveillance pathway;ko04151. PI3K-Akt signaling pathway;ko04728. Dopaminergic synapse;
comp6809_c0_seq1	-	-	297	-	-	ref|XP_002526071.1| conserved hypothetical protein [Ricinus communis] gb|EEF36265.1| conserved hypothetical protein [Ricinus communis]	3e-11	-	-	-	-
comp6831_c0_seq1	-	-	318	-	-	gb|EAY83899.1| hypothetical protein OsI_39121 [Oryza sativa Indica Group]	1e-12	-	GO:0005634.nucleus;GO:0003677.DNA binding;GO:0006355.regulation of transcription. DNA-dependent;GO:0006351.transcription. DNA-dependent;GO:0003700.sequence-specific DNA binding transcription factor activity;	-	-
comp6841_c0_seq1	-	-	242	-	-	ref|XP_003571451.1| PREDICTED: choline-phosphate cytidylyltransferase B-like [Brachypodium distachyon]	2e-10	-	GO:0009058.biosynthetic process;GO:0016779.nucleotidyltransferase activity;GO:0016740.transferase activity;GO:0003824.catalytic activity;	-	-
comp6843_c0_seq1	-	-	267	sp|Q8L840|RQL4A_ARATH ATP-dependent DNA helicase Q-like 4A OS=Arabidopsis thaliana GN=RECQL4A PE=2 SV=1	1e-08	ref|XP_002265586.1| PREDICTED: ATP-dependent DNA helicase Q-like 4A-like [Vitis vinifera]	5e-08	-	GO:0006281.DNA repair;GO:0005524.ATP binding;GO:0006260.DNA replication;GO:0005622.intracellular;GO:0004386.helicase activity;GO:0003824.catalytic activity;GO:0008026.ATP-dependent helicase activity;GO:0003676.nucleic acid binding;GO:0016787.hydrolase activity;GO:0000166.nucleotide binding;GO:0043140.ATP-dependent 3'-5' DNA helicase activity;GO:0044237.cellular metabolic process;GO:0006310.DNA re…	-	-
comp6863_c0_seq1	-	-	213	-	-	emb|CBI19204.3| unnamed protein product [Vitis vinifera]	8e-21	S	-	-	-
comp6866_c0_seq1	ATM. TEL1	ataxia telangiectasia mutated family protein	274	sp|Q9M3G7|ATM_ARATH Serine/threonine-protein kinase ATM OS=Arabidopsis thaliana GN=ATM PE=2 SV=1	1e-21	ref|XP_002511396.1| ataxia telangiectasia mutated. putative [Ricinus communis] gb|EEF51998.1| ataxia telangiectasia mutated. putative [Ricinus communis]	8e-23	-	GO:0016310.phosphorylation;GO:0005524.ATP binding;GO:0004674.protein serine/threonine kinase activity;GO:0016301.kinase activity;GO:0000166.nucleotide binding;GO:0016773.phosphotransferase activity. alcohol group as acceptor;GO:0016740.transferase activity;GO:0005488.binding;GO:0016772.transferase activity. transferring phosphorus-containing groups;	K04728	ko04064. NF-kappa B signaling pathway;ko04110. Cell cycle;ko04115. p53 signaling pathway;ko04210. Apoptosis;ko05166. HTLV-I infection;ko05202. Transcriptional misregulation in cancer;
comp6877_c0_seq1	-	-	298	-	-	ref|XP_002513847.1| conserved hypothetical protein [Ricinus communis] gb|EEF48430.1| conserved hypothetical protein [Ricinus communis]	1e-31	-	-	-	-
comp6882_c0_seq1	-	-	365	-	-	gb|AEB96141.1| E2F protein [Cocos nucifera]	3e-19	-	GO:0005634.nucleus;GO:0003677.DNA binding;GO:0006355.regulation of transcription. DNA-dependent;GO:0005667.transcription factor complex;GO:0006351.transcription. DNA-dependent;GO:0003700.sequence-specific DNA binding transcription factor activity;	-	-
comp6890_c0_seq2	-	-	301	sp|Q8H1Z0|WAX2_ARATH Protein WAX2 OS=Arabidopsis thaliana GN=WAX2 PE=1 SV=1	5e-26	ref|NP_001063227.1| Os09g0426800 [Oryza sativa Japonica Group] dbj|BAD33619.1| putative Gl1 protein [Oryza sativa Japonica Group] dbj|BAF25141.1| Os09g0426800 [Oryza sativa Japonica Group] gb|EAZ09166.1| hypothetical protein OsI_31436 [Oryza sativa Indica Group]	4e-30	-	-	-	-
comp6894_c0_seq1	-	-	277	sp|Q9LN01|PPR21_ARATH Pentatricopeptide repeat-containing protein At1g08070 OS=Arabidopsis thaliana GN=PCMP-H12 PE=2 SV=1	5e-07	ref|XP_002266871.1| PREDICTED: pentatricopeptide repeat-containing protein At5g66520-like [Vitis vinifera]	7e-08	-	GO:0005488.binding;	-	-
comp6898_c0_seq1	-	-	576	sp|Q6NLC1|AB2D_ARATH ABC transporter D family member 2. chloroplastic OS=Arabidopsis thaliana GN=ABCC2 PE=1 SV=1	1e-84	gb|ABN08200.1| AAA ATPase; ABC transporter. transmembrane region. type 1 [Medicago truncatula]	7e-87	-	GO:0016020.membrane;GO:0006810.transport;GO:0055085.transmembrane transport;GO:0005524.ATP binding;GO:0042626.ATPase activity. coupled to transmembrane movement of substances;GO:0000166.nucleotide binding;GO:0006200.ATP catabolic process;GO:0016021.integral to membrane;GO:0017111.nucleoside-triphosphatase activity;GO:0005886.plasma membrane;GO:0016887.ATPase activity;	-	-
comp6923_c0_seq1	-	-	209	sp|P92519|M810_ARATH Uncharacterized mitochondrial protein AtMg00810 OS=Arabidopsis thaliana GN=AtMg00810 PE=4 SV=1	2e-07	emb|CAN79780.1| hypothetical protein VITISV_041885 [Vitis vinifera]	4e-23	-	GO:0046872.metal ion binding;GO:0008270.zinc ion binding;GO:0003676.nucleic acid binding;	-	-
comp6930_c0_seq1	dnaK	molecular chaperone DnaK	399	sp|P29357|HSP7E_SPIOL Chloroplast envelope membrane 70 kDa heat shock-related protein OS=Spinacia oleracea GN=SCE70 PE=1 SV=3	9e-55	emb|CAC16168.1| hsp70 protein [Zea mays]	8e-56	O	GO:0016020.membrane;GO:0005524.ATP binding;GO:0000166.nucleotide binding;GO:0006950.response to stress;GO:0009536.plastid;GO:0031969.chloroplast membrane;GO:0009507.chloroplast;	K04043	ko03018. RNA degradation;ko05152. Tuberculosis;
comp6932_c0_seq1	-	-	378	-	-	ref|XP_002315348.1| predicted protein [Populus trichocarpa] gb|EEF01519.1| predicted protein [Populus trichocarpa]	2e-31	-	GO:0016757.transferase activity. transferring glycosyl groups;GO:0016758.transferase activity. transferring hexosyl groups;GO:0016740.transferase activity;GO:0001888.glucuronyl-galactosyl-proteoglycan 4-alpha-N-acetylglucosaminyltransferase activity;GO:0031227.intrinsic to endoplasmic reticulum membrane;	-	-
comp6938_c0_seq1	-	-	297	sp|P50398|GDIA_RAT Rab GDP dissociation inhibitor alpha OS=Rattus norvegicus GN=Gdi1 PE=1 SV=1	1e-37	ref|XP_002268877.1| PREDICTED: rab GDP dissociation inhibitor alpha [Vitis vinifera] emb|CBI34015.3| unnamed protein product [Vitis vinifera]	1e-57	O	GO:0043547.positive regulation of GTPase activity;GO:0005737.cytoplasm;GO:0015031.protein transport;GO:0005093.Rab GDP-dissociation inhibitor activity;GO:0030496.midbody;GO:0005096.GTPase activator activity;	-	-
comp6939_c0_seq1	APC3. CDC27	anaphase-promoting complex subunit 3	243	sp|Q8LGU6|CD27B_ARATH Cell division cycle protein 27 homolog B OS=Arabidopsis thaliana GN=CDC27B PE=1 SV=1	1e-33	ref|XP_002514239.1| cell division cycle. putative [Ricinus communis] gb|EEF48193.1| cell division cycle. putative [Ricinus communis]	7e-33	-	GO:0051301.cell division;GO:0005488.binding;	K03350	ko04110. Cell cycle;ko04111. Cell cycle - yeast;ko04113. Meiosis - yeast;ko04114. Oocyte meiosis;ko04120. Ubiquitin mediated proteolysis;ko04914. Progesterone-mediated oocyte maturation;ko05166. HTLV-I infection;
comp6960_c0_seq1	LOX2S	lipoxygenase	211	sp|Q9FNX8|LOX4_ARATH Lipoxygenase 4. chloroplastic OS=Arabidopsis thaliana GN=LOX4 PE=2 SV=1	5e-36	gb|AAV92893.1| Avr9/Cf-9 rapidly elicited protein 44 [Nicotiana tabacum]	4e-35	-	GO:0016702.oxidoreductase activity. acting on single donors with incorporation of molecular oxygen. incorporation of two atoms of oxygen;GO:0005506.iron ion binding;GO:0055114.oxidation-reduction process;GO:0046872.metal ion binding;GO:0006633.fatty acid biosynthetic process;GO:0031408.oxylipin biosynthetic process;GO:0008610.lipid biosynthetic process;GO:0016165.lipoxygenase activity;GO:0016491.…	K00454	ko00591. Linoleic acid metabolism;ko00592. alpha-Linolenic acid metabolism;
comp7003_c0_seq2	-	-	270	-	-	emb|CBI24866.3| unnamed protein product [Vitis vinifera]	8e-11	-	GO:0006397.mRNA processing;GO:0000166.nucleotide binding;GO:0003676.nucleic acid binding;	-	-
comp7005_c0_seq1	-	-	456	-	-	gb|AAL87147.1|AF480496_1 putative n-calpain-1 large subunit [Oryza sativa Japonica Group]	2e-55	-	GO:0004198.calcium-dependent cysteine-type endopeptidase activity;GO:0006508.proteolysis;GO:0004197.cysteine-type endopeptidase activity;GO:0005622.intracellular;	-	-
comp7024_c0_seq1	-	-	269	sp|Q8LLE5|FPP_SOLLC Filament-like plant protein (Fragment) OS=Solanum lycopersicum GN=FPP PE=1 SV=1	2e-08	gb|EEC68926.1| hypothetical protein OsI_37617 [Oryza sativa Indica Group]	2e-14	Z	-	-	-
comp7033_c0_seq1	-	-	364	-	-	emb|CAN82890.1| hypothetical protein VITISV_005057 [Vitis vinifera]	7e-18	-	GO:0005524.ATP binding;GO:0004674.protein serine/threonine kinase activity;GO:0000166.nucleotide binding;GO:0004672.protein kinase activity;GO:0006468.protein phosphorylation;GO:0016772.transferase activity. transferring phosphorus-containing groups;	-	-
comp7042_c0_seq1	-	-	506	-	-	ref|XP_002269994.1| PREDICTED: serine/threonine-protein kinase KIPK-like [Vitis vinifera]	1e-18	-	GO:0016310.phosphorylation;GO:0005524.ATP binding;GO:0004674.protein serine/threonine kinase activity;GO:0016301.kinase activity;GO:0004672.protein kinase activity;GO:0006468.protein phosphorylation;GO:0016740.transferase activity;GO:0016772.transferase activity. transferring phosphorus-containing groups;	-	-
comp7045_c0_seq1	XRCC2	DNA-repair protein XRCC2	275	sp|Q682D3|XRCC2_ARATH DNA repair protein XRCC2 homolog OS=Arabidopsis thaliana GN=XRCC2 PE=2 SV=2	1e-21	ref|XP_002272275.1| PREDICTED: DNA repair protein XRCC2 homolog [Vitis vinifera]	1e-23	-	-	K10879	ko03440. Homologous recombination;
comp7066_c0_seq1	-	-	387	-	-	ref|XP_002529154.1| conserved hypothetical protein [Ricinus communis] gb|EEF33267.1| conserved hypothetical protein [Ricinus communis]	4e-28	-	GO:0016787.hydrolase activity;	-	-
comp7071_c0_seq1	PGD. gnd	6-phosphogluconate dehydrogenase	254	sp|Q9Z8I3|6PGD_CHLPN 6-phosphogluconate dehydrogenase. decarboxylating OS=Chlamydia pneumoniae GN=gnd PE=3 SV=1	3e-16	gb|AAK49897.1|AF295670_1 plastidic 6-phosphogluconate dehydrogenase [Spinacia oleracea]	1e-39	G	GO:0016616.oxidoreductase activity. acting on the CH-OH group of donors. NAD or NADP as acceptor;GO:0004616.phosphogluconate dehydrogenase (decarboxylating) activity;GO:0019521.D-gluconate metabolic process;GO:0055114.oxidation-reduction process;GO:0005488.binding;GO:0050661.NADP binding;GO:0006098.pentose-phosphate shunt;GO:0016491.oxidoreductase activity;GO:0050662.coenzyme binding;	K00033	ko00030. Pentose phosphate pathway;ko00480. Glutathione metabolism;
comp7072_c0_seq1	-	-	455	-	-	ref|XP_002280907.1| PREDICTED: exostosin-1-like [Vitis vinifera]	4e-17	-	GO:0016758.transferase activity. transferring hexosyl groups;GO:0031227.intrinsic to endoplasmic reticulum membrane;	-	-
comp7075_c0_seq1	-	-	255	sp|Q9M9E7|U85A4_ARATH UDP-glycosyltransferase 85A4 OS=Arabidopsis thaliana GN=UGT85A4 PE=2 SV=1	8e-16	ref|XP_002323756.1| predicted protein [Populus trichocarpa] gb|EEF03889.1| predicted protein [Populus trichocarpa]	4e-15	-	GO:0016757.transferase activity. transferring glycosyl groups;GO:0008152.metabolic process;GO:0016758.transferase activity. transferring hexosyl groups;GO:0016740.transferase activity;	-	-
comp7077_c0_seq1	CESA	cellulose synthase A	270	sp|Q69V23|CESA3_ORYSJ Probable cellulose synthase A catalytic subunit 3 [UDP-forming] OS=Oryza sativa subsp. japonica GN=CESA3 PE=2 SV=1	2e-46	gb|ACL36367.1| cellulose synthase CesA9 [Bambusa oldhamii]	2e-48	-	GO:0016020.membrane;GO:0016760.cellulose synthase (UDP-forming) activity;GO:0046872.metal ion binding;GO:0016757.transferase activity. transferring glycosyl groups;GO:0030244.cellulose biosynthetic process;GO:0008270.zinc ion binding;GO:0016740.transferase activity;	K10999	-
comp7080_c0_seq1	-	-	415	-	-	ref|XP_002312824.1| predicted protein [Populus trichocarpa] gb|EEE86779.1| predicted protein [Populus trichocarpa]	8e-24	-	-	-	-
comp7088_c0_seq1	-	-	353	sp|Q8LEM6|HA22H_ARATH HVA22-like protein h OS=Arabidopsis thaliana GN=HVA22H PE=2 SV=2	4e-17	ref|XP_002441860.1| hypothetical protein SORBIDRAFT_08g003640 [Sorghum bicolor] gb|EES15698.1| hypothetical protein SORBIDRAFT_08g003640 [Sorghum bicolor]	4e-24	-	-	-	-
comp7089_c0_seq1	-	-	341	sp|Q9FJD5|LAC17_ARATH Laccase-17 OS=Arabidopsis thaliana GN=LAC17 PE=2 SV=1	2e-62	ref|XP_002317504.1| predicted protein [Populus trichocarpa] gb|EEE98116.1| predicted protein [Populus trichocarpa]	2e-66	Q	GO:0046274.lignin catabolic process;GO:0008471.laccase activity;GO:0048046.apoplast;GO:0046872.metal ion binding;GO:0005507.copper ion binding;GO:0055114.oxidation-reduction process;GO:0016491.oxidoreductase activity;	-	-
comp7091_c0_seq1	-	-	585	sp|Q94B59|PP372_ARATH Pentatricopeptide repeat-containing protein At5g09450. mitochondrial OS=Arabidopsis thaliana GN=At5g09450 PE=2 SV=1	1e-52	emb|CBI40661.3| unnamed protein product [Vitis vinifera]	2e-62	-	-	-	-
comp7094_c0_seq1	-	-	356	sp|Q94AS9|CNGC4_ARATH Cyclic nucleotide-gated ion channel 4 OS=Arabidopsis thaliana GN=CNGC4 PE=2 SV=2	9e-24	ref|XP_003541002.1| PREDICTED: cyclic nucleotide-gated ion channel 4-like [Glycine max]	1e-26	-	-	-	-
comp7097_c0_seq1	-	-	244	sp|O64495|SDD1_ARATH Subtilisin-like protease SDD1 OS=Arabidopsis thaliana GN=SDD1 PE=2 SV=1	4e-33	ref|XP_002301847.1| predicted protein [Populus trichocarpa] gb|EEE81120.1| predicted protein [Populus trichocarpa]	2e-34	-	GO:0032440.2-alkenal reductase [NAD(P)] activity;GO:0004252.serine-type endopeptidase activity;GO:0008233.peptidase activity;GO:0042802.identical protein binding;GO:0055114.oxidation-reduction process;GO:0008236.serine-type peptidase activity;GO:0006508.proteolysis;GO:0016787.hydrolase activity;GO:0043086.negative regulation of catalytic activity;GO:0005576.extracellular region;GO:0016491.oxidore…	-	-
comp7102_c0_seq1	-	-	229	sp|B9SLR1|Y231_RICCO UPF0392 protein RCOM_0530710 OS=Ricinus communis GN=RCOM_0530710 PE=3 SV=1	4e-40	gb|ADN34072.1| ubiquitin-protein ligase [Cucumis melo subsp. melo]	8e-39	-	GO:0016020.membrane;GO:0046872.metal ion binding;GO:0016021.integral to membrane;GO:0008270.zinc ion binding;GO:0016874.ligase activity;	-	-
comp7103_c0_seq2	-	-	224	-	-	emb|CBI40482.3| unnamed protein product [Vitis vinifera]	2e-10	-	-	-	-
comp7119_c0_seq1	-	-	504	-	-	emb|CAN72171.1| hypothetical protein VITISV_036207 [Vitis vinifera]	1e-31	-	GO:0015074.DNA integration;GO:0046872.metal ion binding;GO:0003677.DNA binding;GO:0006508.proteolysis;GO:0008270.zinc ion binding;GO:0004190.aspartic-type endopeptidase activity;GO:0003676.nucleic acid binding;	-	-
comp7123_c0_seq1	MYH	myosin heavy chain	238	sp|P05661|MYSA_DROME Myosin heavy chain. muscle OS=Drosophila melanogaster GN=Mhc PE=1 SV=4	8e-16	ref|XP_003545707.1| PREDICTED: myosin-J heavy chain-like [Glycine max]	6e-23	Z	GO:0005524.ATP binding;GO:0006936.muscle contraction;GO:0003774.motor activity;GO:0030016.myofibril;GO:0005737.cytoplasm;GO:0003779.actin binding;GO:0043234.protein complex;GO:0000166.nucleotide binding;GO:0016459.myosin complex;GO:0032982.myosin filament;GO:0005516.calmodulin binding;	K10352	ko04530. Tight junction;ko05416. Viral myocarditis;
comp7125_c0_seq1	-	-	286	-	-	ref|XP_002862792.1| hypothetical protein ARALYDRAFT_497294 [Arabidopsis lyrata subsp. lyrata] gb|EFH39050.1| hypothetical protein ARALYDRAFT_497294 [Arabidopsis lyrata subsp. lyrata]	3e-31	U	GO:0005097.Rab GTPase activator activity;GO:0032851.positive regulation of Rab GTPase activity;GO:0005622.intracellular;GO:0032313.regulation of Rab GTPase activity;	-	-
comp7139_c0_seq1	-	-	218	sp|Q00775|SSG1_SOLTU Granule-bound starch synthase 1. chloroplastic/amyloplastic OS=Solanum tuberosum GN=WAXY PE=1 SV=1	4e-07	gb|ABU87165.1| granule bound starch synthase [Bituminaria bituminosa]	3e-08	-	GO:0033840.NDP-glucose-starch glucosyltransferase activity;GO:0009501.amyloplast;GO:0019252.starch biosynthetic process;GO:0009058.biosynthetic process;GO:0016757.transferase activity. transferring glycosyl groups;GO:0009011.starch synthase activity;GO:0009536.plastid;GO:0016740.transferase activity;GO:0009250.glucan biosynthetic process;GO:0009507.chloroplast;	-	-
comp7146_c0_seq1	SERK1	somatic embryogenesis receptor kinase 1	201	sp|Q9SHI3|RLP2_ARATH Receptor-like protein 2 OS=Arabidopsis thaliana GN=RLP2 PE=2 SV=1	6e-11	ref|XP_002445598.1| hypothetical protein SORBIDRAFT_07g022380 [Sorghum bicolor] gb|EES15093.1| hypothetical protein SORBIDRAFT_07g022380 [Sorghum bicolor]	1e-11	TS	GO:0016020.membrane;GO:0016310.phosphorylation;GO:0005524.ATP binding;GO:0016301.kinase activity;GO:0004872.receptor activity;GO:0006468.protein phosphorylation;GO:0008289.lipid binding;GO:0004674.protein serine/threonine kinase activity;GO:0006952.defense response;GO:0004672.protein kinase activity;GO:0000166.nucleotide binding;GO:0016021.integral to membrane;GO:0016740.transferase activity;GO:0…	K13418	-
comp7175_c0_seq1	-	-	210	sp|Q43299|CAPP_AMAHP Phosphoenolpyruvate carboxylase OS=Amaranthus hypochondriacus PE=2 SV=1	7e-09	gb|EAZ06755.1| hypothetical protein OsI_29000 [Oryza sativa Indica Group]	9e-09	-	GO:0008152.metabolic process;GO:0008964.phosphoenolpyruvate carboxylase activity;GO:0003824.catalytic activity;GO:0005737.cytoplasm;GO:0006099.tricarboxylic acid cycle;GO:0016829.lyase activity;GO:0015977.carbon fixation;GO:0009760.C4 photosynthesis;GO:0015979.photosynthesis;	-	-
comp7202_c0_seq1	-	-	220	-	-	dbj|BAB40826.1| reverse transcriptase [Zea mays]	3e-11	-	GO:0003964.RNA-directed DNA polymerase activity;GO:0003723.RNA binding;GO:0006278.RNA-dependent DNA replication;	-	-
comp7209_c0_seq1	-	-	231	-	-	gb|ACG34647.1| pyruvate dehydrogenase E1 component subunit beta [Zea mays]	6e-08	-	GO:0008152.metabolic process;GO:0003824.catalytic activity;	-	-
comp7226_c0_seq1	-	-	279	sp|Q9Y4I1|MYO5A_HUMAN Unconventional myosin-Va OS=Homo sapiens GN=MYO5A PE=1 SV=2	1e-13	ref|XP_002263591.2| PREDICTED: myosin-H heavy chain-like [Vitis vinifera]	7e-36	Z	GO:0007165.signal transduction;GO:0005524.ATP binding;GO:0003774.motor activity;GO:0003779.actin binding;GO:0000166.nucleotide binding;GO:0016459.myosin complex;GO:0016021.integral to membrane;GO:0004871.signal transducer activity;	-	-
comp7240_c0_seq1	GPI7	ethanolaminephosphotransferase	380	sp|Q5H8A4|PIGG_HUMAN GPI ethanolamine phosphate transferase 2 OS=Homo sapiens GN=PIGG PE=1 SV=1	2e-29	ref|XP_002310311.1| predicted protein [Populus trichocarpa] gb|EEE90761.1| predicted protein [Populus trichocarpa]	3e-54	T	GO:0016020.membrane;GO:0006506.GPI anchor biosynthetic process;GO:0005783.endoplasmic reticulum;GO:0008152.metabolic process;GO:0016021.integral to membrane;GO:0005789.endoplasmic reticulum membrane;GO:0016740.transferase activity;GO:0003824.catalytic activity;	K05310	ko00563. Glycosylphosphatidylinositol(GPI)-anchor biosynthesis;
comp7254_c0_seq1	-	-	268	-	-	ref|XP_003562545.1| PREDICTED: uncharacterized protein LOC100833358 [Brachypodium distachyon]	1e-21	-	GO:0000166.nucleotide binding;GO:0008270.zinc ion binding;GO:0005622.intracellular;GO:0003676.nucleic acid binding;	-	-
comp7257_c0_seq1	PP2C	protein phosphatase 2C	218	sp|Q65XK7|P2C51_ORYSJ Probable protein phosphatase 2C 51 OS=Oryza sativa subsp. japonica GN=Os05g0572700 PE=2 SV=1	5e-18	dbj|BAJ98410.1| predicted protein [Hordeum vulgare subsp. vulgare]	1e-22	T	GO:0008152.metabolic process;GO:0003824.catalytic activity;GO:0004722.protein serine/threonine phosphatase activity;GO:0008287.protein serine/threonine phosphatase complex;GO:0046872.metal ion binding;GO:0016787.hydrolase activity;GO:0004721.phosphoprotein phosphatase activity;GO:0006470.protein dephosphorylation;	K14497	ko04075. Plant hormone signal transduction;
comp7270_c0_seq1	E3.1.1.11	pectinesterase	219	sp|Q9FF77|PME47_ARATH Probable pectinesterase/pectinesterase inhibitor 47 OS=Arabidopsis thaliana GN=PME47 PE=2 SV=1	2e-11	ref|NP_196116.1| Putative pectinesterase/pectinesterase inhibitor 47 [Arabidopsis thaliana] sp|Q9FF77.1|PME47_ARATH RecName: Full=Probable pectinesterase/pectinesterase inhibitor 47; Includes: RecName: Full=Pectinesterase inhibitor 47; AltName: Full=Pectin methylesterase inhibitor 47; Includes: RecName: Full=Pectinesterase 47; Short=PE 47; AltName: Full=Pectin methylesterase 47; Short=AtPME47; Fl…	6e-10	-	GO:0045330.aspartyl esterase activity;GO:0016787.hydrolase activity;GO:0005618.cell wall;GO:0043086.negative regulation of catalytic activity;GO:0004857.enzyme inhibitor activity;GO:0030599.pectinesterase activity;GO:0042545.cell wall modification;	K01051	ko00040. Pentose and glucuronate interconversions;ko00500. Starch and sucrose metabolism;
comp7273_c0_seq2	-	-	404	-	-	ref|XP_002319808.1| predicted protein [Populus trichocarpa] gb|EEE95731.1| predicted protein [Populus trichocarpa]	1e-39	-	GO:0046983.protein dimerization activity;GO:0003676.nucleic acid binding;	-	-
comp7290_c0_seq2	-	-	335	-	-	ref|NP_001176053.1| Os10g0190800 [Oryza sativa Japonica Group] dbj|BAH94781.1| Os10g0190800 [Oryza sativa Japonica Group]	3e-17	-	GO:0055114.oxidation-reduction process;GO:0016491.oxidoreductase activity;	-	-
comp7310_c0_seq1	-	-	373	-	-	-	-	-	GO:0000287.magnesium ion binding;GO:0006184.GTP catabolic process;GO:0005622.intracellular;GO:0005525.GTP binding;GO:0003924.GTPase activity;	-	-
comp7317_c0_seq1	-	-	201	sp|Q9FNZ2|C3H48_ARATH Zinc finger CCCH domain-containing protein 48 OS=Arabidopsis thaliana GN=ZFWD1 PE=2 SV=1	5e-18	ref|XP_003534022.1| PREDICTED: zinc finger CCCH domain-containing protein 48-like [Glycine max]	9e-18	-	GO:0008270.zinc ion binding;GO:0016740.transferase activity;GO:0016905.myosin heavy chain kinase activity;GO:0003676.nucleic acid binding;	-	-
comp7333_c0_seq2	-	-	334	-	-	emb|CAN81461.1| hypothetical protein VITISV_025302 [Vitis vinifera]	4e-16	-	GO:0008270.zinc ion binding;GO:0003676.nucleic acid binding;	-	-
comp7337_c0_seq1	-	-	475	-	-	gb|ABY61028.1| zinc finger-homeodomain protein 1 [Yucca filamentosa]	4e-48	-	GO:0003677.DNA binding;GO:0006355.regulation of transcription. DNA-dependent;GO:0043565.sequence-specific DNA binding;GO:0006351.transcription. DNA-dependent;GO:0003700.sequence-specific DNA binding transcription factor activity;	-	-
comp7346_c0_seq1	ABCB1	ATP-binding cassette. subfamily B (MDR/TAP). member 1	315	sp|O80725|AB4B_ARATH ABC transporter B family member 4 OS=Arabidopsis thaliana GN=ABCB4 PE=1 SV=1	2e-42	emb|CAN81148.1| hypothetical protein VITISV_020814 [Vitis vinifera]	6e-44	QUP	GO:0006810.transport;GO:0055085.transmembrane transport;GO:0005524.ATP binding;GO:0042626.ATPase activity. coupled to transmembrane movement of substances;GO:0015415.phosphate ion transmembrane-transporting ATPase activity;GO:0016787.hydrolase activity;GO:0000166.nucleotide binding;GO:0006200.ATP catabolic process;GO:0016021.integral to membrane;GO:0017111.nucleoside-triphosphatase activity;GO:00…	K05658	ko02010. ABC transporters;ko04976. Bile secretion;
comp7353_c0_seq1	IFITM	interferon induced transmembrane protein	604	sp|P13164|IFM1_HUMAN Interferon-induced transmembrane protein 1 OS=Homo sapiens GN=IFITM1 PE=1 SV=3	3e-56	ref|NP_001071610.1| interferon-induced transmembrane protein 1 (9-27) isoform 1 [Bos taurus] gb|AAI20480.1| Interferon induced transmembrane protein 1 (9-27) [Bos taurus] gb|AAI42011.1| Interferon induced transmembrane protein 1 (9-27) [Bos taurus]	3e-69	-	-	K06566	-
comp7356_c0_seq1	HUWE1. MULE. ARF-BP1	E3 ubiquitin-protein ligase HUWE1	463	sp|Q8GY23|UPL1_ARATH E3 ubiquitin-protein ligase UPL1 OS=Arabidopsis thaliana GN=UPL1 PE=1 SV=3	4e-22	gb|EEC69178.1| hypothetical protein OsI_38149 [Oryza sativa Indica Group]	1e-53	-	-	K10592	ko04120. Ubiquitin mediated proteolysis;
comp7378_c0_seq1	NRPD1	DNA-directed RNA polymerase IV subunit 1	294	sp|Q9LQ02|NRPD1_ARATH DNA-directed RNA polymerase D subunit 1 OS=Arabidopsis thaliana GN=NRPD1 PE=1 SV=1	9e-19	ref|NP_001063889.1| Os09g0555200 [Oryza sativa Japonica Group] dbj|BAF25803.1| Os09g0555200 [Oryza sativa Japonica Group]	1e-26	-	-	K16250	-
comp7379_c0_seq1	-	-	256	-	-	gb|AEX94542.1| ribosomal protein L16 (chloroplast) [Trichopetalum plumosum]	4e-10	-	-	-	-
comp7417_c0_seq1	MRS2. MFM1	magnesium transporter	269	sp|Q67UQ7|MRS2B_ORYSJ Magnesium transporter MRS2-B OS=Oryza sativa subsp. japonica GN=MRS2-B PE=2 SV=1	3e-15	ref|XP_003560366.1| PREDICTED: LOW QUALITY PROTEIN: magnesium transporter MRS2-B-like [Brachypodium distachyon]	5e-14	P	GO:0016020.membrane;GO:0055085.transmembrane transport;GO:0046873.metal ion transmembrane transporter activity;GO:0030001.metal ion transport;	K16075	-
comp7420_c0_seq1	-	-	333	sp|Q8RWD0|COL16_ARATH Zinc finger protein CONSTANS-LIKE 16 OS=Arabidopsis thaliana GN=COL16 PE=2 SV=2	1e-08	ref|XP_002311458.1| predicted protein [Populus trichocarpa] gb|EEE88825.1| predicted protein [Populus trichocarpa]	1e-12	-	GO:0008270.zinc ion binding;GO:0005622.intracellular;	-	-
comp7427_c0_seq1	CHS	chalcone synthase	424	sp|Q9FUB7|CHSY_HYPAN Chalcone synthase OS=Hypericum androsaemum PE=1 SV=1	6e-42	gb|ACR19998.1| type III polyketide synthase [Aloe arborescens]	5e-45	-	GO:0005575.cellular_component;GO:0016210.naringenin-chalcone synthase activity;GO:0009058.biosynthetic process;GO:0008152.metabolic process;GO:0009813.flavonoid biosynthetic process;GO:0016747.transferase activity. transferring acyl groups other than amino-acyl groups;GO:0016740.transferase activity;GO:0003824.catalytic activity;	K00660	ko00941. Flavonoid biosynthesis;ko04712. Circadian rhythm - plant;
comp7445_c0_seq1	MSH5	DNA mismatch repair protein MSH5	282	sp|F4JEP5|MSH5_ARATH DNA mismatch repair protein MSH5 OS=Arabidopsis thaliana GN=MSH5 PE=2 SV=1	2e-31	ref|XP_003571344.1| PREDICTED: mutS protein homolog 5-like [Brachypodium distachyon]	3e-34	-	GO:0005524.ATP binding;GO:0006298.mismatch repair;GO:0030983.mismatched DNA binding;	K08741	-
comp7452_c0_seq1	DCLRE1B. SNM1B	DNA cross-link repair 1B protein	379	-	-	ref|XP_002272846.1| PREDICTED: 5' exonuclease Apollo [Vitis vinifera] emb|CBI17997.3| unnamed protein product [Vitis vinifera]	5e-29	-	-	K15341	-
comp7455_c0_seq2	-	-	289	-	-	gb|ACS36180.1| amino acid/polyamine transporter II family protein [Oryza sativa Indica Group]	2e-20	-	GO:0016020.membrane;GO:0016021.integral to membrane;	-	-
comp7462_c0_seq1	-	-	303	-	-	ref|XP_003578621.1| PREDICTED: uncharacterized protein LOC100836088 [Brachypodium distachyon]	9e-23	ODR	GO:0005488.binding;	-	-
comp7463_c0_seq1	-	-	207	sp|Q9LZ56|DOF51_ARATH Dof zinc finger protein DOF5.1 OS=Arabidopsis thaliana GN=DOF5.1 PE=2 SV=1	3e-16	ref|XP_002530844.1| zinc finger protein. putative [Ricinus communis] gb|EEF31518.1| zinc finger protein. putative [Ricinus communis]	2e-19	-	GO:0003677.DNA binding;GO:0006355.regulation of transcription. DNA-dependent;GO:0008270.zinc ion binding;	-	-
comp7479_c0_seq1	-	-	275	-	-	gb|EEE57941.1| hypothetical protein OsJ_08651 [Oryza sativa Japonica Group]	8e-19	-	GO:0016310.phosphorylation;GO:0005524.ATP binding;GO:0004715.non-membrane spanning protein tyrosine kinase activity;GO:0004674.protein serine/threonine kinase activity;GO:0016301.kinase activity;GO:0004672.protein kinase activity;GO:0000166.nucleotide binding;GO:0006468.protein phosphorylation;GO:0016740.transferase activity;GO:0016772.transferase activity. transferring phosphorus-containing grou…	-	-
comp7510_c0_seq1	-	-	234	-	-	ref|NP_001060668.1| Os07g0684000 [Oryza sativa Japonica Group] emb|CAA70175.1| osr40g3 [Oryza sativa Indica Group] dbj|BAC83806.1| r40g3 protein [Oryza sativa Japonica Group] dbj|BAF22582.1| Os07g0684000 [Oryza sativa Japonica Group] gb|EAZ05176.1| hypothetical protein OsI_27371 [Oryza sativa Indica Group] gb|EAZ41124.1| hypothetical protein OsJ_25617 [Oryza sativa Japonica Group] gb|ACA50504.1| …	4e-28	-	-	-	-
comp7543_c0_seq1	-	-	222	-	-	ref|NP_001141792.1| uncharacterized protein LOC100273928 [Zea mays] gb|ACF87050.1| unknown [Zea mays]	3e-35	T	GO:0051020.GTPase binding;GO:0005525.GTP binding;GO:0005085.guanyl-nucleotide exchange factor activity;GO:0005488.binding;	-	-
comp7546_c0_seq1	-	-	204	sp|O65472|CRK12_ARATH Putative cysteine-rich receptor-like protein kinase 12 OS=Arabidopsis thaliana GN=CRK12 PE=2 SV=2	1e-24	gb|ADX41478.1| STK disease resistance protein-like protein [Setaria italica]	3e-26	TU	GO:0005524.ATP binding;GO:0004674.protein serine/threonine kinase activity;GO:0004672.protein kinase activity;GO:0000166.nucleotide binding;GO:0006468.protein phosphorylation;GO:0016772.transferase activity. transferring phosphorus-containing groups;	-	-
comp7550_c0_seq1	-	-	261	-	-	gb|EEE63657.1| hypothetical protein OsJ_18475 [Oryza sativa Japonica Group]	2e-07	-	-	-	-
comp7551_c0_seq1	-	-	233	-	-	ref|XP_003536401.1| PREDICTED: bifunctional protein tilS/hprT-like [Glycine max]	3e-10	-	GO:0016757.transferase activity. transferring glycosyl groups;GO:0009116.nucleoside metabolic process;GO:0006166.purine ribonucleoside salvage;GO:0016740.transferase activity;GO:0005737.cytoplasm;GO:0004422.hypoxanthine phosphoribosyltransferase activity;	-	-
comp7558_c0_seq1	E1.14.11.12	gibberellin 20-oxidase	386	sp|O04706|GAO1B_WHEAT Gibberellin 20 oxidase 1-B OS=Triticum aestivum GN=GA20ox1B PE=2 SV=1	2e-54	gb|ACU40944.1| gibberellin 20 oxidase [Dasypyrum villosum]	5e-53	QR	GO:0046872.metal ion binding;GO:0016706.oxidoreductase activity. acting on paired donors. with incorporation or reduction of molecular oxygen. 2-oxoglutarate as one donor. and incorporation of one atom each of oxygen into both donors;GO:0055114.oxidation-reduction process;GO:0016491.oxidoreductase activity;	K05282	ko00904. Diterpenoid biosynthesis;
comp7561_c0_seq1	-	-	309	-	-	gb|AAC64917.1| gag-pol polyprotein [Glycine max]	6e-08	-	GO:0015074.DNA integration;GO:0003677.DNA binding;GO:0008270.zinc ion binding;GO:0003676.nucleic acid binding;	-	-
comp7575_c0_seq1	-	-	287	-	-	gb|EEC83956.1| hypothetical protein OsI_30062 [Oryza sativa Indica Group]	9e-10	-	-	-	-
comp7600_c0_seq1	-	-	480	-	-	ref|NP_001131444.1| uncharacterized protein LOC100192776 [Zea mays] gb|ACF79849.1| unknown [Zea mays]	2e-78	-	-	-	-
comp7607_c0_seq1	-	-	276	-	-	gb|ABF71999.1| hypothetical protein MA4_111B14.30 [Musa acuminata]	1e-32	-	-	-	-
comp7611_c0_seq2	-	-	287	-	-	ref|YP_003714729.1| gp22 [Streptomyces phage phiSASD1] gb|ADE43446.1| gp22 [Streptomyces phage phiSASD1]	2e-20	-	-	-	-
comp7617_c0_seq2	-	-	397	-	-	gb|ACB28472.1| polyprotein [Ananas comosus]	4e-27	-	GO:0015074.DNA integration;GO:0003964.RNA-directed DNA polymerase activity;GO:0003723.RNA binding;GO:0003677.DNA binding;GO:0006278.RNA-dependent DNA replication;GO:0003676.nucleic acid binding;	-	-
comp7630_c0_seq1	-	-	228	-	-	gb|AAG51046.1|AC069473_8 gypsy/Ty-3 retroelement polyprotein; 69905-74404 [Arabidopsis thaliana] dbj|BAB03109.1| retroelement pol polyprotein [Arabidopsis thaliana]	7e-23	-	GO:0015074.DNA integration;GO:0003964.RNA-directed DNA polymerase activity;GO:0005634.nucleus;GO:0003723.RNA binding;GO:0003677.DNA binding;GO:0006278.RNA-dependent DNA replication;GO:0003676.nucleic acid binding;	-	-
comp7647_c0_seq1	-	-	429	-	-	ref|NP_001140298.1| uncharacterized protein LOC100272343 [Zea mays] gb|ACF83530.1| unknown [Zea mays]	1e-14	-	-	-	-
comp7648_c0_seq1	-	-	392	-	-	emb|CBI40980.3| unnamed protein product [Vitis vinifera]	5e-33	-	GO:0008104.protein localization;	-	-
comp7651_c0_seq1	-	-	244	-	-	ref|XP_002276062.1| PREDICTED: leucine-rich repeat protein SHOC-2 [Vitis vinifera] emb|CBI21582.3| unnamed protein product [Vitis vinifera]	4e-15	-	-	-	-
comp7663_c0_seq1	K07497	putative transposase	478	sp|Q7LHG5|YI31B_YEAST Transposon Ty3-I Gag-Pol polyprotein OS=Saccharomyces cerevisiae (strain ATCC 204508 / S288c) GN=TY3B-I PE=3 SV=2	1e-22	gb|EEC82503.1| hypothetical protein OsI_26980 [Oryza sativa Indica Group]	1e-48	-	GO:0015074.DNA integration;GO:0003964.RNA-directed DNA polymerase activity;GO:0003723.RNA binding;GO:0003677.DNA binding;GO:0006278.RNA-dependent DNA replication;GO:0003676.nucleic acid binding;	K07497	-
comp7667_c0_seq1	-	-	215	-	-	ref|XP_002453998.1| hypothetical protein SORBIDRAFT_04g022847 [Sorghum bicolor] gb|EES06974.1| hypothetical protein SORBIDRAFT_04g022847 [Sorghum bicolor]	7e-08	-	GO:0046983.protein dimerization activity;GO:0003676.nucleic acid binding;	-	-
comp7669_c0_seq1	-	-	205	sp|Q9MBG5|CML30_ARATH Probable calcium-binding protein CML30 OS=Arabidopsis thaliana GN=CML30 PE=2 SV=1	2e-16	ref|XP_002875484.1| calcium-binding EF hand family protein [Arabidopsis lyrata subsp. lyrata] gb|EFH51743.1| calcium-binding EF hand family protein [Arabidopsis lyrata subsp. lyrata]	1e-16	TR	GO:0005509.calcium ion binding;	-	-
comp7673_c0_seq1	-	-	344	-	-	ref|NP_001241758.1| dopamine beta-monooxygenase precursor [Zea mays] gb|ACG36459.1| dopamine beta-monooxygenase [Zea mays]	4e-20	-	GO:0016021.integral to membrane;GO:0004497.monooxygenase activity;	-	-
comp7691_c0_seq1	-	-	481	sp|Q93XX4|C2D61_ARATH C2 domain-containing protein At1g53590 OS=Arabidopsis thaliana GN=NTMC2T6.1 PE=1 SV=2	7e-37	ref|XP_002267637.2| PREDICTED: C2 domain-containing protein At1g53590-like [Vitis vinifera]	2e-44	-	-	-	-
comp7700_c0_seq1	PLD	phospholipase D	305	sp|Q43007|PLDA1_ORYSJ Phospholipase D alpha 1 OS=Oryza sativa subsp. japonica GN=PLD1 PE=1 SV=2	5e-36	gb|ABU54776.1| phospholipase D alpha 1 precursor [Helianthus annuus]	1e-35	I	GO:0016020.membrane;GO:0046470.phosphatidylcholine metabolic process;GO:0016042.lipid catabolic process;GO:0008152.metabolic process;GO:0003824.catalytic activity;GO:0070290.NAPE-specific phospholipase D activity;GO:0004630.phospholipase D activity;GO:0016787.hydrolase activity;GO:0005509.calcium ion binding;	K01115	ko00564. Glycerophospholipid metabolism;ko00565. Ether lipid metabolism;ko04144. Endocytosis;ko04666. Fc gamma R-mediated phagocytosis;ko04724. Glutamatergic synapse;ko04912. GnRH signaling pathway;
comp7713_c0_seq1	-	-	621	-	-	ref|XP_002449538.1| hypothetical protein SORBIDRAFT_05g018443 [Sorghum bicolor] gb|EES08526.1| hypothetical protein SORBIDRAFT_05g018443 [Sorghum bicolor]	3e-67	-	GO:0005524.ATP binding;	-	-
comp7715_c0_seq1	-	-	262	-	-	emb|CAN79868.1| hypothetical protein VITISV_011481 [Vitis vinifera]	2e-19	-	-	-	-
comp7716_c0_seq1	E1.10.3.3	L-ascorbate oxidase	203	sp|P29162|ASOL_TOBAC L-ascorbate oxidase homolog OS=Nicotiana tabacum PE=2 SV=1	1e-30	ref|XP_003607816.1| L-ascorbate oxidase-like protein [Medicago truncatula] gb|AES90013.1| L-ascorbate oxidase-like protein [Medicago truncatula]	9e-31	Q	GO:0046872.metal ion binding;GO:0005615.extracellular space;GO:0005507.copper ion binding;GO:0005576.extracellular region;GO:0055114.oxidation-reduction process;GO:0016491.oxidoreductase activity;	K00423	ko00053. Ascorbate and aldarate metabolism;
comp7721_c0_seq1	-	-	316	-	-	gb|ABG37658.1| integrase [Populus trichocarpa]	4e-43	-	GO:0003964.RNA-directed DNA polymerase activity;GO:0015074.DNA integration;GO:0003723.RNA binding;GO:0003677.DNA binding;GO:0006355.regulation of transcription. DNA-dependent;GO:0008270.zinc ion binding;GO:0006278.RNA-dependent DNA replication;GO:0003676.nucleic acid binding;	-	-
comp7733_c0_seq1	-	-	326	sp|Q8H0T9|KTNB1_ARATH Katanin p80 WD40 repeat-containing subunit B1 homolog 1 OS=Arabidopsis thaliana GN=At5g23430 PE=2 SV=3	9e-39	ref|XP_002316424.1| predicted protein [Populus trichocarpa] gb|EEF02595.1| predicted protein [Populus trichocarpa]	2e-40	DK	GO:0005856.cytoskeleton;GO:0005815.microtubule organizing center;GO:0000922.spindle pole;GO:0005874.microtubule;GO:0051301.cell division;GO:0007049.cell cycle;GO:0005737.cytoplasm;GO:0007067.mitosis;	-	-
comp7735_c0_seq1	-	-	268	-	-	emb|CAN77836.1| hypothetical protein VITISV_040525 [Vitis vinifera]	2e-21	-	GO:0003677.DNA binding;GO:0046983.protein dimerization activity;GO:0003676.nucleic acid binding;	-	-
comp7737_c0_seq1	-	-	244	-	-	gb|EGR97897.1| branched-chain-amino-acid transaminase [Propionibacterium acnes SK182B-JCVI]	1e-31	-	GO:0052654.L-leucine transaminase activity;GO:0008152.metabolic process;GO:0003824.catalytic activity;GO:0052655.L-valine transaminase activity;GO:0004084.branched-chain-amino-acid transaminase activity;GO:0052656.L-isoleucine transaminase activity;GO:0008483.transaminase activity;GO:0009081.branched chain family amino acid metabolic process;GO:0016740.transferase activity;	-	-
comp7741_c0_seq1	-	-	279	sp|Q6P5D3|DHX57_MOUSE Putative ATP-dependent RNA helicase DHX57 OS=Mus musculus GN=Dhx57 PE=2 SV=2	7e-15	ref|XP_002328701.1| predicted protein [Populus trichocarpa] gb|EEE77350.1| predicted protein [Populus trichocarpa]	3e-24	A	GO:0005524.ATP binding;GO:0004386.helicase activity;GO:0005737.cytoplasm;GO:0008026.ATP-dependent helicase activity;GO:0003676.nucleic acid binding;GO:0006413.translational initiation;GO:0003743.translation initiation factor activity;GO:0016787.hydrolase activity;GO:0000166.nucleotide binding;GO:0006412.translation;	-	-
comp7742_c0_seq2	-	-	275	-	-	gb|EEC69629.1| hypothetical protein OsI_39021 [Oryza sativa Indica Group]	3e-15	-	-	-	-
comp7750_c0_seq1	-	-	223	-	-	ref|XP_002440370.1| hypothetical protein SORBIDRAFT_09g030470 [Sorghum bicolor] gb|EES18800.1| hypothetical protein SORBIDRAFT_09g030470 [Sorghum bicolor]	8e-11	-	-	-	-
comp7773_c0_seq1	-	-	244	-	-	ref|XP_003619797.1| hypothetical protein MTR_6g069050 [Medicago truncatula] gb|AES76015.1| hypothetical protein MTR_6g069050 [Medicago truncatula]	4e-17	-	GO:0016787.hydrolase activity;	-	-
comp7784_c0_seq1	CPSF1. CFT1	cleavage and polyadenylation specificity factor subunit 1	314	sp|Q7XWP1|CPSF1_ORYSJ Probable cleavage and polyadenylation specificity factor subunit 1 OS=Oryza sativa subsp. japonica GN=Os04g0252200 PE=3 SV=2	4e-18	ref|XP_002318462.1| predicted protein [Populus trichocarpa] gb|EEE96682.1| predicted protein [Populus trichocarpa]	1e-18	-	GO:0005634.nucleus;GO:0003676.nucleic acid binding;	K14401	ko03015. mRNA surveillance pathway;
comp7796_c0_seq1	SCC1. MCD1. RAD21	cohesin complex subunit SCC1	477	-	-	ref|XP_002509552.1| Sister chromatid cohesion 1 protein. putative [Ricinus communis] gb|EEF50939.1| Sister chromatid cohesion 1 protein. putative [Ricinus communis]	2e-21	-	GO:0000228.nuclear chromosome;	K06670	ko04110. Cell cycle;ko04111. Cell cycle - yeast;
comp7798_c0_seq1	DRS2. ATP8A	phospholipid-transporting ATPase	308	sp|P98204|ALA1_ARATH Phospholipid-transporting ATPase 1 OS=Arabidopsis thaliana GN=ALA1 PE=1 SV=1	1e-24	ref|XP_002271241.2| PREDICTED: phospholipid-transporting ATPase 1-like [Vitis vinifera]	2e-30	R	GO:0016020.membrane;GO:0000287.magnesium ion binding;GO:0015662.ATPase activity. coupled to transmembrane movement of ions. phosphorylative mechanism;GO:0005524.ATP binding;GO:0006754.ATP biosynthetic process;GO:0046872.metal ion binding;GO:0016820.hydrolase activity. acting on acid anhydrides. catalyzing transmembrane movement of substances;GO:0016787.hydrolase activity;GO:0000166.nucleotide bin…	K14802	-
comp7812_c0_seq1	-	-	264	-	-	ref|XP_002283074.2| PREDICTED: uncharacterized protein LOC100264819 [Vitis vinifera]	1e-10	-	-	-	-
comp7826_c0_seq1	-	-	555	-	-	ref|XP_002439399.1| hypothetical protein SORBIDRAFT_09g005780 [Sorghum bicolor] gb|EES17829.1| hypothetical protein SORBIDRAFT_09g005780 [Sorghum bicolor]	3e-98	-	-	-	-
comp7834_c0_seq1	-	-	220	sp|Q651X7|CSLE1_ORYSJ Cellulose synthase-like protein E1 OS=Oryza sativa subsp. japonica GN=CSLE1 PE=2 SV=2	2e-14	ref|XP_003635559.1| PREDICTED: cellulose synthase-like protein E6-like [Vitis vinifera]	3e-16	-	GO:0016020.membrane;GO:0016567.protein ubiquitination;GO:0003824.catalytic activity;GO:0007047.cellular cell wall organization;GO:0004842.ubiquitin-protein ligase activity;GO:0016760.cellulose synthase (UDP-forming) activity;GO:0004553.hydrolase activity. hydrolyzing O-glycosyl compounds;GO:0016757.transferase activity. transferring glycosyl groups;GO:0030244.cellulose biosynthetic process;GO:000…	-	-
comp7857_c0_seq1	-	-	231	sp|Q9M9S4|Y1143_ARATH Probable LRR receptor-like serine/threonine-protein kinase At1g14390 OS=Arabidopsis thaliana GN=At1g14390 PE=2 SV=1	1e-08	ref|XP_002283563.1| PREDICTED: G-type lectin S-receptor-like serine/threonine-protein kinase SD3-1-like [Vitis vinifera]	2e-15	-	GO:0016310.phosphorylation;GO:0005524.ATP binding;GO:0016301.kinase activity;GO:0006468.protein phosphorylation;GO:0004674.protein serine/threonine kinase activity;GO:0004672.protein kinase activity;GO:0000166.nucleotide binding;GO:0016021.integral to membrane;GO:0016772.transferase activity. transferring phosphorus-containing groups;	-	-
comp7861_c0_seq1	-	-	322	-	-	ref|XP_002511407.1| kinesin light chain. putative [Ricinus communis] gb|EEF52009.1| kinesin light chain. putative [Ricinus communis]	3e-24	-	GO:0005488.binding;	-	-
comp7864_c0_seq1	-	-	262	-	-	emb|CAL25350.1| putative transcription factor [Platanus x acerifolia]	3e-13	-	-	-	-
comp7868_c0_seq1	MLYCD	malonyl-CoA decarboxylase	362	sp|P12617|DCMC_ANSAN Malonyl-CoA decarboxylase. mitochondrial OS=Anser anser anser GN=MLYCD PE=1 SV=2	1e-22	ref|XP_002264414.1| PREDICTED: malonyl-CoA decarboxylase. mitochondrial-like [Vitis vinifera]	5e-59	G	GO:0016831.carboxy-lyase activity;GO:0016829.lyase activity;GO:0005777.peroxisome;GO:0005739.mitochondrion;GO:0050080.malonyl-CoA decarboxylase activity;GO:0006633.fatty acid biosynthetic process;GO:0005737.cytoplasm;GO:0008610.lipid biosynthetic process;	K01578	ko00410. beta-Alanine metabolism;ko00640. Propanoate metabolism;ko04146. Peroxisome;
comp7880_c0_seq1	-	-	269	-	-	ref|YP_006291810.1| orf55 gene product (mitochondrion) [Daucus carota subsp. sativus] gb|AEY81199.1| orf55 (mitochondrion) [Daucus carota subsp. sativus]	5e-18	-	GO:0005634.nucleus;GO:0046872.metal ion binding;GO:0008270.zinc ion binding;GO:0003676.nucleic acid binding;	-	-
comp7888_c0_seq1	-	-	259	sp|Q9LLL8|XSP1_ARATH Xylem serine proteinase 1 OS=Arabidopsis thaliana GN=XSP1 PE=2 SV=1	6e-13	gb|AAL69380.1|AF462217_1 subtilisin-like serine protease [Narcissus pseudonarcissus]	4e-18	-	GO:0004252.serine-type endopeptidase activity;GO:0008233.peptidase activity;GO:0042802.identical protein binding;GO:0008236.serine-type peptidase activity;GO:0006508.proteolysis;GO:0016787.hydrolase activity;GO:0043086.negative regulation of catalytic activity;GO:0005576.extracellular region;	-	-
comp7899_c0_seq1	PABPC	polyadenylate-binding protein	350	sp|Q9ZQA8|PABPX_ARATH Probable polyadenylate-binding protein At2g36660 OS=Arabidopsis thaliana GN=At2g36660 PE=2 SV=1	1e-29	gb|EEC74972.1| hypothetical protein OsI_11001 [Oryza sativa Indica Group]	1e-37	AJ	GO:0003723.RNA binding;GO:0000166.nucleotide binding;GO:0003676.nucleic acid binding;	K13126	ko03013. RNA transport;ko03015. mRNA surveillance pathway;ko03018. RNA degradation;
comp7900_c0_seq1	-	-	285	sp|Q9C6T2|PPR68_ARATH Pentatricopeptide repeat-containing protein At1g31920 OS=Arabidopsis thaliana GN=PCMP-H11 PE=2 SV=1	4e-20	emb|CAN70294.1| hypothetical protein VITISV_005974 [Vitis vinifera]	1e-24	-	-	-	-
comp7905_c0_seq1	-	-	266	-	-	ref|NP_001168131.1| uncharacterized protein LOC100381876 [Zea mays] gb|ACN27187.1| unknown [Zea mays]	2e-29	-	-	-	-
comp7913_c0_seq1	-	-	443	sp|P0C2F6|RNHX1_ARATH Putative ribonuclease H protein At1g65750 OS=Arabidopsis thaliana GN=At1g65750 PE=3 SV=1	1e-15	-	-	-	GO:0003964.RNA-directed DNA polymerase activity;GO:0003723.RNA binding;GO:0016740.transferase activity;GO:0006278.RNA-dependent DNA replication;GO:0003676.nucleic acid binding;	-	-
comp7916_c0_seq1	AHK2_3_4	arabidopsis histidine kinase 2/3/4 (cytokinin receptor)	408	sp|Q9C5U2|AHK2_ARATH Histidine kinase 2 OS=Arabidopsis thaliana GN=AHK2 PE=1 SV=1	6e-35	ref|XP_002531702.1| histidine kinase 1. 2. 3 plant. putative [Ricinus communis] gb|EEF30693.1| histidine kinase 1. 2. 3 plant. putative [Ricinus communis]	1e-41	-	GO:0018106.peptidyl-histidine phosphorylation;GO:0016020.membrane;GO:0016310.phosphorylation;GO:0007165.signal transduction;GO:0005524.ATP binding;GO:0016301.kinase activity;GO:0006355.regulation of transcription. DNA-dependent;GO:0004673.protein histidine kinase activity;GO:0000155.two-component sensor activity;GO:0000160.two-component signal transduction system (phosphorelay);GO:0016740.transfe…	K14489	ko04075. Plant hormone signal transduction;
comp7917_c0_seq1	CEP. CYSEP	KDEL-tailed cysteine endopeptidase	305	sp|O65039|CYSEP_RICCO Vignain OS=Ricinus communis GN=CYSEP PE=1 SV=1	2e-29	ref|XP_002327317.1| predicted protein [Populus trichocarpa] gb|EEE74122.1| predicted protein [Populus trichocarpa]	4e-32	-	GO:0005788.endoplasmic reticulum lumen;GO:0032440.2-alkenal reductase [NAD(P)] activity;GO:0005783.endoplasmic reticulum;GO:0008233.peptidase activity;GO:0031410.cytoplasmic vesicle;GO:0016023.cytoplasmic membrane-bounded vesicle;GO:0055114.oxidation-reduction process;GO:0005773.vacuole;GO:0006508.proteolysis;GO:0008234.cysteine-type peptidase activity;GO:0016787.hydrolase activity;GO:0004197.cys…	K16292	-
comp7922_c0_seq1	CHAF1A	chromatin assembly factor 1 subunit A	252	-	-	dbj|BAJ95607.1| predicted protein [Hordeum vulgare subsp. vulgare]	2e-24	B	GO:0003993.acid phosphatase activity;	K10750	-
comp7925_c0_seq1	-	-	345	-	-	ref|XP_002977429.1| hypothetical protein SELMODRAFT_106845 [Selaginella moellendorffii] gb|EFJ21433.1| hypothetical protein SELMODRAFT_106845 [Selaginella moellendorffii]	7e-18	-	GO:0003723.RNA binding;GO:0003677.DNA binding;	-	-
comp7940_c0_seq1	tktA. tktB	transketolase	314	-	-	ref|XP_002876580.1| hypothetical protein ARALYDRAFT_486548 [Arabidopsis lyrata subsp. lyrata] gb|EFH52839.1| hypothetical protein ARALYDRAFT_486548 [Arabidopsis lyrata subsp. lyrata]	8e-10	-	GO:0008152.metabolic process;GO:0003824.catalytic activity;GO:0004802.transketolase activity;	K00615	ko00030. Pentose phosphate pathway;ko00710. Carbon fixation in photosynthetic organisms;ko01051. Biosynthesis of ansamycins;
comp7956_c0_seq1	TAZ	monolysocardiolipin acyltransferase	244	sp|Q6IV78|TAZ_SAISC Tafazzin OS=Saimiri sciureus GN=TAZ PE=3 SV=1	9e-17	dbj|BAD87326.1| tafazzin isoform-like [Oryza sativa Japonica Group] dbj|BAD88182.1| tafazzin isoform-like [Oryza sativa Japonica Group]	9e-42	I	GO:0016020.membrane;GO:0008152.metabolic process;GO:0016021.integral to membrane;GO:0016740.transferase activity;	K13511	ko00564. Glycerophospholipid metabolism;
comp7965_c0_seq1	-	-	363	-	-	ref|XP_002513847.1| conserved hypothetical protein [Ricinus communis] gb|EEF48430.1| conserved hypothetical protein [Ricinus communis]	3e-42	-	-	-	-
comp7975_c0_seq1	-	-	207	sp|Q8L3R3|RFL1_ARATH Disease resistance protein RFL1 OS=Arabidopsis thaliana GN=RFL1 PE=2 SV=2	9e-09	gb|AAM94559.1|AF315081_1 putative disease resistance protein [Brassica rapa subsp. oleifera]	3e-09	T	GO:0005524.ATP binding;GO:0006952.defense response;GO:0006915.apoptotic process;	-	-
comp7987_c0_seq1	-	-	243	-	-	gb|EAW61103.1| hCG2003764 [Homo sapiens]	5e-08	-	GO:0008152.metabolic process;GO:0055114.oxidation-reduction process;GO:0005488.binding;GO:0016491.oxidoreductase activity;	-	-
comp7998_c0_seq1	E1.11.1.7	peroxidase	664	sp|Q96520|PER12_ARATH Peroxidase 12 OS=Arabidopsis thaliana GN=PER12 PE=1 SV=1	2e-93	gb|ACN25040.1| peroxidase [Doritis pulcherrima x Phalaenopsis hybrid cultivar]	6e-102	-	GO:0006979.response to oxidative stress;GO:0046872.metal ion binding;GO:0020037.heme binding;GO:0004601.peroxidase activity;GO:0005576.extracellular region;GO:0042744.hydrogen peroxide catabolic process;GO:0055114.oxidation-reduction process;GO:0016491.oxidoreductase activity;	K00430	ko00360. Phenylalanine metabolism;ko00680. Methane metabolism;ko00940. Phenylpropanoid biosynthesis;
comp7999_c0_seq1	-	-	313	sp|P10978|POLX_TOBAC Retrovirus-related Pol polyprotein from transposon TNT 1-94 OS=Nicotiana tabacum PE=2 SV=1	7e-15	gb|ABR67407.1| integrase [Cucumis melo subsp. melo]	2e-32	-	GO:0015074.DNA integration;GO:0003677.DNA binding;GO:0008233.peptidase activity;GO:0016779.nucleotidyltransferase activity;GO:0004518.nuclease activity;GO:0004190.aspartic-type endopeptidase activity;GO:0003676.nucleic acid binding;GO:0003964.RNA-directed DNA polymerase activity;GO:0046872.metal ion binding;GO:0016787.hydrolase activity;GO:0008270.zinc ion binding;GO:0016740.transferase activity;…	-	-
comp8001_c0_seq1	-	-	228	-	-	emb|CBI37096.3| unnamed protein product [Vitis vinifera]	4e-30	Z	GO:0005488.binding;	-	-
comp8024_c0_seq1	-	-	290	sp|Q6AUW3|HS223_ORYSJ 22.3 kDa class VI heat shock protein OS=Oryza sativa subsp. japonica GN=HSP22.3 PE=2 SV=1	1e-16	ref|NP_001235938.1| uncharacterized protein LOC100306244 [Glycine max] gb|ACU14338.1| unknown [Glycine max]	1e-18	-	GO:0006950.response to stress;	-	-
comp8025_c0_seq1	-	-	239	-	-	emb|CAN69855.1| hypothetical protein VITISV_041230 [Vitis vinifera]	2e-13	-	GO:0015074.DNA integration;GO:0046872.metal ion binding;GO:0003677.DNA binding;GO:0008270.zinc ion binding;GO:0003676.nucleic acid binding;	-	-
comp8034_c0_seq1	RP-L18Ae. RPL18A	large subunit ribosomal protein L18Ae	288	sp|Q02543|RL18A_HUMAN 60S ribosomal protein L18a OS=Homo sapiens GN=RPL18A PE=1 SV=2	1e-63	gb|EAW84642.1| ribosomal protein L18a. isoform CRA_b [Homo sapiens]	2e-62	J	GO:0005840.ribosome;GO:0006412.translation;GO:0003735.structural constituent of ribosome;	K02882	ko03010. Ribosome;
comp8036_c0_seq1	-	-	226	sp|Q9C534|FB19_ARATH F-box protein At1g30200 OS=Arabidopsis thaliana GN=At1g30200 PE=2 SV=1	3e-10	dbj|BAJ87191.1| predicted protein [Hordeum vulgare subsp. vulgare]	1e-18	-	-	-	-
comp8063_c0_seq1	-	-	301	sp|Q9U1M8|MYOI_DICDI Myosin-I heavy chain OS=Dictyostelium discoideum GN=myoI PE=1 SV=1	2e-29	ref|XP_002310637.1| predicted protein [Populus trichocarpa] gb|EEE91087.1| predicted protein [Populus trichocarpa]	1e-57	ZN	GO:0005524.ATP binding;GO:0000166.nucleotide binding;GO:0016459.myosin complex;GO:0003774.motor activity;	-	-
comp8068_c0_seq1	-	-	257	-	-	emb|CAN65974.1| hypothetical protein VITISV_019888 [Vitis vinifera]	9e-19	-	-	-	-
comp8074_c0_seq1	-	-	338	sp|Q9S9M5|WAKLA_ARATH Wall-associated receptor kinase-like 1 OS=Arabidopsis thaliana GN=WAKL1 PE=1 SV=1	5e-23	emb|CBI15391.3| unnamed protein product [Vitis vinifera]	7e-25	T	GO:0005524.ATP binding;GO:0004674.protein serine/threonine kinase activity;GO:0005509.calcium ion binding;GO:0004672.protein kinase activity;GO:0016021.integral to membrane;GO:0006468.protein phosphorylation;GO:0016772.transferase activity. transferring phosphorus-containing groups;	-	-
comp8079_c0_seq1	-	-	241	-	-	ref|XP_002309643.1| predicted protein [Populus trichocarpa] gb|EEE93166.1| predicted protein [Populus trichocarpa]	4e-10	-	GO:0016874.ligase activity;	-	-
comp8080_c0_seq1	CUL3	cullin 3	343	sp|Q9C9L0|CUL3B_ARATH Cullin-3B OS=Arabidopsis thaliana GN=CUL3B PE=1 SV=1	1e-17	emb|CAC85344.1| cullin 3a [Arabidopsis thaliana]	9e-17	-	GO:0005827.polar microtubule;GO:0016477.cell migration;GO:0005634.nucleus;GO:0000090.mitotic anaphase;GO:0031625.ubiquitin protein ligase binding;GO:0016567.protein ubiquitination;GO:0000910.cytokinesis;GO:0051322.anaphase;GO:0004842.ubiquitin-protein ligase activity;GO:0031461.cullin-RING ubiquitin ligase complex;GO:0043161.proteasomal ubiquitin-dependent protein catabolic process;GO:0006511.ubi…	K03869	ko04120. Ubiquitin mediated proteolysis;
comp8085_c0_seq1	K07497	putative transposase	250	sp|Q7LHG5|YI31B_YEAST Transposon Ty3-I Gag-Pol polyprotein OS=Saccharomyces cerevisiae (strain ATCC 204508 / S288c) GN=TY3B-I PE=3 SV=2	9e-14	emb|CAA73042.1| polyprotein [Ananas comosus]	5e-31	-	GO:0003964.RNA-directed DNA polymerase activity;GO:0015074.DNA integration;GO:0003723.RNA binding;GO:0003677.DNA binding;GO:0016740.transferase activity;GO:0006278.RNA-dependent DNA replication;GO:0003676.nucleic acid binding;	K07497	-
comp8090_c0_seq1	-	-	373	-	-	ref|XP_002281976.1| PREDICTED: uncharacterized protein LOC100260760 [Vitis vinifera] emb|CBI22017.3| unnamed protein product [Vitis vinifera]	2e-71	O	GO:0009055.electron carrier activity;GO:0006457.protein folding;GO:0051082.unfolded protein binding;GO:0031072.heat shock protein binding;GO:0005506.iron ion binding;GO:0006950.response to stress;GO:0051536.iron-sulfur cluster binding;	-	-
comp8091_c0_seq1	-	-	206	-	-	ref|XP_002875130.1| hypothetical protein ARALYDRAFT_484163 [Arabidopsis lyrata subsp. lyrata] gb|EFH51389.1| hypothetical protein ARALYDRAFT_484163 [Arabidopsis lyrata subsp. lyrata]	9e-21	-	GO:0003887.DNA-directed DNA polymerase activity;GO:0003677.DNA binding;GO:0005524.ATP binding;GO:0009360.DNA polymerase III complex;GO:0006260.DNA replication;GO:0000166.nucleotide binding;GO:0017111.nucleoside-triphosphatase activity;	-	-
comp8107_c0_seq1	-	-	233	sp|Q8RY65|NIK2_ARATH Protein NSP-INTERACTING KINASE 2 OS=Arabidopsis thaliana GN=NIK2 PE=1 SV=1	6e-14	emb|CBI16897.3| unnamed protein product [Vitis vinifera]	2e-20	-	GO:0016020.membrane;GO:0016310.phosphorylation;GO:0005524.ATP binding;GO:0016301.kinase activity;GO:0006468.protein phosphorylation;GO:0004674.protein serine/threonine kinase activity;GO:0000166.nucleotide binding;GO:0004672.protein kinase activity;GO:0016021.integral to membrane;GO:0016740.transferase activity;GO:0016772.transferase activity. transferring phosphorus-containing groups;	-	-
comp8110_c0_seq1	ftsH. hflB	cell division protease FtsH	209	sp|Q9SD67|FTSH7_ARATH ATP-dependent zinc metalloprotease FTSH 7. chloroplastic OS=Arabidopsis thaliana GN=FTSH7 PE=2 SV=1	3e-17	ref|XP_003518301.1| PREDICTED: ATP-dependent zinc metalloprotease FTSH 9. chloroplastic-like [Glycine max]	3e-16	-	GO:0016020.membrane;GO:0005524.ATP binding;GO:0004222.metalloendopeptidase activity;GO:0030163.protein catabolic process;GO:0006508.proteolysis;GO:0000166.nucleotide binding;GO:0008270.zinc ion binding;GO:0016021.integral to membrane;GO:0017111.nucleoside-triphosphatase activity;	K03798	-
comp8133_c0_seq1	-	-	228	-	-	ref|XP_002278800.1| PREDICTED: uncharacterized protein LOC100243149 [Vitis vinifera]	1e-32	-	-	-	-
comp8135_c0_seq1	-	-	251	-	-	-	-	-	GO:0003677.DNA binding;GO:0046983.protein dimerization activity;GO:0003676.nucleic acid binding;	-	-
comp8146_c0_seq1	-	-	301	-	-	gb|AEW69821.1| Hop-interacting protein THI138 [Solanum lycopersicum]	3e-15	-	GO:0005524.ATP binding;GO:0008765.UDP-N-acetylmuramoylalanyl-D-glutamate-2.6-diaminopimelate ligase activity;GO:0008360.regulation of cell shape;GO:0005737.cytoplasm;GO:0016874.ligase activity;GO:0009252.peptidoglycan biosynthetic process;GO:0009058.biosynthetic process;GO:0051301.cell division;GO:0009273.peptidoglycan-based cell wall biogenesis;GO:0016881.acid-amino acid ligase activity;	-	-
comp8150_c0_seq1	-	-	209	-	-	emb|CAN66710.1| hypothetical protein VITISV_006397 [Vitis vinifera]	1e-09	-	GO:0015074.DNA integration;GO:0046872.metal ion binding;GO:0003677.DNA binding;GO:0008270.zinc ion binding;GO:0003676.nucleic acid binding;	-	-
comp8151_c0_seq1	-	-	470	-	-	emb|CAN62415.1| hypothetical protein VITISV_032219 [Vitis vinifera]	9e-72	-	GO:0003677.DNA binding;GO:0004803.transposase activity;GO:0006313.transposition. DNA-mediated;GO:0016788.hydrolase activity. acting on ester bonds;	-	-
comp8152_c0_seq1	-	-	417	sp|O48700|PUB6_ARATH U-box domain-containing protein 6 OS=Arabidopsis thaliana GN=PUB6 PE=2 SV=2	6e-45	emb|CBI27590.3| unnamed protein product [Vitis vinifera]	3e-45	-	GO:0000151.ubiquitin ligase complex;GO:0016567.protein ubiquitination;GO:0005488.binding;GO:0004842.ubiquitin-protein ligase activity;	-	-
comp8160_c0_seq1	KIFC2_3	kinesin family member C2/C3	225	sp|O81635|ATK4_ARATH Kinesin-4 OS=Arabidopsis thaliana GN=ATK4 PE=1 SV=2	4e-25	ref|XP_002318969.1| predicted protein [Populus trichocarpa] gb|EEE94892.1| predicted protein [Populus trichocarpa]	4e-28	Z	GO:0007018.microtubule-based movement;GO:0005874.microtubule;GO:0005524.ATP binding;GO:0000166.nucleotide binding;GO:0003777.microtubule motor activity;	K10406	-
comp8164_c0_seq1	-	-	244	sp|Q9SGP2|HSL1_ARATH Receptor-like protein kinase HSL1 OS=Arabidopsis thaliana GN=HSL1 PE=2 SV=1	6e-17	gb|EEC69730.1| hypothetical protein OsI_39240 [Oryza sativa Indica Group]	5e-31	T	GO:0005524.ATP binding;GO:0004674.protein serine/threonine kinase activity;GO:0004672.protein kinase activity;GO:0006468.protein phosphorylation;GO:0016772.transferase activity. transferring phosphorus-containing groups;	-	-
comp8168_c0_seq1	-	-	215	-	-	ref|XP_002276872.2| PREDICTED: uncharacterized protein LOC100254959 [Vitis vinifera] emb|CBI21221.3| unnamed protein product [Vitis vinifera]	9e-21	-	GO:0008152.metabolic process;GO:0004556.alpha-amylase activity;GO:0003824.catalytic activity;GO:0016798.hydrolase activity. acting on glycosyl bonds;GO:0043169.cation binding;GO:0016787.hydrolase activity;GO:0005509.calcium ion binding;GO:0005975.carbohydrate metabolic process;GO:0033910.glucan 1.4-alpha-maltotetraohydrolase activity;	-	-
comp8173_c0_seq1	TPS	trehalose 6-phosphate synthase/phosphatase	281	sp|Q9LMI0|TPS7_ARATH Probable alpha.alpha-trehalose-phosphate synthase [UDP-forming] 7 OS=Arabidopsis thaliana GN=TPS7 PE=1 SV=1	3e-42	gb|ACD56625.1| trehalose synthase/phosphatase-like protein [Gossypium raimondii]	2e-45	G	GO:0008152.metabolic process;GO:0005992.trehalose biosynthetic process;GO:0003824.catalytic activity;	K16055	ko00500. Starch and sucrose metabolism;
comp8178_c0_seq1	ACTR5. ARP5. INO80M	actin-related protein 5	292	sp|Q940Z2|ARP5_ARATH Actin-related protein 5 OS=Arabidopsis thaliana GN=ARP5 PE=1 SV=2	7e-43	emb|CAN74904.1| hypothetical protein VITISV_042044 [Vitis vinifera]	2e-43	Z	GO:0016585.chromatin remodeling complex;GO:0005634.nucleus;GO:0006338.chromatin remodeling;GO:0006281.DNA repair;GO:0006355.regulation of transcription. DNA-dependent;GO:0006351.transcription. DNA-dependent;GO:0006310.DNA recombination;GO:0006974.response to DNA damage stimulus;	K11672	-
comp8183_c0_seq1	-	-	399	sp|O81767|PP348_ARATH Pentatricopeptide repeat-containing protein At4g33990 OS=Arabidopsis thaliana GN=EMB2758 PE=2 SV=2	2e-53	gb|ABF96424.1| pentatricopeptide. putative [Oryza sativa Japonica Group] gb|EAZ27214.1| hypothetical protein OsJ_11153 [Oryza sativa Japonica Group]	3e-58	-	GO:0005488.binding;	-	-
comp8184_c0_seq1	-	-	207	sp|Q9SZY4|PTR27_ARATH Nitrate transporter 1.4 OS=Arabidopsis thaliana GN=NRT1.4 PE=1 SV=1	6e-23	ref|XP_003574312.1| PREDICTED: nitrate transporter 1.1-like [Brachypodium distachyon]	2e-24	E	GO:0016020.membrane;GO:0006810.transport;GO:0006857.oligopeptide transport;GO:0016021.integral to membrane;GO:0005215.transporter activity;	-	-
comp8197_c0_seq1	-	-	279	-	-	ref|NP_001065527.2| Os11g0104300 [Oryza sativa Japonica Group] dbj|BAF27372.2| Os11g0104300 [Oryza sativa Japonica Group]	5e-27	O	-	-	-
comp8215_c0_seq1	-	-	236	sp|P10978|POLX_TOBAC Retrovirus-related Pol polyprotein from transposon TNT 1-94 OS=Nicotiana tabacum PE=2 SV=1	3e-13	gb|AFN88207.1| integrase core domain containing protein [Phaseolus vulgaris]	1e-30	-	GO:0015074.DNA integration;GO:0003677.DNA binding;GO:0008233.peptidase activity;GO:0003964.RNA-directed DNA polymerase activity;GO:0016787.hydrolase activity;GO:0008270.zinc ion binding;GO:0005634.nucleus;GO:0016458.gene silencing;GO:0016779.nucleotidyltransferase activity;GO:0005488.binding;GO:0003676.nucleic acid binding;GO:0004190.aspartic-type endopeptidase activity;GO:0004518.nuclease activi…	-	-
comp8243_c0_seq1	-	-	310	sp|Q7XPJ0|KCBP_ORYSJ Kinesin-like calmodulin-binding protein homolog OS=Oryza sativa subsp. japonica GN=Os04g0666900 PE=2 SV=1	5e-47	ref|XP_002263149.2| PREDICTED: kinesin-like calmodulin-binding protein homolog [Vitis vinifera]	1e-48	-	GO:0005856.cytoskeleton;GO:0007018.microtubule-based movement;GO:0005524.ATP binding;GO:0003824.catalytic activity;GO:0055114.oxidation-reduction process;GO:0005488.binding;GO:0000166.nucleotide binding;GO:0003777.microtubule motor activity;GO:0016491.oxidoreductase activity;	-	-
comp8247_c0_seq1	-	-	216	-	-	gb|ABD63157.1| Retrotransposon gag protein [Asparagus officinalis]	1e-18	-	GO:0008270.zinc ion binding;GO:0003676.nucleic acid binding;	-	-
comp8252_c0_seq1	-	-	377	sp|Q9SK82|U85A1_ARATH UDP-glycosyltransferase 85A1 OS=Arabidopsis thaliana GN=UGT85A1 PE=1 SV=1	6e-36	ref|XP_002285770.1| PREDICTED: UDP-glycosyltransferase 85A2 [Vitis vinifera]	2e-41	-	GO:0016020.membrane;GO:0005783.endoplasmic reticulum;GO:0008152.metabolic process;GO:0016758.transferase activity. transferring hexosyl groups;GO:0005737.cytoplasm;GO:0016757.transferase activity. transferring glycosyl groups;GO:0016740.transferase activity;GO:0005789.endoplasmic reticulum membrane;GO:0047792.cyanohydrin beta-glucosyltransferase activity;	-	-
comp8276_c0_seq1	-	-	290	sp|Q9FN11|LBD37_ARATH LOB domain-containing protein 37 OS=Arabidopsis thaliana GN=LBD37 PE=2 SV=1	6e-25	ref|XP_002976218.1| hypothetical protein SELMODRAFT_105005 [Selaginella moellendorffii] gb|EFJ22478.1| hypothetical protein SELMODRAFT_105005 [Selaginella moellendorffii]	3e-25	-	-	-	-
comp8278_c0_seq1	-	-	277	-	-	ref|XP_002513302.1| conserved hypothetical protein [Ricinus communis] gb|EEF48705.1| conserved hypothetical protein [Ricinus communis]	1e-34	-	-	-	-
comp8287_c0_seq1	USP7. UBP15	ubiquitin carboxyl-terminal hydrolase 7	220	sp|Q9FPT1|UBP12_ARATH Ubiquitin carboxyl-terminal hydrolase 12 OS=Arabidopsis thaliana GN=UBP12 PE=1 SV=2	1e-33	emb|CAN83044.1| hypothetical protein VITISV_012267 [Vitis vinifera]	1e-38	DR	GO:0016787.hydrolase activity;GO:0006511.ubiquitin-dependent protein catabolic process;GO:0004221.ubiquitin thiolesterase activity;	K11838	ko05168. Herpes simplex infection;ko05169. Epstein-Barr virus infection;ko05203. Viral carcinogenesis;
comp8300_c0_seq1	-	-	334	-	-	ref|XP_003563713.1| PREDICTED: uncharacterized protein LOC100830908 [Brachypodium distachyon]	2e-34	-	GO:0005488.binding;	-	-
comp8314_c0_seq1	MYBP	myb proto-oncogene protein. plant	303	sp|P81392|MYB06_ANTMA Myb-related protein 306 OS=Antirrhinum majus GN=MYB306 PE=2 SV=1	9e-62	emb|CBI31183.3| unnamed protein product [Vitis vinifera]	6e-64	K	GO:0005634.nucleus;GO:0003677.DNA binding;GO:0006355.regulation of transcription. DNA-dependent;GO:0006351.transcription. DNA-dependent;	K09422	-
comp8317_c0_seq1	RIN4	RPM1-interacting protein 4	393	-	-	-	-	-	-	K13456	ko04626. Plant-pathogen interaction;
comp8324_c0_seq1	-	-	269	-	-	ref|XP_002522101.1| pyruvate kinase. putative [Ricinus communis] gb|EEF40301.1| pyruvate kinase. putative [Ricinus communis]	4e-12	-	GO:0000287.magnesium ion binding;GO:0016310.phosphorylation;GO:0004743.pyruvate kinase activity;GO:0016301.kinase activity;GO:0006096.glycolysis;GO:0003824.catalytic activity;GO:0030955.potassium ion binding;GO:0016740.transferase activity;	-	-
comp8326_c0_seq1	-	-	323	-	-	ref|XP_002312824.1| predicted protein [Populus trichocarpa] gb|EEE86779.1| predicted protein [Populus trichocarpa]	6e-18	-	-	-	-
comp8331_c0_seq1	-	-	206	-	-	ref|XP_002463907.1| hypothetical protein SORBIDRAFT_01g008720 [Sorghum bicolor] gb|EER90905.1| hypothetical protein SORBIDRAFT_01g008720 [Sorghum bicolor]	2e-07	-	-	-	-
comp8339_c0_seq1	-	-	338	-	-	emb|CAN66710.1| hypothetical protein VITISV_006397 [Vitis vinifera]	3e-12	-	GO:0016020.membrane;GO:0015074.DNA integration;GO:0003677.DNA binding;GO:0005524.ATP binding;GO:0003676.nucleic acid binding;GO:0046872.metal ion binding;GO:0000166.nucleotide binding;GO:0017111.nucleoside-triphosphatase activity;GO:0008270.zinc ion binding;GO:0006200.ATP catabolic process;GO:0016887.ATPase activity;	-	-
comp8343_c0_seq1	RFT1	oligosaccharidyl-lipid flippase family	331	-	-	ref|XP_003540577.1| PREDICTED: LOW QUALITY PROTEIN: protein RFT1 homolog [Glycine max]	8e-18	-	GO:0005319.lipid transporter activity;GO:0006869.lipid transport;GO:0016021.integral to membrane;	K06316	ko00510. N-Glycan biosynthesis;
comp8345_c0_seq1	-	-	388	-	-	ref|XP_002514668.1| conserved hypothetical protein [Ricinus communis] gb|EEF47774.1| conserved hypothetical protein [Ricinus communis]	2e-10	-	-	-	-
comp8347_c0_seq1	-	-	518	-	-	ref|XP_002283775.1| PREDICTED: vegetative incompatibility protein HET-E-1-like [Vitis vinifera]	9e-83	-	GO:0016740.transferase activity;GO:0016905.myosin heavy chain kinase activity;	-	-
comp8355_c0_seq1	-	-	386	-	-	ref|XP_003581492.1| PREDICTED: disease resistance protein RPM1-like [Brachypodium distachyon]	5e-20	-	GO:0005524.ATP binding;GO:0006952.defense response;GO:0000166.nucleotide binding;GO:0017111.nucleoside-triphosphatase activity;GO:0006915.apoptotic process;	-	-
comp8367_c0_seq1	-	-	473	-	-	ref|XP_002468041.1| hypothetical protein SORBIDRAFT_01g038485 [Sorghum bicolor] gb|EER95039.1| hypothetical protein SORBIDRAFT_01g038485 [Sorghum bicolor]	7e-36	-	GO:0046872.metal ion binding;GO:0003723.RNA binding;GO:0008152.metabolic process;GO:0008270.zinc ion binding;GO:0008080.N-acetyltransferase activity;	-	-
comp8374_c0_seq1	-	-	403	-	-	gb|EEE57702.1| hypothetical protein OsJ_08180 [Oryza sativa Japonica Group]	7e-24	-	-	-	-
comp8375_c0_seq1	-	-	207	sp|Q8RWI9|AB15G_ARATH ABC transporter G family member 15 OS=Arabidopsis thaliana GN=ABCG15 PE=2 SV=2	8e-13	dbj|BAH56902.1| AT3G21090 [Arabidopsis thaliana]	9e-12	Q	GO:0016020.membrane;GO:0005524.ATP binding;GO:0000166.nucleotide binding;GO:0017111.nucleoside-triphosphatase activity;GO:0006200.ATP catabolic process;GO:0016887.ATPase activity;	-	-
comp8378_c0_seq1	-	-	523	sp|P48785|PRH_ARATH Pathogenesis-related homeodomain protein OS=Arabidopsis thaliana GN=PRH PE=2 SV=1	4e-74	ref|XP_002269263.1| PREDICTED: pathogenesis-related homeodomain protein [Vitis vinifera] emb|CBI40100.3| unnamed protein product [Vitis vinifera]	6e-84	R	GO:0005634.nucleus;GO:0003677.DNA binding;GO:0006355.regulation of transcription. DNA-dependent;GO:0005622.intracellular;GO:0006351.transcription. DNA-dependent;GO:0046872.metal ion binding;GO:0006952.defense response;GO:0008270.zinc ion binding;GO:0043565.sequence-specific DNA binding;GO:0003700.sequence-specific DNA binding transcription factor activity;	-	-
comp8405_c0_seq1	-	-	207	-	-	gb|ABN08144.1| RNA-directed DNA polymerase ; HMG-I and HMG-Y. DNA-binding. putative [Medicago truncatula]	1e-10	-	GO:0003964.RNA-directed DNA polymerase activity;GO:0003723.RNA binding;GO:0003677.DNA binding;GO:0006278.RNA-dependent DNA replication;	-	-
comp8416_c0_seq1	-	-	393	sp|F4HPR5|DRP5A_ARATH Dynamin-related protein 5A OS=Arabidopsis thaliana GN=DRP5A PE=2 SV=1	2e-54	ref|XP_002458482.1| hypothetical protein SORBIDRAFT_03g034500 [Sorghum bicolor] gb|EES03602.1| hypothetical protein SORBIDRAFT_03g034500 [Sorghum bicolor]	2e-59	-	GO:0006184.GTP catabolic process;GO:0000166.nucleotide binding;GO:0005525.GTP binding;GO:0003924.GTPase activity;	-	-
comp8418_c0_seq1	-	-	213	-	-	ref|XP_002298757.1| predicted protein [Populus trichocarpa] gb|EEE83562.1| predicted protein [Populus trichocarpa]	3e-07	-	GO:0008270.zinc ion binding;GO:0005622.intracellular;GO:0003676.nucleic acid binding;	-	-
comp8432_c0_seq1	RAPTOR	regulatory associated protein of mTOR	236	sp|C7J8E5|RTOR2_ORYSJ Regulatory-associated protein of TOR 2 OS=Oryza sativa subsp. japonica GN=RAPTOR2 PE=2 SV=2	6e-44	ref|XP_002537576.1| conserved hypothetical protein [Ricinus communis] gb|EEF24807.1| conserved hypothetical protein [Ricinus communis]	4e-43	D	-	K07204	ko04150. mTOR signaling pathway;ko04151. PI3K-Akt signaling pathway;ko04910. Insulin signaling pathway;
comp8457_c0_seq2	-	-	311	-	-	ref|NP_001063380.1| Os09g0459200 [Oryza sativa Japonica Group] dbj|BAD38518.1| unknown protein [Oryza sativa Japonica Group] dbj|BAD38382.1| unknown protein [Oryza sativa Japonica Group] dbj|BAF25294.1| Os09g0459200 [Oryza sativa Japonica Group] dbj|BAG99030.1| unnamed protein product [Oryza sativa Japonica Group]	6e-10	-	-	-	-
comp8478_c0_seq1	etf	electron-transferring-flavoprotein dehydrogenase	455	sp|P94132|ETFD_ACIAD Probable electron transfer flavoprotein-ubiquinone oxidoreductase OS=Acinetobacter sp. (strain ADP1) GN=etfD PE=4 SV=1	9e-28	ref|XP_003597528.1| Electron transfer flavoprotein-ubiquinone oxidoreductase [Medicago truncatula] gb|AES67779.1| Electron transfer flavoprotein-ubiquinone oxidoreductase [Medicago truncatula]	3e-36	C	GO:0006810.transport;GO:0004174.electron-transferring-flavoprotein dehydrogenase activity;GO:0008152.metabolic process;GO:0051536.iron-sulfur cluster binding;GO:0055114.oxidation-reduction process;GO:0022900.electron transport chain;GO:0046872.metal ion binding;GO:0051539.4 iron. 4 sulfur cluster binding;GO:0016491.oxidoreductase activity;	K00311	-
comp8482_c0_seq1	-	-	280	-	-	gb|EEC79700.1| hypothetical protein OsI_20989 [Oryza sativa Indica Group]	1e-15	-	-	-	-
comp8492_c0_seq1	-	-	313	-	-	ref|XP_002278105.1| PREDICTED: uncharacterized protein LOC100254310 [Vitis vinifera]	1e-26	-	GO:0008152.metabolic process;GO:0008080.N-acetyltransferase activity;	-	-
comp8493_c0_seq1	-	-	272	sp|Q7LHG5|YI31B_YEAST Transposon Ty3-I Gag-Pol polyprotein OS=Saccharomyces cerevisiae (strain ATCC 204508 / S288c) GN=TY3B-I PE=3 SV=2	3e-06	emb|CAN77045.1| hypothetical protein VITISV_035256 [Vitis vinifera]	4e-18	-	GO:0015074.DNA integration;GO:0005634.nucleus;GO:0003723.RNA binding;GO:0003677.DNA binding;GO:0005524.ATP binding;GO:0005737.cytoplasm;GO:0003676.nucleic acid binding;GO:0003964.RNA-directed DNA polymerase activity;GO:0006418.tRNA aminoacylation for protein translation;GO:0000166.nucleotide binding;GO:0008270.zinc ion binding;GO:0004812.aminoacyl-tRNA ligase activity;GO:0006278.RNA-dependent DNA…	-	-
comp8500_c0_seq1	-	-	212	sp|Q0DYP5|C3H17_ORYSJ Zinc finger CCCH domain-containing protein 17 OS=Oryza sativa subsp. japonica GN=Os02g0677700 PE=2 SV=2	2e-29	ref|XP_002280396.1| PREDICTED: zinc finger CCCH domain-containing protein 48 [Vitis vinifera] emb|CBI31854.3| unnamed protein product [Vitis vinifera]	1e-31	-	GO:0008270.zinc ion binding;GO:0016740.transferase activity;GO:0016905.myosin heavy chain kinase activity;GO:0003676.nucleic acid binding;	-	-
comp8507_c0_seq1	-	-	503	-	-	ref|XP_002272230.1| PREDICTED: uncharacterized protein LOC100244469 [Vitis vinifera]	7e-43	-	GO:0046872.metal ion binding;GO:0008270.zinc ion binding;	-	-
comp8509_c0_seq1	-	-	279	sp|Q9FMU2|PP380_ARATH Pentatricopeptide repeat-containing protein At5g14080 OS=Arabidopsis thaliana GN=At5g14080 PE=2 SV=2	4e-12	gb|EAY92065.1| hypothetical protein OsI_13766 [Oryza sativa Indica Group]	4e-13	-	-	-	-
comp8516_c0_seq1	-	-	217	-	-	ref|NP_850506.1| adenine nucleotide alpha hydrolases-like protein [Arabidopsis thaliana] gb|AAF26101.1|AC012328_4 unknown protein [Arabidopsis thaliana] gb|AEE73920.1| adenine nucleotide alpha hydrolases-like protein [Arabidopsis thaliana]	4e-22	-	GO:0006950.response to stress;	-	-
comp8558_c0_seq2	-	-	252	-	-	ref|XP_002524676.1| calmodulin binding protein. putative [Ricinus communis] gb|EEF37695.1| calmodulin binding protein. putative [Ricinus communis]	5e-27	-	-	-	-
comp8594_c0_seq1	LSG1	large subunit GTPase 1	306	-	-	emb|CBI24436.3| unnamed protein product [Vitis vinifera]	1e-15	-	GO:0005622.intracellular;GO:0005525.GTP binding;	K14539	ko03008. Ribosome biogenesis in eukaryotes;
comp8600_c0_seq1	CALS	callose synthase	385	sp|Q9AUE0|CALS1_ARATH Callose synthase 1 OS=Arabidopsis thaliana GN=CALS1 PE=1 SV=2	4e-24	ref|NP_001184913.1| callose synthase 1 [Arabidopsis thaliana] gb|AEE27856.1| callose synthase 1 [Arabidopsis thaliana]	1e-22	-	GO:0016020.membrane;GO:0006075.(1->3)-beta-D-glucan biosynthetic process;GO:0003843.1.3-beta-D-glucan synthase activity;GO:0000148.1.3-beta-D-glucan synthase complex;	K11000	-
comp8617_c0_seq1	ORC2	origin recognition complex subunit 2	315	sp|Q38899|ORC2_ARATH Origin recognition complex subunit 2 OS=Arabidopsis thaliana GN=ORC2 PE=1 SV=1	4e-17	emb|CBI19537.3| unnamed protein product [Vitis vinifera]	5e-18	-	GO:0005634.nucleus;GO:0000808.origin recognition complex;GO:0006260.DNA replication;	K02604	ko04110. Cell cycle;ko04111. Cell cycle - yeast;ko04113. Meiosis - yeast;
comp8620_c0_seq1	-	-	281	-	-	ref|XP_002283982.1| PREDICTED: WD repeat domain phosphoinositide-interacting protein 3-like isoform 1 [Vitis vinifera]	2e-22	-	-	-	-
comp8645_c0_seq1	PARG	poly(ADP-ribose) glycohydrolase	209	sp|Q8VYA1|PARG2_ARATH Probable poly(ADP-ribose) glycohydrolase 2 OS=Arabidopsis thaliana GN=PARG2 PE=2 SV=1	4e-16	ref|XP_002533349.1| poly(ADP-ribose) glycohydrolase. putative [Ricinus communis] gb|EEF29034.1| poly(ADP-ribose) glycohydrolase. putative [Ricinus communis]	1e-17	T	GO:0004649.poly(ADP-ribose) glycohydrolase activity;GO:0016787.hydrolase activity;GO:0008152.metabolic process;GO:0005975.carbohydrate metabolic process;GO:0016798.hydrolase activity. acting on glycosyl bonds;	K07759	-
comp8664_c0_seq1	-	-	350	-	-	gb|EEC75878.1| hypothetical protein OsI_12913 [Oryza sativa Indica Group] gb|EEE53989.1| hypothetical protein OsJ_00620 [Oryza sativa Japonica Group]	6e-10	-	-	-	-
comp8666_c0_seq1	-	-	623	sp|Q9M0G7|PXL2_ARATH Leucine-rich repeat receptor-like protein kinase PXL2 OS=Arabidopsis thaliana GN=PXL2 PE=2 SV=1	2e-63	ref|XP_003632392.1| PREDICTED: leucine-rich repeat receptor-like protein kinase PXL2-like [Vitis vinifera]	2e-71	-	GO:0016020.membrane;GO:0016310.phosphorylation;GO:0005524.ATP binding;GO:0016301.kinase activity;GO:0006468.protein phosphorylation;GO:0055114.oxidation-reduction process;GO:0004674.protein serine/threonine kinase activity;GO:0000166.nucleotide binding;GO:0004672.protein kinase activity;GO:0016021.integral to membrane;GO:0016740.transferase activity;GO:0016491.oxidoreductase activity;GO:0016772.t…	-	-
comp8670_c0_seq1	SEC61A	protein transport protein SEC61 subunit alpha	323	sp|Q54XK2|SC61A_DICDI Protein transport protein Sec61 subunit alpha OS=Dictyostelium discoideum GN=sec61a PE=3 SV=1	9e-17	ref|XP_002522260.1| preprotein translocase secy subunit. putative [Ricinus communis] gb|EEF40118.1| preprotein translocase secy subunit. putative [Ricinus communis]	2e-29	UO	GO:0006810.transport;GO:0016020.membrane;GO:0055085.transmembrane transport;GO:0005783.endoplasmic reticulum;GO:0015450.P-P-bond-hydrolysis-driven protein transmembrane transporter activity;GO:0016021.integral to membrane;GO:0005789.endoplasmic reticulum membrane;GO:0015031.protein transport;	K10956	ko03060. Protein export;ko04141. Protein processing in endoplasmic reticulum;ko04145. Phagosome;ko05110. Vibrio cholerae infection;
comp8700_c0_seq1	-	-	286	-	-	ref|XP_002460302.1| hypothetical protein SORBIDRAFT_02g026200 [Sorghum bicolor] gb|EER96823.1| hypothetical protein SORBIDRAFT_02g026200 [Sorghum bicolor]	4e-08	-	GO:0046872.metal ion binding;GO:0008270.zinc ion binding;	-	-
comp8711_c0_seq1	-	-	460	-	-	gb|EEE66363.1| hypothetical protein OsJ_22666 [Oryza sativa Japonica Group]	3e-35	-	-	-	-
comp8723_c0_seq1	-	-	703	sp|Q50EK3|C04C1_PINTA Cytochrome P450 704C1 OS=Pinus taeda GN=CYP704C1 PE=2 SV=1	9e-33	gb|EAZ25728.1| hypothetical protein OsJ_09563 [Oryza sativa Japonica Group]	2e-64	-	GO:0016020.membrane;GO:0009055.electron carrier activity;GO:0020037.heme binding;GO:0005506.iron ion binding;GO:0055114.oxidation-reduction process;GO:0016705.oxidoreductase activity. acting on paired donors. with incorporation or reduction of molecular oxygen;GO:0046872.metal ion binding;GO:0016021.integral to membrane;GO:0004497.monooxygenase activity;GO:0016491.oxidoreductase activity;	-	-
comp8730_c0_seq1	-	-	359	sp|Q4R1I9|ANGLT_ROSHC Anthocyanidin 5.3-O-glucosyltransferase OS=Rosa hybrid cultivar GN=RhGT1 PE=2 SV=1	6e-24	dbj|BAJ90219.1| predicted protein [Hordeum vulgare subsp. vulgare] dbj|BAJ94912.1| predicted protein [Hordeum vulgare subsp. vulgare] dbj|BAJ86622.1| predicted protein [Hordeum vulgare subsp. vulgare]	3e-44	-	GO:0016757.transferase activity. transferring glycosyl groups;GO:0008152.metabolic process;GO:0016758.transferase activity. transferring hexosyl groups;GO:0016740.transferase activity;	-	-
comp8756_c0_seq1	-	-	212	-	-	emb|CAN71199.1| hypothetical protein VITISV_030478 [Vitis vinifera]	8e-07	-	GO:0003677.DNA binding;GO:0003676.nucleic acid binding;	-	-
comp8775_c0_seq1	-	-	327	-	-	gb|EEC75063.1| hypothetical protein OsI_11181 [Oryza sativa Indica Group]	6e-09	-	-	-	-
comp8786_c0_seq1	-	-	373	-	-	ref|XP_002308446.1| predicted protein [Populus trichocarpa] gb|EEE91969.1| predicted protein [Populus trichocarpa]	6e-33	-	GO:0046872.metal ion binding;GO:0000166.nucleotide binding;GO:0008270.zinc ion binding;GO:0003676.nucleic acid binding;	-	-
comp8791_c0_seq1	-	-	330	-	-	gb|ABD63142.1| Retrotransposon gag protein [Asparagus officinalis]	2e-25	-	GO:0003964.RNA-directed DNA polymerase activity;GO:0015074.DNA integration;GO:0003723.RNA binding;GO:0003677.DNA binding;GO:0008270.zinc ion binding;GO:0006278.RNA-dependent DNA replication;GO:0003676.nucleic acid binding;	-	-
comp8804_c0_seq1	-	-	273	-	-	ref|XP_002279280.1| PREDICTED: uncharacterized protein LOC100260855 [Vitis vinifera] emb|CBI19916.3| unnamed protein product [Vitis vinifera]	9e-14	-	-	-	-
comp8810_c0_seq1	-	-	277	-	-	gb|ADF45975.1| reverse transcriptase [Eleocharis acicularis]	2e-17	-	GO:0003964.RNA-directed DNA polymerase activity;GO:0003723.RNA binding;GO:0006278.RNA-dependent DNA replication;	-	-
comp8811_c0_seq1	-	-	308	sp|Q9FME8|OPT4_ARATH Oligopeptide transporter 4 OS=Arabidopsis thaliana GN=OPT4 PE=2 SV=1	4e-44	ref|XP_003593303.1| Oligopeptide transporter [Medicago truncatula] gb|ABN05713.1| Peptidase aspartic. active site; Oligopeptide transporter OPT superfamily [Medicago truncatula] gb|AES63554.1| Oligopeptide transporter [Medicago truncatula]	3e-48	T	GO:0055085.transmembrane transport;	-	-
comp8821_c0_seq1	-	-	478	-	-	emb|CAN60890.1| hypothetical protein VITISV_011880 [Vitis vinifera]	9e-34	-	GO:0015074.DNA integration;GO:0003964.RNA-directed DNA polymerase activity;GO:0003723.RNA binding;GO:0003677.DNA binding;GO:0006278.RNA-dependent DNA replication;GO:0003676.nucleic acid binding;	-	-
comp8827_c0_seq1	K06966	-	411	sp|Q8LBB7|LOG5_ARATH Cytokinin riboside 5'-monophosphate phosphoribohydrolase LOG5 OS=Arabidopsis thaliana GN=LOG5 PE=1 SV=1	4e-66	ref|XP_002305546.1| predicted protein [Populus trichocarpa] gb|EEE86057.1| predicted protein [Populus trichocarpa]	7e-68	-	GO:0016829.lyase activity;	K06966	-
comp8831_c0_seq1	-	-	282	-	-	emb|CAN81818.1| hypothetical protein VITISV_009635 [Vitis vinifera]	7e-18	-	GO:0015074.DNA integration;GO:0003723.RNA binding;GO:0003677.DNA binding;GO:0005524.ATP binding;GO:0006260.DNA replication;GO:0003676.nucleic acid binding;GO:0003964.RNA-directed DNA polymerase activity;GO:0046872.metal ion binding;GO:0008270.zinc ion binding;GO:0006278.RNA-dependent DNA replication;	-	-
comp8851_c0_seq1	-	-	276	-	-	ref|XP_002273128.2| PREDICTED: uncharacterized protein LOC100251848 [Vitis vinifera]	3e-10	-	-	-	-
comp8856_c0_seq1	-	-	206	sp|P10978|POLX_TOBAC Retrovirus-related Pol polyprotein from transposon TNT 1-94 OS=Nicotiana tabacum PE=2 SV=1	3e-14	ref|NP_001172143.1| Os01g0116166 [Oryza sativa Japonica Group] dbj|BAH90873.1| Os01g0116166 [Oryza sativa Japonica Group]	4e-17	-	GO:0015074.DNA integration;GO:0003677.DNA binding;GO:0008233.peptidase activity;GO:0016779.nucleotidyltransferase activity;GO:0004518.nuclease activity;GO:0004190.aspartic-type endopeptidase activity;GO:0003676.nucleic acid binding;GO:0003964.RNA-directed DNA polymerase activity;GO:0046872.metal ion binding;GO:0016787.hydrolase activity;GO:0008270.zinc ion binding;GO:0016740.transferase activity;…	-	-
comp8859_c0_seq1	-	-	346	sp|Q9SJ56|BLH1_ARATH BEL1-like homeodomain protein 1 OS=Arabidopsis thaliana GN=BLH1 PE=1 SV=1	1e-29	gb|ADG58034.1| transcription factor [Lycoris longituba]	3e-41	-	GO:0005634.nucleus;GO:0003677.DNA binding;GO:0006355.regulation of transcription. DNA-dependent;GO:0043565.sequence-specific DNA binding;GO:0006351.transcription. DNA-dependent;GO:0003700.sequence-specific DNA binding transcription factor activity;	-	-
comp8869_c0_seq1	-	-	469	sp|Q9C8M9|SRF6_ARATH Protein STRUBBELIG-RECEPTOR FAMILY 6 OS=Arabidopsis thaliana GN=SRF6 PE=1 SV=1	6e-13	ref|XP_002305040.1| predicted protein [Populus trichocarpa] gb|EEE85551.1| predicted protein [Populus trichocarpa]	7e-33	-	GO:0016020.membrane;GO:0016310.phosphorylation;GO:0005524.ATP binding;GO:0016301.kinase activity;GO:0004672.protein kinase activity;GO:0016021.integral to membrane;GO:0006468.protein phosphorylation;GO:0016772.transferase activity. transferring phosphorus-containing groups;	-	-
comp8871_c0_seq1	-	-	237	-	-	gb|AAG51464.1|AC069160_10 gypsy/Ty3 element polyprotein. putative [Arabidopsis thaliana]	7e-11	-	GO:0015074.DNA integration;GO:0003964.RNA-directed DNA polymerase activity;GO:0003677.DNA binding;GO:0003723.RNA binding;GO:0006278.RNA-dependent DNA replication;GO:0003676.nucleic acid binding;	-	-
comp8874_c0_seq1	K07497	putative transposase	415	-	-	gb|ACB28472.1| polyprotein [Ananas comosus]	6e-40	-	GO:0015074.DNA integration;GO:0003723.RNA binding;GO:0003677.DNA binding;GO:0005524.ATP binding;GO:0031224.intrinsic to membrane;GO:0003964.RNA-directed DNA polymerase activity;GO:0004888.transmembrane signaling receptor activity;GO:0045087.innate immune response;GO:0005634.nucleus;GO:0007165.signal transduction;GO:0003676.nucleic acid binding;GO:0004190.aspartic-type endopeptidase activity;GO:00…	K07497	-
comp8879_c0_seq1	-	-	224	-	-	dbj|BAD08165.1| retinoblastoma binding protein-like [Oryza sativa Japonica Group] dbj|BAD08168.1| retinoblastoma binding protein-like [Oryza sativa Japonica Group]	9e-24	-	GO:0005634.nucleus;	-	-
comp8894_c0_seq1	-	-	423	sp|Q9M9X9|PPR18_ARATH Pentatricopeptide repeat-containing protein At1g06710. mitochondrial OS=Arabidopsis thaliana GN=At1g06710 PE=2 SV=1	1e-29	ref|XP_002446703.1| hypothetical protein SORBIDRAFT_06g020845 [Sorghum bicolor] gb|EES11031.1| hypothetical protein SORBIDRAFT_06g020845 [Sorghum bicolor]	1e-47	-	GO:0005488.binding;	-	-
comp8900_c0_seq1	TC.MATE. SLC47A. norM. mdtK. dinF	multidrug resistance protein. MATE family	217	sp|Q9LUH3|LAL5_ARATH MATE efflux family protein LAL5 OS=Arabidopsis thaliana GN=LAL5 PE=2 SV=1	9e-20	gb|EEC81391.1| hypothetical protein OsI_24609 [Oryza sativa Indica Group]	2e-22	R	-	K03327	-
comp8903_c0_seq1	-	-	277	sp|Q8LKZ1|NORK_PEA Nodulation receptor kinase OS=Pisum sativum GN=NORK PE=1 SV=1	4e-43	emb|CAN62796.1| hypothetical protein VITISV_026839 [Vitis vinifera]	3e-47	T	GO:0016020.membrane;GO:0016310.phosphorylation;GO:0009877.nodulation;GO:0005524.ATP binding;GO:0016301.kinase activity;GO:0004872.receptor activity;GO:0006468.protein phosphorylation;GO:0004674.protein serine/threonine kinase activity;GO:0000166.nucleotide binding;GO:0004672.protein kinase activity;GO:0016021.integral to membrane;GO:0016740.transferase activity;GO:0016772.transferase activity. tr…	-	-
comp8913_c0_seq1	-	-	211	-	-	ref|XP_002268252.1| PREDICTED: uncharacterized protein LOC100266907 [Vitis vinifera] emb|CBI23760.3| unnamed protein product [Vitis vinifera]	2e-23	-	-	-	-
comp8930_c0_seq1	-	-	205	-	-	ref|XP_003573658.1| PREDICTED: WD repeat-containing protein 76-like [Brachypodium distachyon]	3e-20	-	-	-	-
[truncated: 48,403 more rows]
