# Supplementary material for: Revealing the complex genetic structure of cultivated amaryllis (Hippeastrum hybridum) using transcriptome-derived microsatellite markers
Source: Sci Rep. 2018 Jul 13;8:10645. doi: 10.1038/s41598-018-28809-9 (PMC6045658; doi:10.1038/s41598-018-28809-9)
Supplement: Supplementary file 2 — Table S2 [file 41598_2018_28809_MOESM2_ESM.xlsx]

## Sheet: Sheet1
Table S2. Unigenes related to flower development in amaryllis
	Query Seq_id	Query Length	Sbjct Length	Query Alignment	Sbjct Alignment	Subject ID	Sequence description	Score	E Value	Identity	Homologous Species
Anthocyanin biosynthesis pathway(125)
1	PAL(11)
	comp94465_c0_seq1	508	295	53.15	30.51	gb|AAM28276.1|	phenylalanine ammonia-lyase, partial	193	6e-58	77.59	Ananas comosus
	comp66491_c0_seq2	608	586	91.78	31.74	gb|ADD82537.1|	phenylalanine ammonia-lyase	375	9e-125	94.9	Narcissus tazetta var. chinensis
	comp88694_c0_seq4	768	586	78.12	34.13	gb|ADD82537.1|	phenylalanine ammonia-lyase	404	6e-135	88.5	Narcissus tazetta var. chinensis
	comp40974_c0_seq1	213	133	84.51	45.11	gb|ADP88940.1|	phenylalanine ammonia-lyase	124	2e-34	84.51	Perilla frutescens
	comp101123_c0_seq2	538	290	87.55	54.14	gb|ABK32083.1|	phenylalanine ammonia-lyase, partial	324	5e-109	88.7	Prunus armeniaca
	comp83406_c0_seq1	400	193	93	64.25	gb|ABY88401.1|	phenylalanine ammonia-lyase;	256	9e-85	93.23	Arabidopsis thaliana
	comp105587_c0_seq1	1143	586	78.74	51.19	gb|ADD82537.1|	phenylalanine ammonia-lyase	608	0	91.19	Narcissus tazetta var. chinensis
	comp103207_c0_seq1	783	712	46.36	16.99	ref|XP_002272926.1|	PREDICTED: phenylalanine ammonia-lyase isoform 2	242	1e-96	90.3	Vitis vinifera
	comp120305_c0_seq1	1176	339	69.13	79.94	emb|CAL91038.1|	phenylalanine ammonia-lyase 4	558	0	83.13	Cynara cardunculus var. scolymus
	comp64728_c0_seq1	497	708	94.77	22.18	gb|ACM61988.1|	phenylalanine ammonia-lyase	315	7e-101	95.15	Lycoris radiata
	comp73008_c0_seq1	257	708	93.39	11.3	gb|ACM61988.1|	phenylalanine ammonia-lyase	162	4e-45	94.12	Lycoris radiata
2	C4H (1)
	comp102186_c0_seq2	646	507	67.8	28.8	gb|ADO24190.1|	cinnamate 4-hydroxylase	273	6e-86	86.9	Allium sativum
3	4CL (3)
	comp17488_c0_seq1	460	544	50.87	14.34	ref|NP_192425.1| sp|Q9M0X9.1|CAB81058.1|gb|AAM13899.1| gb|AAM67483.1| gb|AAP03022.1| gb|AEE82486.1|	4-coumarate--CoA ligase-like 7	160	9e-44	53.06	Arabidopsis thaliana
	comp112542_c0_seq3	1099	570	70.97	45.61	gb|AAF37732.1|AF052221_1	4-coumarate--CoA ligase 4CL1	479	7e-163	81.5	Lolium perenne
	comp153725_c0_seq1	316	1055	50.32	5.02	gb|ADN33954.1|	4-coumarate-CoA ligase	99.4	6e-22	64.63	Cucumis melo subsp. melo
4	CHS (3)
	comp125232_c1_seq6	1992	393	44.58	75.32	gb|AAO63021.1|	chalcone synthase B	601	0	89.97	Allium cepa
	comp174399_c0_seq1	380	390	73.42	23.85	gb|AFM36768.1|	chalcone synthase	197	4e-59	92.08	Narcissus tazetta var. chinensis
	comp116624_c0_seq6	2350	393	37.79	75.32	gb|AAO63021.1|	chalcone synthase B	601	0	89.97	Allium cepa
5	CHI (6)
	comp118528_c0_seq6	1451	244	29.15	57.79	gb|AFM36771.1|	chalcone isomerase	293	3e-93	83.93	Narcissus tazetta var. chinensis
	comp28308_c0_seq1	259	244	38.22	13.52	gb|AFM36773.1|	chalcone isomerase	65.9	2e-15	78.57	Narcissus tazetta var. chinensis
	comp107070_c0_seq2	905	209	46.74	67.46	gb|ADG27840.1|	chalcone isomerase	277	8e-90	68.12	Gossypium hirsutum
	comp119423_c0_seq2	1129	244	52.08	80.33	gb|AFM36771.1|	chalcone isomerase	389	6e-132	83.76	Narcissus tazetta var. chinensis
	comp110567_c0_seq12	1305	223	19.31	37.67	gb|AEO36936.1|	CHI	152	2e-48	39.81	Canarium album
	comp116938_c0_seq7	1120	223	22.5	37.67	gb|AEO36936.1|	CHI	175	3e-55	51.22	Canarium album
6	F3H (17)
	comp117952_c1_seq1	1316	365	65.65	78.9	gb|AFI08246.1|	F3H	592	0	89.72	Narcissus tazetta var. chinensis
	comp123222_c0_seq1	1823	365	52	86.58	gb|AFI08246.1|	F3H	612	0	86.81	Narcissus tazetta var. chinensis
	comp90454_c0_seq1	611	338	33.88	20.41	ref|NP_188704.1| dbj|BAB02244.1| gb|AAL24243.1| gb|AAN28802.1| gb|AEE76411.1|	uncharacterized protein	122	6e-30	51.49	Arabidopsis thaliana
	comp109673_c0_seq3	1552	359	28.41	40.95	ref|XP_002527641.1| gb|EEF34712.1|	Flavonol synthase/flavanone 3-hydroxylase, putative	316	8e-100	55.06	Ricinus communis
	comp100839_c0_seq1	1078	362	49.54	49.17	ref|XP_002516897.1| gb|EEF45511.1|	Flavonol synthase/flavanone 3-hydroxylase, putative	373	3e-124	72.36	Ricinus communis
	comp54856_c0_seq2	313	328	33.55	10.67	ref|NP_001146910.1| gb|ACG24382.1|	flavonol synthase/flavanone 3-hydroxylase	70.1	2e-12	58.33	Zea mays
	comp79871_c0_seq1	276	345	56.52	15.07	ref|NP_001150465.1| gb|ACG39196.1|	LOC100284095:flavonol synthase/flavanone 3-hydroxylase	117	8e-30	70.27	Zea mays
	comp31079_c0_seq1	629	362	65.34	37.85	ref|XP_002516897.1| gb|EEF45511.1|	Flavonol synthase/flavanone 3-hydroxylase, putative	285	3e-92	75.69	Ricinus communis
	comp164359_c0_seq1	238	328	44.12	10.67	ref|NP_001146910.1| gb|ACG24382.1|	flavonol synthase/flavanone 3-hydroxylase	70.1	7e-13	58.33	Zea mays
	comp34397_c0_seq1	394	362	80.71	29.28	ref|XP_002516897.1| gb|EEF45511.1|	Flavonol synthase/flavanone 3-hydroxylase, putative	223	2e-69	80.92	Ricinus communis
	comp47775_c0_seq1	401	1942	57.61	3.96	ref|XP_003604006.1| gb|AES74257.1|	Flavonol synthase/flavanone 3-hydroxylase	191	2e-53	67.54	Medicago truncatula
	comp111987_c0_seq7	1411	359	39.12	51.25	ref|XP_002527641.1| gb|EEF34712.1|	Flavonol synthase/flavanone 3-hydroxylase, putative	380	2e-125	48.68
	comp27670_c0_seq1	254	200	47.24	20	ref|NP_001065368.1| gb|ABB47981.1| dbj|BAF27205.1| dbj|BAG89955.1|	Flavonol synthase/flavanone 3-hydroxylase, putative,	70.9	2e-13	57.97	Oryza sativa Japonica Group
	comp102331_c0_seq2	396	327	46.97	18.96	ref|XP_002533264.1| [] gb|EEF29126.1|	Flavonol synthase/flavanone 3-hydroxylase, putative	128	2e-33	58.49	Ricinus communis
	comp114428_c1_seq21	1656	327	22.1	37.31	ref|XP_002533264.1| gb|EEF29126.1|	Flavonol synthase/flavanone 3-hydroxylase, putative	246	4e-101	59.22	Ricinus communis
	comp56277_c0_seq2	365	345	41.92	14.78	ref|NP_001150465.1| gb|ACG39196.1|	LOC100284095:flavonol synthase/flavanone 3-hydroxylase	88.6	5e-19	47.66	Zea mays
	comp116415_c0_seq9	1697	327	20.33	35.17	ref|XP_002533264.1| gb|EEF29126.1|	Flavonol synthase/flavanone 3-hydroxylase, putative	242	1e-100	55.56	Ricinus communis
7	F3'H (3)
	comp194805_c0_seq1	213	514	57.75	7.98	gb|ADE80941.1|	flavonoid 3'-hydroxylase	91.7	3e-20	73.21	Epimedium sagittatum
	comp119713_c0_seq1	3461	510	31.46	71.18	gb|AAS48419.1|	flavonoid 3'-hydroxylase	691	0	74.39	Allium cepa
	comp112278_c0_seq4	1969	510	55.31	71.18	gb|AAS48419.1|	flavonoid 4'-hydroxylase	691	0	74.39	Allium cepa
8	DFR (5)
	comp127129_c1_seq2	1263	330	52.02	66.36	gb|AFO65509.1|	dihydroflavonol 4-reductase	443	2e-151	86.22	Narcissus tazetta
	comp108947_c0_seq1	418	330	36.6	15.45	gb|AFO65509.1|	dihydroflavonol 4-reductase	89.4	5e-19	79.69	Narcissus tazetta
	comp185925_c0_seq1	243	383	71.6	15.14	gb|AAO63026.1| gb|AAO63025.1|	dihydroflavonol 4-reductase	129	5e-34	89.23	Allium cepa
	comp77258_c0_seq1	224	330	33.48	7.58	gb|AFO65509.1|	dihydroflavonol 4-reductase	53.5	6e-07	78.12	Narcissus tazetta
	comp108947_c0_seq1	418	330	36.6	15.45	gb|AFO65509.1|	dihydroflavonol 4-reductase	89.4	5e-19	79.69	Narcissus tazetta
9	FLS (17)
	comp109673_c0_seq3	1552	359	28.41	40.95	ref|XP_002527641.1| gb|EEF34712.1|	Flavonol synthase/flavanone 3-hydroxylase, putative	316	8e-100	55.06	Ricinus communis
	comp100839_c0_seq1	1078	362	49.54	49.17	ref|XP_002516897.1| gb|EEF45511.1|	Flavonol synthase/flavanone 3-hydroxylase, putative	373	3e-124	72.36	Ricinus communis
	comp54856_c0_seq2	313	328	33.55	10.67	ref|NP_001146910.1| gb|ACG24382.1|	flavonol synthase/flavanone 3-hydroxylase	70.1	2e-12	58.33	Zea mays
	comp114228_c1_seq1	1974	335	30.4	59.7	gb|AAT68476.1|	flavonol synthase	389	1e-126	75.76	Allium cepa
	comp79871_c0_seq1	276	345	56.52	15.07	ref|NP_001150465.1|gb|ACG39196.1|	LOC100284095:flavonol synthase/flavanone 3-hydroxylase	117	8e-30	70.27	Zea mays
	comp31079_c0_seq1	629	362	65.34	37.85	ref|XP_002516897.1| gb|EEF45511.1|	Flavonol synthase/flavanone 3-hydroxylase, putative	285	3e-92	75.69	Ricinus communis
	comp164359_c0_seq1	238	328	44.12	10.67	ref|NP_001146910.1| gb|ACG24382.1|	flavonol synthase/flavanone 3-hydroxylase	70.1	7e-13	58.33	Zea mays
	comp34397_c0_seq1	394	362	80.71	29.28	ref|XP_002516897.1|gb|EEF45511.1|	Flavonol synthase/flavanone 3-hydroxylase, putative	223	2e-69	80.92	Ricinus communis
	comp47775_c0_seq1	401	1942	57.61	3.96	ref|XP_003604006.1| gb|AES74257.1|	Flavonol synthase/flavanone 3-hydroxylase	191	2e-53	67.54	Medicago truncatula
	comp111987_c0_seq7	1411	359	39.12	51.25	ref|XP_002527641.1| gb|EEF34712.1|	Flavonol synthase/flavanone 3-hydroxylase, putative	380	2e-125	48.68	Ricinus communis
	comp27670_c0_seq1	254	200	47.24	20	ref|NP_001065368.1| gb|ABB47981.1| dbj|BAF27205.1| dbj|BAG89955.1|	Os10g0559200 :Flavonol synthase/flavanone 3-hydroxylase, putative, expressed:unnamed protein product	70.9	2e-13	57.97	Oryza sativa Japonica Group
	comp102331_c0_seq2	396	327	46.97	18.96	ref|XP_002533264.1| gb|EEF29126.1|	Flavonol synthase/flavanone 3-hydroxylase, putative	128	2e-33	58.49	Ricinus communis
	comp109021_c0_seq2	1949	335	30.79	59.7	gb|AAT68476.1|	flavonol synthase	389	1e-126	75.76	Allium cepa
	comp114428_c1_seq21	1656	327	22.1	37.31	ref|XP_002533264.1| gb|EEF29126.1|	Flavonol synthase/flavanone 3-hydroxylase, putative	246	4e-101	59.22	Ricinus communis
	comp164653_c0_seq1	232	335	71.12	16.42	gb|AAO63023.1|	flavonol synthase	126	1e-33	79.71	Allium cepa
	comp56277_c0_seq2	365	345	41.92	14.78	ref|NP_001150465.1| gb|ACG39196.1|	LOC100284095: flavonol synthase/flavanone 3-hydroxylase	88.6	5e-19	47.66	Zea mays
	comp116415_c0_seq9	1697	327	20.33	35.17	ref|XP_002533264.1| gb|EEF29126.1|	Flavonol synthase/flavanone 3-hydroxylase, putative	242	1e-100	55.56	Ricinus communis
10	UFGT (32)
	comp188192_c0_seq1	208	495	46.15	6.46	gb|AFO63526.1|	UDP-glucosyltransferase	74.7	3e-14	49.23	Panax notoginseng
	comp184781_c0_seq1	212	473	53.77	8.03	ref|XP_002518735.1|gb|EEF43660.1|	UDP-glucosyltransferase, putative	74.7	3e-14	54.29	Ricinus communis
	comp191818_c0_seq1	319	492	60.19	13.01	ref|XP_002519422.1| gb|EEF42836.1|	UDP-glucosyltransferase, putative	133	8e-35	60.38	Ricinus communis
	comp26031_c0_seq1	226	480	78.32	12.29	ref|XP_002518717.1| gb|EEF43642.1|	UDP-glucosyltransferase, putative	134	6e-36	78.67	Ricinus communis
	comp34270_c0_seq1	252	454	51.19	9.47	ref|XP_002532391.1| gb|EEF30003.1|	UDP-glucosyltransferase, putative	81.3	2e-16	53.75	Ricinus communis
	comp194057_c0_seq1	213	456	49.3	7.68	ref|XP_002532137.1| gb|EEF30257.1|	UDP-glucosyltransferase, putative	56.2	9e-08	54.69	Ricinus communis
	comp190686_c0_seq1	217	333	56.68	12.31	ref|XP_002519499.1| gb|EEF42913.1|	UDP-glucosyltransferase, putative	87	3e-19	68.33	Ricinus communis
	comp118001_c0_seq1	1283	445	56.82	54.61	gb|ADK75021.1|	UDP-glucose: anthocyanidin 3-O-glucosyltransferase	430	2e-144	60.45	Freesia hybrid cultivar
	comp42543_c0_seq1	224	445	52.23	8.76	gb|ADK75021.1|	UDP-glucose: anthocyanidin 3-O-glucosyltransferase	82	7e-17	52.7	Freesia hybrid cultivar
	comp120825_c1_seq1	1357	445	54.38	55.28	gb|ADK75021.1|	UDP-glucose: anthocyanidin 3-O-glucosyltransferase	432	1e-144	58.85	Freesia hybrid cultivar
	comp189416_c0_seq1	215	460	62.79	9.78	dbj|BAD83701.1|	anthocyanidin 3-O-glucosyltransferase	73.9	5e-14	65.22	Iris hollandica
	comp119937_c0_seq1	4413	1611	40.18	36.69	ref|XP_002268972.1|	PREDICTED: UDP-glucose:glycoprotein glucosyltransferase-like	1205	0	77.97	Vitis vinifera
	comp188192_c0_seq1	208	495	46.15	6.46	gb|AFO63526.1|	UDP-glucosyltransferase	74.7	3e-14	49.23	Panax notoginseng
	comp118001_c0_seq1	1283	445	56.82	54.61	gb|ADK75021.1|	UDP-glucose: anthocyanidin 3-O-glucosyltransferase	430	2e-144	60.45	Freesia hybrid cultivar
	comp184781_c0_seq1	212	473	53.77	8.03	ref|XP_002518735.1| gb|EEF43660.1|	UDP-glucosyltransferase, putative	74.7	3e-14	54.29	Ricinus communis
	comp191818_c0_seq1	319	492	60.19	13.01	ref|XP_002519422.1|gb|EEF42836.1|	UDP-glucosyltransferase, putative	133	8e-35	60.38	Ricinus communis
	comp26031_c0_seq1	226	480	78.32	12.29	ref|XP_002518717.1| gb|EEF43642.1|	UDP-glucosyltransferase, putative	134	6e-36	78.67	Ricinus communis
	comp34270_c0_seq1	252	454	51.19	9.47	ref|XP_002532391.1|gb|EEF30003.1|	UDP-glucosyltransferase, putative	81.3	2e-16	53.75	Ricinus communis
	comp42543_c0_seq1	224	445	52.23	8.76	gb|ADK75021.1|	UDP-glucose: anthocyanidin 3-O-glucosyltransferase	82	7e-17	52.7	Freesia hybrid cultivar
	comp194057_c0_seq1	213	456	49.3	7.68	ref|XP_002532137.1|gb|EEF30257.1|	UDP-glucosyltransferase, putative	56.2	9e-08	54.69	Ricinus communis
	comp120825_c1_seq1	1357	445	54.38	55.28	gb|ADK75021.1|	UDP-glucose: anthocyanidin 3-O-glucosyltransferase	432	1e-144	58.85	Freesia hybrid cultivar
	comp109807_c0_seq1	2502	1611	67.27	34.82	ref|XP_002268972.1|	PREDICTED: UDP-glucose:glycoprotein glucosyltransferase-like	1142	0	80.03	Vitis vinifera
	comp20886_c0_seq1	240	589	70	9.51	emb|CAB88664.1|	putative glucosyltransferase	73.6	1e-13	70.89	Cicer arietinum
	comp78978_c0_seq1	1016	1611	59.35	12.48	ref|XP_002268972.1|	PREDICTED: UDP-glucose:glycoprotein glucosyltransferase-like	375	2e-115	59.47	Vitis vinifera
	comp95559_c0_seq1	406	473	58.37	16.7	dbj|BAF75896.1|	glucosyltransferase	175	5e-50	59.4	Cyclamen persicum
	comp135939_c0_seq1	896	1611	79.35	14.71	ref|XP_002268972.1|	PREDICTED: UDP-glucose:glycoprotein glucosyltransferase-like	498	1e-160	79.8	Vitis vinifera
	comp185745_c0_seq1	287	460	47.04	9.78	gb|AAP94878.1|	glucosyltransferase 2	98.6	1e-22	60	Crocus sativus
	comp139503_c0_seq1	224	383	49.55	9.66	gb|AAC27468.1|	putative glucosyltransferase	75.1	1e-14	56.92	Arabidopsis thaliana
	comp189416_c0_seq1	215	460	62.79	9.78	dbj|BAD83701.1|	anthocyanidin 3-O-glucosyltransferase	73.9	5e-14	65.22	Iris hollandica
	comp190686_c0_seq1	217	333	56.68	12.31	ref|XP_002519499.1|gb|EEF42913.1|	UDP-glucosyltransferase, putative	87	3e-19	68.33	Ricinus communis
	comp156082_c0_seq1	321	475	49.53	11.16	gb|AAQ56280.1|	glucosyltransferase-like protein	114	6e-28	64.63	Crocus sativus
	comp90594_c0_seq1	476	491	43.49	14.05	gb|ABW96222.1|	glucosyltransferase	124	7e-31	46.62	Linum usitatissimum
11	MT (16)
	comp41459_c0_seq1	246	367	57.32	12.81	gb|ADJ66851.1|	O-methyltransferase	101	3e-24	59.49	Vitis vinifera
	comp100158_c0_seq1	445	360	49.21	20.28	gb|ABP93667.1|	O-methyltransferase 5	138	2e-36	49.32	Triticum aestivum
	comp156684_c0_seq1	316	196	40.82	21.94	gb|AAT08695.1|	O-methyltransferase	76.3	3e-15	46.74	Hyacinthus orientalis
	comp99923_c0_seq2	594	369	44.44	23.85	dbj|BAF36052.1|	O-methyltransferase	179	2e-51	56.77	Iris x hollandica
	comp147328_c0_seq1	251	367	37.05	8.45	gb|ADJ66851.1|	O-methyltransferase	56.6	7e-08	40.79	Vitis vinifera
	comp112398_c0_seq1	1314	369	38.13	45.26	dbj|BAF36052.1|	O-methyltransferase	277	8e-86	48.69	Iris x hollandica
	comp100785_c0_seq1	899	369	42.38	34.42	dbj|BAF36052.1|	O-methyltransferase	230	2e-69	60.19	Iris x hollandica
	comp99629_c0_seq1	606	196	42.57	43.88	gb|AAT08695.1|	O-methyltransferase	176	3e-52	53.09	Hyacinthus orientalis
	comp107252_c0_seq1	879	196	29.69	44.39	gb|AAT08695.1|	O-methyltransferase	194	1e-57	79.82	Hyacinthus orientalis
	comp96404_c0_seq1	704	369	39.63	25.2	dbj|BAF36052.1|	O-methyltransferase	167	4e-46	57.06	Iris x hollandica
	comp122843_c0_seq5	1936	196	10.23	33.67	gb|AAT08695.1|	O-methyltransferase	133	2e-32	51.97	Hyacinthus orientalis
	comp111396_c0_seq1	1343	369	37.3	45.26	dbj|BAF36052.1|	O-methyltransferase	280	7e-87	48.69	Iris x hollandica
	comp31988_c0_seq1	312	367	54.81	15.53	gb|ADJ66851.1|	O-methyltransferase	123	9e-32	55.34	Vitis vinifera
	comp102572_c0_seq1	366	196	52.46	32.65	gb|AAT08695.1|	O-methyltransferase	134	8e-37	52.46	Hyacinthus orientalis
	comp120905_c0_seq1	1323	196	14.97	33.67	gb|AAT08695.1|	O-methyltransferase	133	3e-33	51.97	Hyacinthus orientalis
	comp66831_c0_seq1	377	196	35.81	22.96	gb|AAT08695.1|	O-methyltransferase	81.3	9e-17	47.37	Hyacinthus orientalis
12	AT (1)
	comp174711_c0_seq1	294	488	83.67	16.8	ref|XP_002531630.1|gb|EEF30758.1|	acyltransferase, putative	169	3e-48	83.67	Ricinus communis
13	GST (10)
	comp83649_c0_seq1	548	222	59.12	48.65	ref|XP_003589566.1|gb|AES59817.1|	Glutathione S-transferase	213	3e-66	68.79	Medicago truncatula
	comp29673_c0_seq1	283	219	32.86	14.16	gb|ADD71974.1|	glutathione S-transferase	74.3	1e-14	49.21	Glycine soja
	comp113532_c0_seq2	1067	241	48.08	70.95	gb|ACF06541.1|	glutathione S-transferase	354	7e-119	71.55	Elaeis guineensis
	comp123420_c1_seq1	1106	221	49.1	81.9	dbj|BAK22528.1|	tau glutathione S-transferase	389	2e-132	82.27	Allium cepa
	comp122794_c0_seq6	977	221	26.71	39.37	dbj|BAK22528.1|	tau glutathione S-transferase	190	3e-90	80.56	Allium cepa
	comp113641_c1_seq1	1045	212	44.78	73.58	dbj|BAF56180.1|	glutathione S-transferase	301	2e-98	73.93	Allium cepa
	comp113652_c0_seq3	1064	241	48.5	71.37	gb|ACF06541.1|	glutathione S-transferase	356	2e-119	71.97	Elaeis guineensis
	comp102376_c0_seq1	1130	218	40.35	69.72	gb|AAO61856.1|	glutathione S-transferase Z1	311	4e-102	70.7	Malva pusilla
	comp91117_c0_seq1	216	221	36.11	11.76	dbj|BAK22528.1|	tau glutathione S-transferase	58.2	4e-09	86.67	Allium cepa
	comp108888_c0_seq1	961	212	48.39	73.11	dbj|BAF56180.1|	glutathione S-transferase	298	9e-98	73.46	Allium cepa
Carotenoid biosynthesis pathway (30)
14	GGDP(2)
	comp122711_c0_seq10	1731	357	49.57	80.11	gb|AEG47694.1|	geranylgeranyl diphosphate synthase	554	0	86.67	Allium sativum
	comp120306_c0_seq3	1779	357	44.69	74.23	gb|AEG47694.1|	geranylgeranyl diphosphate synthase	514	2e-176	88.04	Allium sativum
15	PSY(10)
	comp116913_c0_seq2	945	423	62.86	46.81	gb|AEB91323.1|	phytoene synthase	401	4e-135	88.79	Clivia miniata
	comp125512_c0_seq2	669	423	63.23	33.33	gb|AEB91323.1|	phytoene synthase	280	2e-89	94.63	Clivia miniata
	comp36415_c0_seq1	473	211	61.52	45.97	gb|AAX33349.1|	phytoene synthase 1	201	3e-62	88.99	Prunus armeniaca
	comp70117_c0_seq1	905	438	56.02	38.58	gb|ABB52068.1|	putative phytoene synthase	341	9e-112	80.48	Daucus carota subsp. sativus
	comp122224_c0_seq3	1670	423	70.42	92.67	gb|AFC95817.1|	phytoene synthase	738	0	92.89	Narcissus tazetta var. chinensis
	comp140976_c0_seq1	203	239	79.8	22.59	gb|AEQ30067.1|	phytoene synthase	119	2e-31	85.71	Mangifera indica
	comp194329_c0_seq1	360	423	66.67	18.91	gb|AFC95817.1|	phytoene synthase	140	1e-37	67.8	Narcissus tazetta var. chinensis
	comp87334_c0_seq1	234	423	47.44	8.75	gb|AEB91323.1|	phytoene synthase	75.5	2e-14	88.1	Clivia miniata
	comp185018_c0_seq1	534	429	70.22	29.14	gb|ACY42665.1| gb|ACY42667.1|gb|ACY42668.1|	phytoene synthase 2	263	3e-83	77.64	Manihot esculenta
	comp83153_c0_seq1	902	438	56.21	38.58	gb|ABB52068.1|	putative phytoene synthase	341	8e-112	80.48	Daucus carota subsp. sativus
16	PDS(2)
	comp122527_c0_seq2	1854	570	45.63	49.47	sp|Q40406.1| emb|CAA55392.1|	CRTI_NARPS RecName: Full=Phytoene dehydrogenase, chloroplastic/chromoplastic; AltName: Full=Phytoene desaturase; Flags: Precursor;phytoene desaturase	580	0	94	Narcissus pseudonarcissus
	comp121701_c0_seq1	2021	570	79.71	94.21	gb|AFH53810.1|	phytoene desaturase	1090	0	94.21	Narcissus tazetta var. chinensis
17	ZDS(4)
	comp63754_c0_seq1	402	574	71.64	16.72	gb|AFH53813.1|	zeta-carotene desaturase	191	2e-55	86.49	Narcissus tazetta var. chinensis
	comp67449_c0_seq1	293	481	32.76	6.65	dbj|BAH10588.1|	zeta-carotene desaturase	66.2	7e-11	53.33	Lilium hybrid division I
	comp125924_c0_seq8	2204	574	68.06	87.11	gb|AFH53814.1| gb|AFH53818.1|	zeta-carotene desaturase	1014	0	95.24	Narcissus tazetta var. chinensis
	comp122238_c0_seq6	1844	574	73.37	78.57	gb|AFH53814.1| gb|AFH53818.1|	zeta-carotene desaturase	919	0	96.16	Narcissus tazetta var. chinensis
18	LCYB(5)
	comp166372_c0_seq1	377	503	58.89	14.71	sp|Q40424.1|emb|CAA67331.1|	LCYB_NARPS RecName: Full=Lycopene beta cyclase, chloroplastic/chromoplastic; Flags: Precursor;lycopene cyclase	152	1e-41	86.05	Narcissus pseudonarcissus
	comp155789_c0_seq1	238	503	78.15	12.33	sp|Q40424.1|emb|CAA67331.1|	LCYB_NARPS RecName: Full=Lycopene beta cyclase, chloroplastic/chromoplastic; Flags: Precursor;lycopene cyclase	129	5e-34	83.78	Narcissus pseudonarcissus
	comp83564_c0_seq1	571	504	94.57	35.71	gb|AFH53820.1|	lycopene beta-cyclase	370	7e-124	94.74	Narcissus tazetta var. chinensis
	comp91812_c0_seq1	613	504	81.24	32.94	gb|AFH53820.1|	lycopene beta-cyclase	340	6e-112	97.08	Narcissus tazetta var. chinensis
	comp84782_c0_seq1	1127	504	82.79	61.71	gb|AFH53820.1|	lycopene beta-cyclase	634	0	95.69	Narcissus tazetta var. chinensis
19	ZEP(4)
	comp101176_c0_seq2	1135	364	57.62	59.89	emb|CAX36916.1|	zeaxanthin epoxidase enzyme	450	4e-154	70.55	Triticum aestivum
	comp161196_c0_seq1	330	313	83.64	29.39	dbj|BAD07276.1| dbj|BAD07284.1| dbj|BAD07292.1|	zeaxanthin epoxidase	199	3e-61	84.4	Citrus sinensis
	comp99525_c0_seq2	654	451	73.39	35.48	ref|XP_002265622.2| emb|CBI29521.3|	PREDICTED: zeaxanthin epoxidase, chloroplastic-like;unnamed protein product	360	2e-120	73.39	Vitis vinifera
	comp179140_c0_seq1	230	164	80.87	37.8	gb|AFK78047.1|	zeaxanthin epoxidase, partial	127	1e-35	81.58	Solanum chacoense
20	CRTISO(3)
	comp107088_c0_seq1	1523	615	38.61	31.87	sp|Q2VEX9.1|gb|ABB52069.1|	CRTSO_DAUCA RecName: Full=Prolycopene isomerase, chloroplastic; Short=CrtISO; AltName: Full=Carotenoid isomerase; Flags: Precursor;putative carotenoid isomerase	386	0	84.48	Daucus carota subsp. sativus
	comp107088_c0_seq1	1523	615	38.61	31.87	sp|Q2VEX9.1| gb|ABB52069.1|	CRTSO_DAUCA RecName: Full=Prolycopene isomerase, chloroplastic; Short=CrtISO; AltName: Full=Carotenoid isomerase; Flags: Precursor;putative carotenoid isomerase	386	0	84.48	Daucus carota subsp. sativus
	comp53573_c0_seq1	275	162	90.55	51.23	gb|AER62138.1|	carotenoid isomerase	175	5e-54	93.26	Heteranthelium piliferum
Specification of floral organ identity(13)
21	AP2(6)
	comp89657_c0_seq3	304	213	37.5	17.84	gb|ADE41096.1|	AP2 domain class transcription factor	62.4	3e-10	73.08	Malus x domestica
	comp105956_c0_seq1	531	478	65.54	24.27	gb|AAV98627.1|	AP2 protein	198	5e-58	66.29	Elaeis guineensis
	comp6260_c0_seq1	282	210	48.94	21.9	gb|AEO44883.1|	AP2 transcription factor	67.8	3e-12	56.79	Cocos nucifera
	comp112629_c0_seq1	1062	478	53.39	39.54	gb|AAV98627.1|	AP2 protein	319	7e-102	68.48	Elaeis guineensis
	comp154317_c0_seq1	241	639	47.3	5.95	ref|XP_002307311.1| gb|EEE94307.1|	AP2 domain-containing transcription factor [Populus trichocarpa]	73.2	2e-13	55.88	Populus trichocarpa
	comp171789_c0_seq1	240	639	45	5.63	ref|XP_002307311.1| gb|EEE94307.1|	AP2 domain-containing transcription factor	65.9	7e-11	54.55	Populus trichocarpa
22	AP3(3)
	comp51544_c0_seq2	453	1129	38.41	5.14	ref|XP_003544215.1|	PREDICTED: AP3-complex subunit beta-A-like	119	2e-28	79.45	Glycine max
	comp102991_c0_seq1	394	1140	81.47	9.39	ref|XP_002278568.2| emb|CBI31666.3|	PREDICTED: AP3-complex subunit beta-A-like	220	4e-64	81.68	Vitis vinifera
	comp85571_c0_seq1	392	987	61.22	8.11	gb|AAL24128.1|	putative AP3-complex beta-3A adaptin subunit	154	5e-41	64	Arabidopsis thaliana
23	AG (2)
	comp15473_c0_seq1	521	214	33.4	27.1	gb|AAF19968.1|	AF207699_1 agamous-like MADS box protein OPMADS1	63.9	4e-10	53.7	Elaeis guineensis
	comp11419_c0_seq1	592	214	35.98	33.18	gb|AAF19968.1|	AF207699_1 agamous-like MADS box protein OPMADS1	85.1	3e-17	55.04	Elaeis guineensis
24	AGL(2)
	comp141491_c0_seq1	251	209	81.27	32.54	emb|CAE46180.1|	AGL20-like MADS box transcription factor	133	5e-37	88.31	Elaeis guineensis
	comp15473_c1_seq1	370	209	58.38	34.45	emb|CAE46180.1|	AGL20-like MADS box transcription factor	139	9e-39	82.76	Elaeis guineensis
Photoperiod pathway(32)
25	PHY(21)
	comp93260_c0_seq1	620	282	65.32	47.87	gb|ABP96519.1| gb|ABP96520.1| gb|ABP96521.1| gb|ABP96524.1| gb|ABP96526.1| gb|ABP96528.1| gb|ABP96529.1| gb|ABP96530.1| gb|ABP96532.1| gb|ABP96533.1|	phytochrome B	258	1e-82	67.5	Arabidopsis thaliana
	comp111097_c0_seq8	823	1124	31.71	7.74	gb|ACC60969.1|	phytochrome A	184	2e-49	72.5	Vitis riparia
	comp110214_c0_seq1	1265	1118	82.29	31.04	gb|AAR02191.1|	phytochrome A	698	0	82.42	Cyrtosia septentrionalis
	comp53124_c0_seq1	414	467	88.41	26.12	gb|AAK20990.1|	phytochrome A	231	2e-71	88.41	Tacca chantieri
	comp120751_c0_seq1	2894	1139	55.15	46.71	gb|AAU06208.1| gb|AAU06215.1|	phytochrome C	1095	0	70	Triticum aestivum
	comp121371_c0_seq1	366	1118	54.92	5.99	gb|AAC49301.2|	phytochrome F	103	4e-23	60.91	Solanum lycopersicum
	comp111097_c0_seq8	823	1124	31.71	7.74	gb|ACC60969.1|	phytochrome A	184	2e-49	72.5	Vitis riparia
	comp110214_c0_seq1	1265	1118	82.29	31.04	gb|AAR02191.1|	phytochrome A	698	0	82.42	Cyrtosia septentrionalis
	comp53124_c0_seq1	414	467	88.41	26.12	gb|AAK20990.1|	phytochrome A	231	2e-71	88.41	Tacca chantieri
	comp93260_c0_seq1	620	282	65.32	47.87	gb|ABP96519.1| gb|ABP96520.1| gb|ABP96521.1| gb|ABP96524.1| gb|ABP96526.1| gb|ABP96528.1| gb|ABP96529.1| gb|ABP96530.1| gb|ABP96532.1| gb|ABP96533.1|	phytochrome B	258	1e-82	67.5	Arabidopsis thaliana
	comp156444_c0_seq1	202	197	84.65	28.93	dbj|BAI99785.1|	phytochrome B	125	1e-34	86.36	Arisaema triphyllum
	comp65565_c0_seq1	468	397	89.1	35.01	gb|AAD41317.1|	AF137329_1 phytochrome B	282	1e-91	91.45	Streptogyna americana
	comp15976_c0_seq1	346	271	83.24	35.42	gb|AFM30996.1|	phytochrome B, partial	205	8e-64	92.31	Jubaeopsis caffra
	comp69867_c0_seq1	349	304	91.12	34.87	gb|AAD41280.1|	AF137292_1 phytochrome B	219	5e-69	92.17	Aristida purpurea var. longiseta
	comp75065_c0_seq1	425	262	77.65	41.98	gb|ADO62136.1| gb|ADO62159.1| gb|ADO62165.1| gb|ADO62181.1| gb|ADO62184.1| gb|ADO62185.1|	phytochrome B	217	4e-68	78.01	Helianthus annuus
	comp131794_c0_seq1	329	309	93.92	33.33	gb|AEO22045.1|	phytochrome B, partial	215	2e-67	94.5	Gastrococos crispa
	comp45033_c0_seq1	410	148	37.32	34.46	gb|ABC40681.1|	phytochrome B1	90.1	3e-20	59.3	Zea mays
	comp78127_c0_seq1	731	1139	82.9	17.73	emb|CAC82798.2|	phytochrome C	396	1e-126	84.87	Triticum aestivum
	comp74747_c0_seq1	642	1118	65.89	12.61	gb|ACC60967.1|	phytochrome C	236	1e-68	71.21	Vitis vinifera
	comp122273_c0_seq3	2840	1139	65.49	54.43	gb|AAU06208.1| gb|AAU06215.1|	phytochrome C	1270	0	71.43	Triticum aestivum
	comp120751_c0_seq1	2894	1139	55.15	46.71	gb|AAU06208.1| gb|AAU06215.1|	phytochrome C	1095	0	70	Triticum aestivum
26	COP1(11)
	comp121448_c0_seq4	2066	687	36.01	36.1	ref|XP_002270330.2|	PREDICTED: E3 ubiquitin-protein ligase COP1-like	493	0	90.84	Vitis vinifera
	comp151698_c0_seq1	455	628	77.14	18.63	ref|NP_001044115.2|dbj|BAD87451.1| dbj|BAG95320.1| dbj|BAF06029.2| ]	Os01g0725800 ; Cop1 protein-like;unnamed protein product	250	8e-77	78	Oryza sativa Japonica Group
	comp122587_c0_seq3	1922	889	59.31	42.74	ref|XP_002533551.1| gb|EEF28831.1|	ubiquitin ligase protein cop1, putative	694	0	66.32	Ricinus communis
	comp102064_c0_seq2	817	889	66.83	20.47	ref|XP_002533551.1| gb|EEF28831.1|	ubiquitin ligase protein cop1, putative	360	2e-114	67.16	Ricinus communis
	comp9638_c0_seq1	418	889	37.32	5.85	ref|XP_002533551.1| gb|EEF28831.1|	ubiquitin ligase protein cop1, putative	79.3	1e-14	38.52	Ricinus communis
	comp117709_c0_seq12	2443	687	30.45	36.1	ref|XP_002270330.2|	PREDICTED: E3 ubiquitin-protein ligase COP1-like	493	0	90.84	Vitis vinifera
	comp140244_c0_seq1	272	889	39.71	4.05	ref|XP_002533551.1| gb|EEF28831.1|	ubiquitin ligase protein cop1, putative	64.7	3e-10	45	Ricinus communis
	comp122587_c0_seq3	1922	889	59.31	42.74	ref|XP_002533551.1| gb|EEF28831.2|	ubiquitin ligase protein cop1, putative	694	0	66.32	Ricinus communis
	comp102064_c0_seq2	817	889	66.83	20.47	ref|XP_002533551.1| gb|EEF28831.3|	ubiquitin ligase protein cop1, putative	360	2e-114	67.16	Ricinus communis
	comp9638_c0_seq1	418	889	37.32	5.85	ref|XP_002533551.1| gb|EEF28831.4|	ubiquitin ligase protein cop1, putative	79.3	1e-14	38.52	Ricinus communis
	comp140244_c0_seq1	272	889	39.71	4.05	ref|XP_002533551.1| gb|EEF28831.5|	ubiquitin ligase protein cop1, putative	64.7	3e-10	45	Ricinus communis
Vernalization pathway(8)
27	EMF2(2)
	comp124829_c0_seq9	1744	708	43.52	35.73	gb|ABD85301.1|	polycomb group protein EMF2	454	1e-161	70.47	Asparagus officinalis
	comp125171_c0_seq22	2724	699	32.6	42.35	gb|ABD85300.1|	embryonic flower 2	579	0	73.82	Yucca filamentosa
28	VIP(6)
	comp67481_c0_seq1	417	282	69.06	34.04	ref|XP_002278543.1| emb|CBI33844.3|	PREDICTED: protein vip1;unnamed protein product	188	1e-56	69.06	Vitis vinifera
	comp110053_c0_seq1	1310	312	41.22	57.69	ref|XP_002281499.2| emb|CBI26803.3|	PREDICTED: protein vip1-like	322	8e-104	65.93	Vitis vinifera
	comp113297_c0_seq7	1211	312	47.32	61.22	ref|XP_002281499.2| emb|CBI26803.3|	PREDICTED: protein vip1-like	343	7e-113	63.04	Vitis vinifera
	comp89171_c0_seq1	867	282	54.33	55.67	ref|XP_002278543.1| emb|CBI33844.3|	PREDICTED: protein vip1;unnamed protein product	300	8e-98	63.82	Vitis vinifera
	comp67481_c0_seq1	417	282	69.06	34.04	ref|XP_002278543.1| emb|CBI33844.3|	PREDICTED: protein vip1;unnamed protein product	188	1e-56	69.06	Vitis vinifera
	comp89171_c0_seq1	867	282	54.33	55.67	ref|XP_002278543.1| emb|CBI33844.3	PREDICTED: protein vip1;unnamed protein product	300	8e-98	63.82	Vitis vinifera
Gibberellic acid pathway(9)
29	GA3(2)
	comp113386_c0_seq38	2458	365	30.51	68.49	dbj|BAG32267.1|		496	5e-166	79.37
	comp91067_c0_seq1	1316	365	39.67	47.67	dbj|BAG32267.1|	gibberellin 3-oxidase	330	2e-106	84.06	Allium fistulosum
							gibberellin 3-oxidase				Allium fistulosum
30	GAI(7)
	comp94113_c0_seq1	817	536	53.98	27.43	ref|XP_002529354.1| gb|EEF33021.1|	DELLA protein GAI1, putative	262	3e-80	62.03	Ricinus communis
	comp195165_c0_seq1	218	686	86.7	9.18	ref|XP_002512896.1| gb|EEF49399.1|	DELLA protein GAI2, putative	131	3e-34	87.5	Ricinus communis
	comp88113_c0_seq1	897	536	57.53	32.09	ref|XP_002529354.1| gb|EEF33021.1|	DELLA protein GAI3, putative	312	3e-99	64.91	Ricinus communis
	comp94113_c0_seq1	817	536	53.98	27.43	ref|XP_002529354.1| gb|EEF33021.1|	DELLA protein GAI4, putative	262	3e-80	62.03	Ricinus communis
	comp191835_c0_seq1	212	444	65.09	10.36	ref|XP_002515699.1| gb|EEF46646.1|	DELLA protein DWARF8, putative	99.8	2e-23	65.71	Ricinus communis
	comp195165_c0_seq1	218	686	86.7	9.18	ref|XP_002512896.1| gb|EEF49399.1|	DELLA protein GAI1, putative	131	3e-34	87.5	Ricinus communis
	comp88113_c0_seq1	897	536	57.53	32.09	ref|XP_002529354.1| gb|EEF33021.1|	DELLA protein GAI1, putative	312	3e-99	64.91	Ricinus communis
Ethylene biosynthesis pathway(22)
31	ACC(2)
	comp77530_c0_seq1	287	308	33.45	10.39	gb|ADR73046.1|	ACC oxidase 2 isoform B	68.9	3e-12	82.05	Nicotiana tabacum
	comp71609_c0_seq1	426	510	69.72	19.41	gb|AER35095.1|	1-aminocyclopropane-1-carboxylate synthase	212	1e-63	69.72	Gossypium hirsutum
32	ACS(2)
	comp41842_c0_seq1	260	1297	54.23	3.62	ref|XP_003561136.1|	PREDICTED: probable aminotransferase ACS10-like	110	6e-26	63.51	Brachypodium distachyon
	comp11344_c0_seq1	286	744	86.01	11.02	ref|XP_002281504.2|	PREDICTED: probable aminotransferase ACS10-like, partial	177	2e-50	86.32	Vitis vinifera
33	SAMs(7)
	comp165997_c0_seq1	288	145	57.29	37.93	sp|P31156.1| gb|AAA33858.1|	METK2_PETCR RecName: Full=S-adenosylmethionine synthase 2; Short=AdoMet synthase 2; AltName: Full=Methionine adenosyltransferase 2; Short=MAT 2;S-adenosylmethionine synthetase, partial	120	9e-33	94.83	Petroselinum crispum
	comp118918_c0_seq1	1655	401	69.43	95.51	gb|AFC88125.1|	S-adenosylmethionine synthetase	761	0	96.96	Lycoris radiata
	comp106704_c0_seq1	529	393	96.41	43.26	ref|XP_002515204.1| gb|EEF47188.1|]	s-adenosylmethionine synthetase, putative	355	5e-120	96.59	Ricinus communis
	comp68945_c0_seq1	208	141	95.19	46.81	dbj|BAC81654.1|	S-adenosylmethionine synthetase-1	144	1e-42	95.65	Pisum sativum
	comp117831_c0_seq2	1486	401	77.32	95.51	gb|AFC88125.1|	S-adenosylmethionine synthetase	761	0	96.96	Lycoris radiata
	comp105301_c0_seq1	529	393	96.41	43.26	ref|XP_002515204.1| gb|EEF47188.1|	s-adenosylmethionine synthetase, putative	355	5e-120	96.59	Ricinus communis
	comp14587_c0_seq1	229	390	89.08	17.44	sp|P50302.1|gb|AAA81377.1|	METK2_ACTCH RecName: Full=S-adenosylmethionine synthase 2; Short=AdoMet synthase 2; AltName: Full=Methionine adenosyltransferase 2; Short=MAT 2;S-adenosylmethionine synthetase	140	1e-38	90.67	Actinidia chinensis
34	EIL(2)
	comp83044_c0_seq1	701	594	67.62	26.6	emb|CAC09582.1|	ethylene insensitive (EIN3/EIL)-like transcription regulator	332	2e-107	73.15	Fagus sylvatica
	comp173825_c0_seq1	272	133	99.26	67.67	ref|NP_777156.1| gb|AAN77126.1| gb|AAI02874.1|	40S ribosomal protein S30;ubiquitin-like/S30 ribosomal fusion protein;Finkel-Biskis-Reilly murine sarcoma virus (FBR-MuSV) ubiquitously expressed	176	7e-55	100	Bos taurus
35	ETR(9)
	comp123792_c0_seq4	3098	767	44.64	60.1	dbj|BAD61003.1|	ethylene receptor	866	0	62.38	Pyrus pyrifolia
	comp107799_c0_seq1	544	422	36.95	15.88	dbj|BAD20705.2|	ethylene receptor	144	8e-38	63.21	Gladiolus hybrid cultivar
	comp166414_c0_seq1	220	422	72.27	12.56	dbj|BAD20705.2|	ethylene receptor	108	1e-26	94.64	Gladiolus hybrid cultivar
	comp122493_c0_seq3	1298	698	39.75	24.64	gb|ABY76321.2|	ethylene receptor	342	6e-107	61.65	Persea americana
	comp106553_c0_seq2	975	634	57.85	29.65	dbj|BAD20704.1|	ethylene receptor	369	7e-120	75.2	Gladiolus hybrid cultivar
	comp120536_c0_seq1	2318	634	72.61	88.49	dbj|BAD20704.1|	ethylene receptor	995	0	89.9	Gladiolus hybrid cultivar
	comp121555_c0_seq1	2317	634	72.51	88.33	dbj|BAD20704.1|	ethylene receptor	995	0	89.74	Gladiolus hybrid cultivar
	comp125404_c0_seq1	2835	767	49.63	61.15	gb|ADK92392.1|	putative ethylene receptor	865	0	63.72	Pyrus communis
	comp153964_c0_seq1	307	402	89.9	22.89	emb|CAD21847.1|	ethylene receptor 1	162	4e-46	90.2	Fagus sylvatica
Other genes of flower development (36)
36	MADS(22)
	comp99266_c0_seq1	1085	239	47.28	71.55	gb|ABC70706.1|	MADS-box transcription factor	306	6e-100	70.66	Asparagus virgatus
	comp192693_c0_seq1	248	213	65.32	25.35	gb|AAD40952.1|	MADS-box protein	103	2e-25	69.23	Oryza sativa
	comp118144_c0_seq3	1185	229	33.42	57.64	gb|AEX92969.1|	MADS box protein 5, partial	217	5e-65	77.19	Agave tequilana
	comp120090_c2_seq12	1342	229	41.13	80.35	gb|AEX92969.1|	MADS box protein 6, partial	337	1e-110	82.14	Agave tequilana
	comp103565_c0_seq2	1008	239	50.89	71.55	gb|ABC70706.1|	MADS-box transcription factor	306	3e-100	70.66	Asparagus virgatus
	comp15473_c0_seq1	521	214	33.4	27.1	gb|AAF19968.1|	AF207699_1 agamous-like MADS box protein OPMADS1	63.9	4e-10	53.7	Elaeis guineensis
	comp131108_c0_seq1	417	253	38.13	20.95	gb|AET25527.1|	APETALA1-like MADS-box protei	65.1	1e-10	54.08	Narcissus tazetta var. chinensis
	comp109178_c0_seq6	911	241	44.13	55.6	gb|AAQ83835.1|	MADS box protein	191	7e-56	63.21	Asparagus officinalis
	comp187586_c0_seq1	222	230	97.3	31.3	gb|ABQ28694.1|	MADS box transcription factor	146	3e-42	97.3	Narcissus tazetta var. chinensis
	comp56519_c0_seq2	550	231	37.64	29.87	gb|AFM93937.1|	MADS-domain transcription factor variant b	132	8e-35	55.2	Oryza sativa Japonica Group
	comp102631_c0_seq1	1481	220	16.21	36.36	ref|XP_002519715.1| gb|EEF42688.1|	mads box protein, putative	131	3e-32	37.56	Ricinus communis
	comp50564_c0_seq1	232	68	40.09	45.59	gb|ACH61565.1| gb|ACH61566.1| gb|ACH61567.1| ] gb|ACH61568.1| gb|ACH61569.1| gb|ACH61570.1| gb|ACH61571.1| gb|ACH61572.1| gb|ACH61573.1| gb|ACH61574.1| gb|ACH61575.1| gb|ACH61576.1| gb|ACH61577.1| gb|ACH61578.1| gb|ACH61579.1| gb|ACH61580.1| gb|ACH61581.1| gb|ACH61582.1|gb|ACH61583.1| gb|ACH61584.1| ] gb|ACH61585.1| gb|ACH61586.1| gb|ACH61587.1|	truncated MADS-box transcription factor	64.7	4e-12	91.18	Pseudotsuga menziesii
	comp119213_c0_seq4	1677	239	30.77	71.97	gb|ABC70706.1|	MADS-box transcription factor	333	7e-108	97.73	Asparagus virgatus
	comp141491_c0_seq1	251	209	81.27	32.54	emb|CAE46180.1|	AGL20-like MADS box transcription factor	133	5e-37	88.31	Elaeis guineensis
	comp101600_c0_seq1	771	241	43.58	46.47	gb|AAQ83835.1|	MADS-box protein	149	2e-40	59.26	Asparagus officinalis
	comp113332_c0_seq1	1049	241	62.06	90.04	gb|ABS82744.1|	MADS-box protein	399	2e-136	91.56	Narcissus tazetta var. chinensis
	comp97790_c0_seq1	1334	205	40.93	88.78	gb|AFH66789.1|	PI-like MADS-box protein	316	4e-103	93.81	Narcissus tazetta var. chinensis
	comp112593_c0_seq1	1054	241	62.9	91.7	gb|ABS82744.1|	MADS-box protein	405	7e-139	93.25	Narcissus tazetta var. chinensis
	comp60417_c0_seq1	286	230	86.01	35.65	gb|ABQ28694.1|	MADS box transcription factor	171	3e-51	96.47	Narcissus tazetta var. chinensis
	comp106123_c0_seq1	1621	220	14.81	36.36	ref|XP_002519715.1| gb|EEF42688.1|	mads box protein, putative	131	4e-32	37.56	Ricinus communis
	comp107324_c0_seq4	874	210	62.13	86.19	dbj|BAC66962.1|	MADS-box transcription factor PI	311	3e-103	86.19	Agapanthus praecox
	comp106583_c0_seq1	1168	248	49.06	77.02	gb|ADJ67241.1|	MADS box transcription factor 11	359	4e-120	76.71	Oncidium Gower Ramsey
37	FT(14)
	comp15473_c1_seq1	370	209	58.38	34.45	emb|CAE46180.1|	AGL20-like MADS box transcription factor	139	9e-39	82.76	Elaeis guineensis
	comp79388_c0_seq1	453	361	70.86	29.64	emb|CAX16990.1| emb|CAX16991.1|	MADS1 protein	213	2e-65	79.26	Eschscholzia californica
	comp109580_c0_seq1	1226	248	46.74	77.02	gb|ADJ67241.1|	MADS box transcription factor 11	359	9e-120	76.71	Oncidium Gower Ramsey
	comp130427_c0_seq1	342	230	95.61	47.39	gb|ABQ28694.1|	MADS box transcription factor	212	3e-67	96.46	Narcissus tazetta var. chinensis
	comp49908_c0_seq1	229	68	40.61	45.59	gb|ACH61565.1| gb|ACH61566.1| gb|ACH61567.1| gb|ACH61568.1| gb|ACH61569.1| gb|ACH61570.1| gb|ACH61571.1| gb|ACH61572.1| gb|ACH61573.1| gb|ACH61574.1| gb|ACH61575.1| gb|ACH61576.1| gb|ACH61577.1| gb|ACH61578.1| gb|ACH61579.1| gb|ACH61580.1| gb|ACH61581.1| gb|ACH61582.1| gb|ACH61583.1|gb|ACH61584.1| gb|ACH61585.1| gb|ACH61586.1| gb|ACH61587.1|	truncated MADS-box transcription factor	64.7	4e-12	91.18	Pseudotsuga menziesii
	comp99266_c0_seq1	1085	239	47.28	71.55	gb|ABC70706.1|	MADS-box transcription factor	306	6e-100	70.66	Asparagus virgatus
	comp103565_c0_seq2	1008	239	50.89	71.55	gb|ABC70706.1|	MADS-box transcription factor	306	3e-100	70.66	Asparagus virgatus
	comp119213_c0_seq4	1677	239	30.77	71.97	gb|ABC70706.1|	MADS-box transcription factor	333	7e-108	97.73	Asparagus virgatus
	comp107324_c0_seq4	874	210	62.13	86.19	dbj|BAC66962.1|	MADS-box transcription factor PI	311	3e-103	86.19	Agapanthus praecox
	comp118144_c0_seq3	1185	229	33.42	57.64	gb|AEX92969.1|	MADS box protein 5, partial	217	5e-65	77.19	Agave tequilana
	comp120090_c2_seq12	1342	229	41.13	80.35	gb|AEX92969.1|	MADS box protein 5, partial	337	1e-110	82.14	Agave tequilana
	comp109178_c0_seq6	911	241	44.13	55.6	gb|AAQ83835.1|	MADS box protein	191	7e-56	63.21	Asparagus officinalis
	comp102631_c0_seq1	1481	220	16.21	36.36	ref|XP_002519715.1|gb|EEF42688.1|	mads box protein, putative	131	3e-32	37.56	Ricinus communis
	comp101600_c0_seq1	771	241	43.58	46.47	gb|AAQ83835.1|	MADS box protein	149	2e-40	59.26	Asparagus officinalis
