# Supplementary material for: Revealing the complex genetic structure of cultivated amaryllis (Hippeastrum hybridum) using transcriptome-derived microsatellite markers
Source: Sci Rep. 2018 Jul 13;8:10645. doi: 10.1038/s41598-018-28809-9 (PMC6045658; doi:10.1038/s41598-018-28809-9)
Supplement: Supplementary file 3 — Table S3 [file 41598_2018_28809_MOESM3_ESM.xlsx]

## Sheet: 转换SNP
Table S3. The single nucleotide polymorphisms classification for Hippeastrum‘Exotic peacock’unigenes
Chrom	Position	Ref	Cons	Reads1	Reads2	VarFreq	Strands1	Strands2	Qual1	Qual2	Pvalue	MapQual1	MapQual2	Reads1Plus	Reads1Minus	Reads2Plus	Reads2Minus	VarAllele
comp100001_c0_seq1	166	A	K	12	3	0.2	2	1	69	51	0.98	1	1	6	6	0	3	G
comp100001_c0_seq1	210	A	K	14	2	0.125	2	2	66	70	0.98	1	1	7	7	1	1	G
comp100001_c0_seq1	231	A	K	2	9	0.8182	2	2	70	68	0.98	1	1	1	1	4	5	G
comp100001_c0_seq1	309	G	K	10	4	0.2857	2	2	69	58	0.98	1	1	4	6	3	1	A
comp100001_c0_seq1	187	C	K	13	2	0.1333	2	2	69	68	0.98	1	1	6	7	1	1	T
comp100001_c0_seq1	209	C	K	14	2	0.125	2	2	69	48	0.98	1	1	7	7	1	1	T
comp100001_c0_seq1	393	C	K	8	3	0.2727	2	1	68	69	0.98	1	1	4	4	0	3	T
comp100001_c0_seq1	177	T	K	11	2	0.1538	2	1	66	67	0.98	1	1	6	5	0	2	C
comp100001_c0_seq1	324	T	K	14	2	0.125	2	1	68	70	0.98	1	1	8	6	0	2	C
comp100003_c0_seq2	99	G	K	13	9	0.4091	2	2	66	64	0.98	1	1	8	5	3	6	A
comp100004_c0_seq1	437	C	K	9	2	0.1818	2	2	65	67	0.98	1	1	5	4	1	1	T
comp100004_c0_seq1	555	C	K	12	2	0.1429	2	2	69	71	0.98	1	1	3	9	1	1	T
comp100004_c0_seq1	98	T	K	7	3	0.3	2	2	63	69	0.98	1	1	4	3	2	1	C
comp100004_c0_seq1	149	T	K	7	6	0.4615	2	2	66	69	0.98	1	1	3	4	5	1	C
comp100006_c0_seq1	169	A	K	16	2	0.1111	2	1	67	49	0.98	1	1	8	8	0	2	G
comp100006_c0_seq1	95	G	K	6	3	0.3333	2	2	62	69	0.98	1	1	3	3	2	1	A
comp100006_c0_seq1	194	G	K	13	3	0.1875	2	2	67	46	0.98	1	1	8	5	1	2	A
comp100006_c0_seq1	209	C	K	9	5	0.3571	2	2	69	62	0.98	1	1	6	3	1	4	T
comp100007_c0_seq1	170	G	K	17	3	0.15	2	2	67	64	0.98	1	1	8	9	2	1	A
comp100007_c0_seq1	185	G	K	22	2	0.0833	2	2	60	65	0.98	1	1	11	11	1	1	A
comp100007_c0_seq1	263	G	K	17	2	0.1053	2	1	65	68	0.98	1	1	7	10	2	0	A
comp100007_c0_seq1	314	T	K	8	3	0.2727	2	2	64	66	0.98	1	1	3	5	1	2	C
comp100008_c0_seq2	1156	A	K	15	4	0.2105	2	1	65	47	0.98	1	1	8	7	4	0	G
comp100008_c0_seq2	134	G	K	9	2	0.1818	2	2	69	68	0.98	1	1	8	1	1	1	A
comp100008_c0_seq2	1181	G	K	8	13	0.619	2	2	70	67	0.98	1	1	7	1	5	8	A
comp100008_c0_seq2	184	T	K	20	3	0.1304	2	2	64	57	0.98	1	1	15	5	2	1	C
comp100009_c0_seq2	114	G	K	18	2	0.1	2	2	67	68	0.98	1	1	18	0	1	1	A
comp100009_c0_seq2	259	G	K	15	2	0.1176	2	2	65	67	0.98	1	1	5	10	1	1	A
comp100009_c0_seq2	235	C	K	23	2	0.08	2	2	65	59	0.98	1	1	8	15	1	1	T
comp100009_c0_seq2	266	C	K	12	2	0.1429	2	2	60	70	0.98	1	1	3	9	1	1	T
comp100010_c0_seq1	405	T	K	3	5	0.625	2	2	69	64	0.98	1	1	1	2	2	3	C
comp100011_c0_seq1	337	A	K	6	8	0.5714	2	2	67	63	0.98	1	1	4	2	5	3	G
comp100011_c0_seq1	346	G	K	16	2	0.1111	2	2	65	68	0.98	1	1	10	6	1	1	A
comp100011_c0_seq1	492	G	K	11	3	0.2143	2	2	62	62	0.98	1	1	4	7	2	1	A
comp100012_c0_seq1	206	A	K	12	6	0.3333	2	2	67	67	0.98	1	1	5	7	3	3	G
comp100012_c0_seq1	239	A	K	13	4	0.2353	2	2	65	68	0.98	1	1	4	9	1	3	G
comp100012_c0_seq1	369	G	K	12	3	0.2	2	2	62	70	0.98	1	1	6	6	2	1	A
comp100012_c0_seq1	410	G	K	6	7	0.5385	2	2	64	68	0.98	1	1	1	5	5	2	A
comp100012_c0_seq1	437	G	K	7	4	0.3636	2	2	69	67	0.98	1	1	2	5	3	1	A
comp100012_c0_seq1	180	C	K	13	7	0.35	2	2	66	64	0.98	1	1	7	6	4	3	T
comp100012_c0_seq1	204	C	K	13	6	0.3158	2	2	66	68	0.98	1	1	5	8	3	3	T
comp100012_c0_seq1	329	C	K	5	4	0.4444	2	2	69	69	0.98	1	1	1	4	3	1	T
comp100012_c0_seq1	309	T	K	9	3	0.25	2	1	64	65	0.98	1	1	2	7	3	0	C
comp100013_c0_seq1	199	C	K	55	2	0.0351	2	2	65	68	0.98	1	1	26	29	1	1	T
comp100013_c0_seq1	226	C	K	51	2	0.0377	2	2	66	65	0.98	1	1	28	23	1	1	T
comp100013_c0_seq1	565	C	K	23	6	0.2069	2	2	67	58	0.98	1	1	10	13	3	3	T
comp100013_c0_seq1	205	T	K	56	2	0.0345	2	2	65	68	0.98	1	1	29	27	1	1	C
comp100013_c0_seq1	499	T	K	28	8	0.2222	2	2	68	61	0.98	1	1	15	13	4	4	C
comp100013_c0_seq1	547	T	K	31	2	0.0606	2	2	65	68	0.98	1	1	16	15	1	1	C
comp100013_c0_seq1	559	T	K	29	2	0.0645	2	2	65	68	0.98	1	1	13	16	1	1	C
comp100013_c0_seq1	580	T	K	21	2	0.087	2	2	67	68	0.98	1	1	10	11	1	1	C
comp100015_c0_seq2	263	G	K	17	2	0.1053	2	2	68	69	0.98	1	1	9	8	1	1	A
comp100016_c0_seq2	244	G	K	16	5	0.2381	2	2	67	67	0.98	1	1	8	8	2	3	A
comp100016_c0_seq2	127	T	K	20	7	0.2593	2	2	67	60	0.98	1	1	9	11	3	4	C
comp100017_c0_seq1	219	A	K	9	2	0.1818	2	2	64	68	0.98	1	1	3	6	1	1	G
comp100017_c0_seq1	86	G	K	8	2	0.2	2	2	68	70	0.98	1	1	5	3	1	1	A
comp100017_c0_seq1	208	G	K	10	2	0.1667	2	2	63	68	0.98	1	1	5	5	1	1	A
comp100017_c0_seq1	184	C	K	9	2	0.1818	2	2	67	67	0.98	1	1	5	4	1	1	T
comp100017_c0_seq1	193	C	K	7	2	0.2222	2	2	65	67	0.98	1	1	3	4	1	1	T
comp100017_c0_seq1	89	T	K	9	2	0.1818	2	2	67	70	0.98	1	1	6	3	1	1	C
comp100017_c0_seq1	176	T	K	9	2	0.1818	2	2	68	66	0.98	1	1	6	3	1	1	C
comp100018_c0_seq1	538	A	K	15	6	0.2857	2	2	67	67	0.98	1	1	5	10	5	1	G
comp100018_c0_seq1	548	A	K	12	7	0.3684	2	2	63	63	0.98	1	1	4	8	5	2	G
comp100019_c0_seq2	294	A	K	15	2	0.1176	2	1	69	70	0.98	1	1	7	8	2	0	G
comp100019_c0_seq2	298	A	K	14	2	0.125	2	1	70	68	0.98	1	1	6	8	2	0	G
comp100019_c0_seq2	430	A	K	11	4	0.2667	2	2	69	69	0.98	1	1	3	8	1	3	G
comp100019_c0_seq2	371	C	K	12	2	0.1429	2	1	63	69	0.98	1	1	6	6	0	2	T
comp100020_c0_seq1	178	A	K	10	3	0.2308	2	2	69	61	0.98	1	1	6	4	2	1	G
comp100021_c0_seq2	253	A	K	6	2	0.25	2	1	64	71	0.98	1	1	3	3	2	0	G
comp100021_c0_seq2	341	G	K	5	6	0.5455	2	2	68	68	0.98	1	1	3	2	3	3	A
comp100021_c0_seq2	381	G	K	6	6	0.5	2	2	70	69	0.98	1	1	2	4	4	2	A
comp100021_c0_seq2	387	C	K	6	6	0.5	2	2	70	70	0.98	1	1	2	4	4	2	T
comp100021_c0_seq2	407	C	K	4	8	0.6667	2	2	69	69	0.98	1	1	2	2	4	4	T
comp100021_c0_seq2	426	C	K	7	2	0.2222	2	1	69	71	0.98	1	1	5	2	0	2	T
comp100021_c0_seq2	324	T	K	5	5	0.5	2	2	68	66	0.98	1	1	3	2	2	3	C
comp100022_c0_seq1	104	A	K	15	2	0.1176	2	2	65	66	0.98	1	1	6	9	1	1	G
comp100022_c0_seq1	135	A	K	9	4	0.3077	2	2	66	60	0.98	1	1	2	7	2	2	G
comp100022_c0_seq1	106	C	K	15	2	0.1176	2	2	66	66	0.98	1	1	6	9	1	1	T
comp100023_c0_seq1	717	A	K	28	4	0.125	2	2	67	66	0.98	1	1	16	12	2	2	G
comp100023_c0_seq1	527	G	K	9	2	0.1818	2	2	67	60	0.98	1	1	4	5	1	1	A
comp100023_c0_seq1	929	G	K	48	2	0.04	2	2	65	66	0.98	1	1	21	27	1	1	A
comp100024_c0_seq1	100	A	K	7	4	0.3636	2	2	57	67	0.98	1	1	4	3	2	2	G
comp100024_c0_seq1	102	C	K	9	2	0.1818	2	2	67	33	0.98	1	1	5	4	1	1	T
comp100026_c0_seq3	383	A	K	25	23	0.4792	2	2	63	67	0.98	1	1	13	12	7	16	G
comp100026_c0_seq3	95	G	K	9	6	0.4	2	2	67	66	0.98	1	1	5	4	2	4	A
comp100026_c0_seq3	269	G	K	13	4	0.2353	2	1	65	60	0.98	1	1	5	8	4	0	A
comp100026_c0_seq3	280	C	K	10	6	0.375	2	1	67	51	0.98	1	1	4	6	6	0	T
comp100026_c0_seq3	288	C	K	7	9	0.5625	2	2	69	56	0.98	1	1	3	4	8	1	T
comp100026_c0_seq3	233	T	K	16	3	0.1579	2	1	67	51	0.98	1	1	5	11	3	0	C
comp100026_c0_seq3	267	T	K	13	4	0.2353	2	1	68	60	0.98	1	1	5	8	4	0	C
comp100026_c0_seq3	375	T	K	47	2	0.0408	2	2	65	67	0.98	1	1	19	28	1	1	C
comp100027_c0_seq1	89	A	K	8	3	0.2727	2	2	67	35	0.98	1	1	5	3	2	1	G
comp100027_c0_seq1	1084	A	K	12	2	0.1429	2	1	67	71	0.98	1	1	5	7	2	0	G
comp100027_c0_seq1	577	G	K	2	7	0.7778	2	2	52	69	0.98	1	1	1	1	2	5	A
comp100027_c0_seq1	528	T	K	9	2	0.1818	2	1	67	71	0.98	1	1	5	4	0	2	C
comp100028_c0_seq1	198	A	K	20	4	0.1667	2	2	66	70	0.98	1	1	7	13	3	1	G
comp100028_c0_seq1	95	G	K	21	2	0.087	2	2	64	68	0.98	1	1	16	5	1	1	A
comp100028_c0_seq1	278	G	K	34	2	0.0556	2	1	67	66	0.98	1	1	15	19	0	2	A
comp100028_c0_seq1	282	G	K	34	2	0.0556	2	1	68	69	0.98	1	1	15	19	0	2	A
comp100028_c0_seq1	405	G	K	20	3	0.1304	2	2	65	67	0.98	1	1	7	13	2	1	A
comp100028_c0_seq1	293	C	K	35	2	0.0541	2	1	68	71	0.98	1	1	14	21	0	2	T
comp100028_c0_seq1	222	T	K	28	2	0.0667	2	1	64	71	0.98	1	1	15	13	2	0	C
comp100029_c0_seq2	249	T	K	7	3	0.3	2	1	69	71	0.98	1	1	3	4	3	0	C
comp100030_c0_seq6	161	A	K	10	2	0.1667	2	2	70	71	0.98	1	1	4	6	1	1	G
comp100030_c0_seq6	246	A	K	8	2	0.2	2	2	69	70	0.98	1	1	4	4	1	1	G
comp100030_c0_seq6	340	A	K	10	2	0.1667	2	1	60	70	0.98	1	1	6	4	0	2	G
comp100030_c0_seq6	412	G	K	5	4	0.4444	2	1	68	58	0.98	1	1	2	3	0	4	A
comp100030_c0_seq6	158	C	K	7	5	0.4167	2	2	70	69	0.98	1	1	2	5	3	2	T
comp100030_c0_seq6	178	C	K	10	2	0.1667	2	2	70	59	0.98	1	1	4	6	1	1	T
comp100030_c0_seq6	362	C	K	6	4	0.4	2	2	70	69	0.98	1	1	4	2	1	3	T
comp100030_c0_seq6	150	T	K	7	5	0.4167	2	2	69	70	0.98	1	1	3	4	3	2	C
comp100030_c0_seq6	186	T	K	7	5	0.4167	2	2	65	68	0.98	1	1	5	2	1	4	C
comp100031_c0_seq3	254	A	K	9	5	0.3571	2	2	68	68	0.98	1	1	4	5	2	3	G
comp100031_c0_seq3	262	A	K	9	6	0.4	2	2	63	68	0.98	1	1	4	5	2	4	G
comp100031_c0_seq3	276	A	K	13	4	0.2353	2	2	67	67	0.98	1	1	6	7	1	3	G
comp100031_c0_seq3	306	A	K	5	5	0.5	2	2	68	69	0.98	1	1	2	3	2	3	G
comp100031_c0_seq3	175	G	K	6	4	0.4	2	2	60	69	0.98	1	1	3	3	2	2	A
comp100031_c0_seq3	117	C	K	9	5	0.3571	2	2	65	68	0.98	1	1	5	4	2	3	T
comp100032_c0_seq1	119	A	K	7	4	0.3636	2	2	63	65	0.98	1	1	3	4	1	3	G
comp100032_c0_seq1	80	G	K	6	4	0.4	2	2	67	67	0.98	1	1	4	2	2	2	A
comp100032_c0_seq1	307	T	K	14	4	0.2222	2	2	67	70	0.98	1	1	5	9	3	1	C
comp100033_c0_seq1	348	A	K	3	7	0.7	2	2	71	70	0.98	1	1	0	3	6	1	G
comp100033_c0_seq1	462	C	K	16	3	0.1579	2	2	69	69	0.98	1	1	7	9	2	1	T
comp100033_c0_seq1	479	C	K	10	5	0.3333	2	2	69	67	0.98	1	1	4	6	3	2	T
comp100034_c0_seq1	195	T	K	4	4	0.5	2	2	69	56	0.98	1	1	2	2	1	3	C
comp100034_c0_seq1	968	T	K	6	9	0.6	2	2	65	63	0.98	1	1	5	1	4	5	C
comp100035_c0_seq2	155	C	K	9	2	0.1818	2	2	67	49	0.98	1	1	5	4	1	1	T
comp100036_c0_seq3	246	C	K	7	9	0.5625	2	2	69	67	0.98	1	1	1	6	3	6	T
comp100036_c0_seq3	402	C	K	8	2	0.2	2	1	69	61	0.98	1	1	5	3	2	0	T
comp100036_c0_seq3	405	C	K	6	4	0.4	2	2	68	65	0.98	1	1	4	2	3	1	T
comp100037_c0_seq1	76	A	K	19	12	0.3871	2	2	69	62	0.98	1	1	8	11	8	4	G
comp100037_c0_seq1	197	A	K	73	2	0.0263	2	2	66	68	0.98	1	1	37	36	1	1	G
comp100037_c0_seq1	245	A	K	49	32	0.3951	2	2	66	64	0.98	1	1	21	28	20	12	G
comp100037_c0_seq1	144	C	K	36	24	0.4	2	2	67	63	0.98	1	1	19	17	10	14	T
comp100037_c0_seq1	184	C	K	71	2	0.0274	2	2	67	70	0.98	1	1	35	36	1	1	T
comp100037_c0_seq1	82	T	K	26	7	0.2121	2	2	67	67	0.98	1	1	12	14	4	3	C
comp100037_c0_seq1	153	T	K	45	21	0.3182	2	2	67	64	0.98	1	1	21	24	12	9	C
comp100037_c0_seq1	308	T	K	42	22	0.3438	2	2	65	67	0.98	1	1	16	26	11	11	C
comp100038_c0_seq1	101	G	K	6	2	0.25	2	2	69	69	0.98	1	1	3	3	1	1	A
comp100039_c0_seq1	310	C	K	9	3	0.25	2	2	65	69	0.98	1	1	6	3	2	1	T
comp100039_c0_seq1	367	T	K	11	2	0.1538	2	2	62	68	0.98	1	1	6	5	1	1	C
comp100040_c0_seq3	744	A	K	8	6	0.4286	2	2	68	65	0.98	1	1	4	4	2	4	G
comp100040_c0_seq3	662	C	K	7	2	0.2222	2	2	69	67	0.98	1	1	5	2	1	1	T
comp100040_c0_seq3	720	T	K	7	8	0.5333	2	2	66	64	0.98	1	1	5	2	3	5	C
comp100041_c0_seq1	212	G	K	7	2	0.2222	2	1	67	67	0.98	1	1	1	6	0	2	A
comp100041_c0_seq1	80	C	K	1	8	0.8889	2	2	71	69	0.98	1	1	1	0	3	5	T
comp100041_c0_seq1	216	T	K	7	2	0.2222	2	1	68	71	0.98	1	1	1	6	0	2	C
comp100042_c0_seq1	98	C	K	16	2	0.1111	2	2	68	62	0.98	1	1	10	6	1	1	T
comp100042_c0_seq1	189	C	K	12	2	0.1429	2	2	68	66	0.98	1	1	3	9	1	1	T
comp100042_c0_seq1	95	T	K	13	5	0.2778	2	2	69	68	0.98	1	1	8	5	3	2	C
comp100043_c0_seq2	330	G	K	48	2	0.04	2	1	66	42	0.98	1	1	20	28	0	2	A
comp100044_c0_seq1	155	A	K	9	4	0.3077	2	2	67	67	0.98	1	1	4	5	2	2	G
comp100044_c0_seq1	194	A	K	11	5	0.3125	2	2	63	58	0.98	1	1	4	7	2	3	G
comp100044_c0_seq1	408	A	K	12	2	0.1429	2	2	64	42	0.98	1	1	3	9	1	1	G
comp100044_c0_seq1	68	C	K	9	2	0.1818	2	2	68	61	0.98	1	1	7	2	1	1	T
comp100046_c0_seq1	195	G	K	20	2	0.0909	2	1	64	46	0.98	1	1	7	13	0	2	A
comp100046_c0_seq1	173	C	K	17	2	0.1053	2	1	68	69	0.98	1	1	9	8	0	2	T
comp100046_c0_seq1	112	T	K	5	5	0.5	2	1	68	69	0.98	1	1	2	3	5	0	C
comp100046_c0_seq1	157	T	K	15	5	0.25	2	1	67	69	0.98	1	1	9	6	0	5	C
comp100046_c0_seq1	168	T	K	16	3	0.1579	2	1	67	69	0.98	1	1	9	7	0	3	C
comp100047_c0_seq3	375	A	K	4	5	0.5556	2	2	67	68	0.98	1	1	1	3	2	3	G
comp100047_c0_seq3	380	G	K	4	5	0.5556	2	2	68	69	0.98	1	1	1	3	2	3	A
comp100048_c0_seq3	573	A	K	0	14	1	2	2	0	67	0.98	0	1	0	0	10	4	G
comp100048_c0_seq3	577	C	K	0	14	1	2	2	0	68	0.98	0	1	0	0	10	4	T
comp100048_c0_seq3	589	C	K	0	16	1	2	2	0	61	0.98	0	1	0	0	11	5	T
comp100048_c0_seq3	596	C	K	0	18	1	2	2	0	65	0.98	0	1	0	0	12	6	T
comp100048_c0_seq3	988	T	K	7	2	0.2222	2	2	67	46	0.98	1	1	3	4	1	1	C
comp100050_c0_seq1	376	A	K	14	3	0.1765	2	1	68	71	0.98	1	1	4	10	3	0	G
comp100050_c0_seq1	535	A	K	6	2	0.25	2	2	63	70	0.98	1	1	4	2	1	1	G
comp100050_c0_seq1	652	A	K	5	6	0.5455	2	2	69	55	0.98	1	1	3	2	2	4	G
comp100052_c0_seq1	742	C	K	9	2	0.1818	2	2	63	44	0.98	1	1	4	5	1	1	T
comp100052_c0_seq1	829	C	K	7	2	0.2222	2	2	60	66	0.98	1	1	5	2	1	1	T
comp100053_c0_seq1	317	G	K	31	2	0.0606	2	2	65	69	0.98	1	1	13	18	1	1	A
comp100053_c0_seq1	152	C	K	75	17	0.1848	2	2	66	66	0.98	1	1	40	35	8	9	T
comp100053_c0_seq1	284	T	K	30	2	0.0625	2	1	65	66	0.98	1	1	16	14	0	2	C
comp100054_c0_seq1	224	G	K	12	5	0.2941	2	2	69	69	0.98	1	1	8	4	4	1	A
comp100054_c0_seq1	226	G	K	12	5	0.2941	2	2	69	69	0.98	1	1	8	4	4	1	A
comp100054_c0_seq1	298	C	K	21	2	0.087	2	2	66	65	0.98	1	1	9	12	1	1	T
comp100055_c0_seq2	341	G	K	9	2	0.1818	2	2	70	71	0.98	1	1	4	5	1	1	A
comp100058_c0_seq1	175	A	K	7	2	0.2222	2	2	63	71	0.98	1	1	2	5	1	1	G
comp100058_c0_seq1	154	G	K	10	3	0.2308	2	1	65	65	0.98	1	1	5	5	0	3	A
comp100058_c0_seq1	115	C	K	12	3	0.2	2	2	66	67	0.98	1	1	5	7	1	2	T
comp100058_c0_seq1	63	T	K	8	5	0.3846	2	2	68	62	0.98	1	1	6	2	4	1	C
comp100059_c0_seq1	291	A	K	8	3	0.2727	2	2	66	71	0.98	1	1	3	5	1	2	G
comp100059_c0_seq1	442	G	K	4	6	0.6	2	2	69	70	0.98	1	1	4	0	4	2	A
comp100059_c0_seq1	530	C	K	7	9	0.5625	2	2	69	67	0.98	1	1	2	5	4	5	T
comp10006_c0_seq1	214	G	K	11	2	0.1538	2	2	68	68	0.98	1	1	5	6	1	1	A
comp10006_c0_seq1	223	T	K	11	2	0.1538	2	2	68	46	0.98	1	1	5	6	1	1	C
comp100060_c0_seq2	83	G	K	39	19	0.3276	2	2	65	62	0.98	1	1	26	13	12	7	A
comp100060_c0_seq2	91	G	K	68	2	0.0286	2	2	65	55	0.98	1	1	41	27	1	1	A
comp100060_c0_seq2	322	G	K	44	14	0.2414	2	2	67	66	0.98	1	1	23	21	6	8	A
comp100060_c0_seq2	96	C	K	72	2	0.027	2	2	66	69	0.98	1	1	43	29	1	1	T
comp100060_c0_seq2	157	C	K	42	42	0.5	2	2	67	67	0.98	1	1	20	22	21	21	T
comp100060_c0_seq2	267	C	K	67	2	0.029	2	2	67	68	0.98	1	1	31	36	1	1	T
comp100060_c0_seq2	307	C	K	47	15	0.2419	2	2	67	66	0.98	1	1	25	22	7	8	T
comp100060_c0_seq2	315	C	K	50	10	0.1667	2	2	67	69	0.98	1	1	25	25	6	4	T
comp100061_c0_seq1	221	G	K	8	2	0.2	2	2	69	57	0.98	1	1	2	6	1	1	A
comp100061_c0_seq1	203	T	K	10	2	0.1667	2	1	69	69	0.98	1	1	3	7	0	2	C
comp100062_c0_seq1	54	A	K	12	2	0.1429	2	2	67	65	0.98	1	1	8	4	1	1	G
comp100062_c0_seq1	84	G	K	14	10	0.4167	2	2	64	59	0.98	1	1	7	7	4	6	A
comp100062_c0_seq1	110	G	K	23	5	0.1786	2	2	66	69	0.98	1	1	9	14	2	3	A
comp100062_c0_seq1	119	G	K	26	2	0.0714	2	2	67	63	0.98	1	1	9	17	1	1	A
comp100062_c0_seq1	91	C	K	22	3	0.12	2	2	66	51	0.98	1	1	9	13	1	2	T
comp100065_c0_seq1	172	A	K	14	5	0.2632	2	2	69	71	0.98	1	1	10	4	4	1	G
comp100066_c0_seq1	438	G	K	5	4	0.4444	2	2	59	61	0.98	1	1	3	2	1	3	A
comp100066_c0_seq1	974	G	K	7	2	0.2222	2	2	69	62	0.98	1	1	5	2	1	1	A
comp100067_c0_seq6	83	A	K	8	2	0.2	2	1	69	70	0.98	1	1	5	3	2	0	G
comp100067_c0_seq6	291	A	K	12	6	0.3333	2	2	60	70	0.98	1	1	4	8	1	5	G
comp100067_c0_seq6	638	A	K	6	2	0.25	2	1	68	60	0.98	1	1	0	6	0	2	G
comp100067_c0_seq6	269	G	K	10	9	0.4737	2	2	68	58	0.98	1	1	4	6	4	5	A
comp100067_c0_seq6	181	T	K	15	2	0.1176	2	2	69	71	0.98	1	1	10	5	1	1	C
comp100067_c0_seq6	427	T	K	8	3	0.2727	2	1	65	71	0.98	1	1	4	4	0	3	C
comp100068_c0_seq2	262	C	K	4	6	0.6	2	2	69	60	0.98	1	1	3	1	2	4	T
comp100068_c0_seq2	250	T	K	9	4	0.3077	2	1	69	57	0.98	1	1	5	4	0	4	C
comp100068_c0_seq2	264	T	K	5	5	0.5	2	2	67	59	0.98	1	1	4	1	1	4	C
comp100069_c0_seq2	94	A	K	11	3	0.2143	2	2	65	69	0.98	1	1	7	4	1	2	G
comp100069_c0_seq2	134	A	K	20	5	0.2	2	2	68	71	0.98	1	1	10	10	2	3	G
comp100069_c0_seq2	112	G	K	15	5	0.25	2	1	69	70	0.98	1	1	6	9	5	0	A
comp100069_c0_seq2	137	G	K	14	11	0.44	2	2	68	68	0.98	1	1	3	11	9	2	A
comp100069_c0_seq2	176	G	K	24	3	0.1111	2	2	69	69	0.98	1	1	12	12	1	2	A
comp100069_c0_seq2	257	G	K	20	5	0.2	2	2	67	70	0.98	1	1	8	12	4	1	A
comp100069_c0_seq2	95	C	K	13	2	0.1333	2	1	66	44	0.98	1	1	6	7	2	0	T
comp100069_c0_seq2	164	C	K	9	20	0.6897	2	2	69	66	0.98	1	1	1	8	13	7	T
comp100069_c0_seq2	450	C	K	6	2	0.25	2	2	70	69	0.98	1	1	3	3	1	1	T
comp100069_c0_seq2	104	T	K	15	3	0.1667	2	2	68	71	0.98	1	1	9	6	1	2	C
comp100069_c0_seq2	191	T	K	27	5	0.1562	2	1	67	62	0.98	1	1	15	12	0	5	C
comp100069_c0_seq2	250	T	K	21	6	0.2222	2	2	65	56	0.98	1	1	8	13	4	2	C
comp100069_c0_seq2	281	T	K	10	14	0.5833	2	2	65	65	0.98	1	1	5	5	7	7	C
comp100069_c0_seq2	360	T	K	4	5	0.5556	2	2	63	69	0.98	1	1	3	1	2	3	C
comp100070_c0_seq2	386	T	K	9	5	0.3571	2	2	64	69	0.98	1	1	5	4	3	2	C
comp100071_c0_seq1	197	A	K	34	3	0.0811	2	1	66	70	0.98	1	1	19	15	0	3	G
comp100071_c0_seq1	212	A	K	36	4	0.1	2	2	66	68	0.98	1	1	21	15	1	3	G
comp100071_c0_seq1	193	G	K	35	2	0.0541	2	2	66	67	0.98	1	1	19	16	1	1	A
comp100071_c0_seq1	194	G	K	34	3	0.0811	2	1	66	65	0.98	1	1	20	14	0	3	A
comp100072_c0_seq1	287	G	K	15	6	0.2857	2	2	69	70	0.98	1	1	6	9	3	3	A
comp100072_c0_seq1	185	C	K	11	2	0.1538	2	1	68	67	0.98	1	1	5	6	2	0	T
comp100072_c0_seq1	263	C	K	20	2	0.0909	2	2	70	70	0.98	1	1	8	12	1	1	T
comp100072_c0_seq1	75	T	K	10	6	0.375	2	2	71	70	0.98	1	1	7	3	3	3	C
comp100073_c0_seq1	198	A	K	8	11	0.5789	2	2	65	68	0.98	1	1	5	3	4	7	G
comp100073_c0_seq1	193	G	K	16	3	0.1579	2	2	65	69	0.98	1	1	8	8	1	2	A
comp100073_c0_seq1	194	C	K	11	8	0.4211	2	2	67	68	0.98	1	1	6	5	3	5	T
comp100075_c0_seq3	122	G	K	10	2	0.1667	2	2	64	68	0.98	1	1	4	6	1	1	A
comp100075_c0_seq3	140	G	K	4	7	0.6364	2	2	63	67	0.98	1	1	1	3	3	4	A
comp100076_c0_seq1	133	C	K	15	2	0.1176	2	2	66	67	0.98	1	1	7	8	1	1	T
comp100076_c0_seq1	502	C	K	3	12	0.8	2	2	66	60	0.98	1	1	2	1	5	7	T
comp100076_c0_seq1	394	T	K	16	4	0.2	2	2	67	65	0.98	1	1	10	6	1	3	C
comp100078_c0_seq1	142	A	K	39	44	0.5301	2	2	67	65	0.98	1	1	17	22	27	17	G
comp100078_c0_seq1	182	A	K	56	21	0.2727	2	2	67	64	0.98	1	1	25	31	10	11	G
comp100078_c0_seq1	255	A	K	26	10	0.2778	2	2	66	69	0.98	1	1	8	18	4	6	G
comp100078_c0_seq1	74	T	K	18	11	0.3793	2	2	68	51	0.98	1	1	13	5	9	2	C
comp100079_c0_seq1	160	A	K	11	2	0.1538	2	1	66	46	0.98	1	1	7	4	0	2	G
comp100079_c0_seq1	95	T	K	4	7	0.6364	2	2	69	68	0.98	1	1	4	0	4	3	C
comp100079_c0_seq1	125	T	K	12	2	0.1429	2	2	67	68	0.98	1	1	8	4	1	1	C
comp100081_c0_seq2	690	A	K	8	2	0.2	2	1	69	48	0.98	1	1	4	4	2	0	G
comp100081_c0_seq2	707	G	K	7	2	0.2222	2	2	70	69	0.98	1	1	4	3	1	1	A
comp100084_c0_seq2	423	A	K	9	9	0.5	2	2	66	69	0.98	1	1	4	5	5	4	G
comp100085_c0_seq1	298	A	K	5	6	0.5455	2	2	70	67	0.98	1	1	5	0	4	2	G
comp100085_c0_seq1	366	T	K	11	6	0.3529	2	2	68	65	0.98	1	1	5	6	1	5	C
comp100085_c0_seq1	386	T	K	7	4	0.3636	2	2	71	66	0.98	1	1	1	6	1	3	C
comp100086_c0_seq1	984	A	K	11	2	0.1538	2	2	68	59	0.98	1	1	6	5	1	1	G
comp100086_c0_seq1	1032	A	K	7	2	0.2222	2	2	68	67	0.98	1	1	2	5	1	1	G
comp100086_c0_seq1	202	G	K	16	3	0.1579	2	2	69	71	0.98	1	1	9	7	1	2	A
comp100086_c0_seq1	919	G	K	6	2	0.25	2	2	68	71	0.98	1	1	4	2	1	1	A
comp100086_c0_seq1	472	C	K	9	3	0.25	2	2	68	40	0.98	1	1	3	6	1	2	T
comp100086_c0_seq1	1012	C	K	9	2	0.1818	2	2	68	59	0.98	1	1	4	5	1	1	T
comp100086_c0_seq1	268	T	K	16	5	0.2381	2	2	67	68	0.98	1	1	8	8	3	2	C
comp100087_c0_seq2	100	G	K	6	2	0.25	2	2	68	62	0.98	1	1	4	2	1	1	A
comp100087_c0_seq2	481	C	K	4	5	0.5556	2	2	68	70	0.98	1	1	2	2	2	3	T
comp100089_c0_seq1	488	A	K	10	6	0.375	2	2	70	70	0.98	1	1	7	3	2	4	G
comp100089_c0_seq1	509	A	K	18	2	0.1	2	2	68	64	0.98	1	1	8	10	1	1	G
comp100089_c0_seq1	435	G	K	8	4	0.3333	2	2	52	68	0.98	1	1	5	3	2	2	A
comp100089_c0_seq1	492	G	K	14	2	0.125	2	1	69	71	0.98	1	1	9	5	0	2	A
comp100089_c0_seq1	482	T	K	14	2	0.125	2	1	67	71	0.98	1	1	9	5	0	2	C
comp100091_c0_seq1	205	A	K	15	3	0.1667	2	2	69	70	0.98	1	1	5	10	2	1	G
comp100091_c0_seq1	355	A	K	20	2	0.0909	2	2	67	53	0.98	1	1	9	11	1	1	G
comp100091_c0_seq1	281	C	K	11	5	0.3125	2	1	64	60	0.98	1	1	5	6	0	5	T
comp100091_c0_seq1	416	C	K	20	2	0.0909	2	1	66	67	0.98	1	1	6	14	2	0	T
comp100091_c0_seq1	451	C	K	14	4	0.2222	2	2	69	67	0.98	1	1	3	11	2	2	T
comp100091_c0_seq1	238	T	K	14	2	0.125	2	1	69	33	0.98	1	1	4	10	2	0	C
comp100092_c0_seq1	253	A	K	16	2	0.1111	2	2	68	68	0.98	1	1	6	10	1	1	G
comp100092_c0_seq1	341	G	K	8	2	0.2	2	2	65	68	0.98	1	1	2	6	1	1	A
comp100092_c0_seq1	99	C	K	5	3	0.375	2	1	68	71	0.98	1	1	4	1	3	0	T
comp100092_c0_seq1	351	C	K	6	2	0.25	2	2	68	67	0.98	1	1	2	4	1	1	T
comp100093_c0_seq3	315	A	K	7	4	0.3636	2	2	67	70	0.98	1	1	5	2	1	3	G
comp100095_c0_seq1	941	A	K	6	4	0.4	2	2	67	68	0.98	1	1	3	3	2	2	G
comp100095_c0_seq1	275	C	K	10	4	0.2857	2	2	66	67	0.98	1	1	5	5	1	3	T
comp100095_c0_seq1	305	T	K	9	4	0.3077	2	2	67	69	0.98	1	1	3	6	1	3	C
comp100095_c0_seq1	659	T	K	12	7	0.3684	2	2	69	68	0.98	1	1	7	5	3	4	C
comp100096_c0_seq1	175	G	K	6	2	0.25	2	1	66	46	0.98	1	1	5	1	2	0	A
comp100097_c0_seq2	693	C	K	9	2	0.1818	2	2	67	70	0.98	1	1	8	1	1	1	T
comp100097_c0_seq2	856	T	K	8	2	0.2	2	1	68	47	0.98	1	1	3	5	0	2	C
comp100097_c0_seq2	891	T	K	9	2	0.1818	2	2	65	56	0.98	1	1	4	5	1	1	C
comp100099_c0_seq5	168	G	K	43	2	0.0444	2	2	68	64	0.98	1	1	21	22	1	1	A
comp100099_c0_seq5	266	G	K	28	14	0.3333	2	2	62	66	0.98	1	1	11	17	3	11	A
comp100099_c0_seq5	637	G	K	48	2	0.04	2	2	67	49	0.98	1	1	20	28	1	1	A
comp100099_c0_seq5	50	T	K	11	5	0.3125	2	2	68	69	0.98	1	1	9	2	3	2	C
comp100099_c0_seq5	249	T	K	21	14	0.4	2	2	67	43	0.98	1	1	2	19	3	11	C
comp100100_c0_seq1	314	A	K	16	3	0.1579	2	1	68	53	0.98	1	1	9	7	0	3	G
comp100100_c0_seq1	156	G	K	1	17	0.9444	2	2	68	66	0.98	1	1	1	0	10	7	A
comp100100_c0_seq1	386	C	K	10	4	0.2857	2	2	59	62	0.98	1	1	3	7	2	2	T
comp100101_c0_seq1	88	C	K	7	2	0.2222	2	2	65	67	0.98	1	1	6	1	1	1	T
comp100101_c0_seq1	207	T	K	14	7	0.3333	2	2	65	70	0.98	1	1	3	11	1	6	C
comp100103_c0_seq2	446	A	K	5	3	0.375	2	1	64	54	0.98	1	1	3	2	3	0	G
comp100104_c0_seq2	238	C	K	2	6	0.75	2	2	43	63	0.98	1	1	1	1	4	2	T
comp100104_c0_seq2	422	T	K	9	2	0.1818	2	2	69	48	0.98	1	1	3	6	1	1	C
comp100105_c0_seq1	577	A	K	5	4	0.4444	2	2	65	67	0.98	1	1	2	3	3	1	G
comp100105_c0_seq1	196	G	K	21	6	0.2222	2	2	66	68	0.98	1	1	10	11	3	3	A
comp100105_c0_seq1	350	C	K	27	2	0.069	2	2	66	67	0.98	1	1	14	13	1	1	T
comp100105_c0_seq1	469	C	K	19	3	0.1364	2	1	67	67	0.98	1	1	8	11	3	0	T
comp100106_c0_seq1	217	G	K	6	4	0.4	2	2	62	69	0.98	1	1	4	2	2	2	A
comp100106_c0_seq1	228	C	K	7	5	0.4167	2	2	69	63	0.98	1	1	4	3	2	3	T
comp100106_c0_seq1	253	T	K	7	5	0.4167	2	2	68	68	0.98	1	1	4	3	2	3	C
comp100107_c0_seq1	113	A	K	16	9	0.36	2	2	67	69	0.98	1	1	13	3	5	4	G
comp100107_c0_seq1	202	A	K	17	3	0.15	2	1	68	58	0.98	1	1	6	11	0	3	G
comp100107_c0_seq1	328	A	K	15	2	0.1176	2	1	64	68	0.98	1	1	7	8	2	0	G
comp100107_c0_seq1	198	G	K	16	4	0.2	2	2	69	68	0.98	1	1	5	11	1	3	A
comp100107_c0_seq1	367	G	K	14	2	0.125	2	2	69	71	0.98	1	1	7	7	1	1	A
comp100107_c0_seq1	74	C	K	13	2	0.1333	2	1	63	70	0.98	1	1	10	3	2	0	T
comp100107_c0_seq1	159	C	K	21	3	0.125	2	1	67	68	0.98	1	1	12	9	3	0	T
comp100107_c0_seq1	213	C	K	13	4	0.2353	2	2	69	64	0.98	1	1	3	10	1	3	T
comp100107_c0_seq1	379	C	K	11	3	0.2143	2	2	68	71	0.98	1	1	6	5	2	1	T
comp100107_c0_seq1	384	C	K	12	2	0.1429	2	2	66	70	0.98	1	1	7	5	1	1	T
comp100107_c0_seq1	460	C	K	7	3	0.3	2	2	68	71	0.98	1	1	1	6	2	1	T
comp100107_c0_seq1	481	T	K	6	4	0.4	2	2	67	49	0.98	1	1	1	5	2	2	C
comp100109_c0_seq1	222	G	K	18	4	0.1818	2	1	66	70	0.98	1	1	11	7	0	4	A
comp100109_c0_seq1	416	T	K	0	9	1	2	2	0	65	0.98	0	1	0	0	5	4	C
comp100111_c0_seq2	599	A	K	9	3	0.25	2	2	66	50	0.98	1	1	1	8	2	1	G
comp100111_c0_seq2	713	A	K	8	2	0.2	2	2	69	63	0.98	1	1	1	7	1	1	G
comp100111_c0_seq2	608	C	K	7	3	0.3	2	2	59	51	0.98	1	1	1	6	2	1	T
comp100112_c0_seq1	42	G	K	13	2	0.1333	2	1	62	70	0.98	1	1	8	5	2	0	A
comp100112_c0_seq1	143	G	K	6	12	0.6667	2	2	68	64	0.98	1	1	5	1	8	4	A
comp100112_c0_seq1	53	C	K	15	3	0.1667	2	1	67	63	0.98	1	1	10	5	3	0	T
comp100112_c0_seq1	95	C	K	21	3	0.125	2	1	67	67	0.98	1	1	14	7	3	0	T
comp100112_c0_seq1	184	T	K	10	8	0.4444	2	2	68	67	0.98	1	1	5	5	3	5	C
comp100114_c0_seq1	747	A	K	45	2	0.0426	2	1	66	71	0.98	1	1	18	27	2	0	G
comp100114_c0_seq1	323	G	K	23	19	0.4524	2	2	64	68	0.98	1	1	14	9	10	9	A
comp100114_c0_seq1	383	G	K	49	7	0.125	2	2	66	61	0.98	1	1	26	23	4	3	A
comp100114_c0_seq1	769	G	K	41	4	0.0889	2	2	65	70	0.98	1	1	19	22	2	2	A
comp100114_c0_seq1	659	T	K	42	2	0.0455	2	1	68	70	0.98	1	1	23	19	2	0	C
comp100114_c0_seq1	682	T	K	47	5	0.0962	2	2	68	70	0.98	1	1	23	24	3	2	C
comp100114_c0_seq1	771	T	K	30	14	0.3182	2	2	65	66	0.98	1	1	10	20	11	3	C
comp100115_c0_seq1	255	G	K	6	2	0.25	2	2	66	69	0.98	1	1	2	4	1	1	A
comp100115_c0_seq1	369	G	K	11	2	0.1538	2	2	69	70	0.98	1	1	7	4	1	1	A
comp100115_c0_seq1	407	G	K	11	4	0.2667	2	2	69	62	0.98	1	1	6	5	3	1	A
comp100115_c0_seq1	249	T	K	6	2	0.25	2	2	63	68	0.98	1	1	2	4	1	1	C
comp100115_c0_seq1	370	T	K	4	9	0.6923	2	2	69	69	0.98	1	1	3	1	5	4	C
comp100116_c0_seq2	419	A	K	14	6	0.3	2	2	69	60	0.98	1	1	8	6	3	3	G
comp100116_c0_seq2	361	G	K	10	2	0.1667	2	2	67	68	0.98	1	1	7	3	1	1	A
comp100116_c0_seq2	660	G	K	8	2	0.2	2	1	70	70	0.98	1	1	6	2	0	2	A
comp100116_c0_seq2	672	T	K	9	2	0.1818	2	1	67	70	0.98	1	1	6	3	0	2	C
comp100117_c0_seq1	191	G	K	7	4	0.3636	2	2	64	70	0.98	1	1	4	3	2	2	A
comp100117_c0_seq1	116	C	K	12	2	0.1429	2	2	68	67	0.98	1	1	7	5	1	1	T
comp100117_c0_seq1	185	C	K	10	4	0.2857	2	2	59	70	0.98	1	1	4	6	2	2	T
comp100118_c0_seq2	412	A	K	20	2	0.0909	2	1	67	54	0.98	1	1	8	12	2	0	G
comp100118_c0_seq2	356	G	K	44	2	0.0435	2	2	68	65	0.98	1	1	16	28	1	1	A
comp100118_c0_seq2	290	C	K	50	12	0.1935	2	2	68	58	0.98	1	1	23	27	2	10	T
comp100118_c0_seq2	345	T	K	39	11	0.2157	2	2	67	67	0.98	1	1	15	24	4	7	C
comp100120_c0_seq1	327	A	K	6	3	0.3333	2	2	69	69	0.98	1	1	4	2	1	2	G
comp100120_c0_seq1	695	A	K	20	4	0.1667	2	2	66	68	0.98	1	1	8	12	2	2	G
comp100120_c0_seq1	242	C	K	6	2	0.25	2	2	60	69	0.98	1	1	3	3	1	1	T
comp100123_c0_seq1	210	A	K	1	16	0.9412	2	2	66	63	0.98	1	1	0	1	9	7	G
comp100123_c0_seq1	219	G	K	10	5	0.3333	2	2	64	70	0.98	1	1	5	5	2	3	A
comp100123_c0_seq1	130	C	K	6	2	0.25	2	1	71	52	0.98	1	1	4	2	2	0	T
comp100125_c0_seq2	74	G	K	8	2	0.2	2	1	60	68	0.98	1	1	7	1	2	0	A
comp100125_c0_seq2	116	C	K	15	2	0.1176	2	2	66	54	0.98	1	1	11	4	1	1	T
comp100125_c0_seq2	177	T	K	6	10	0.625	2	2	69	67	0.98	1	1	2	4	4	6	C
comp100126_c0_seq2	347	A	K	68	9	0.1169	2	2	66	63	0.98	1	1	35	33	5	4	G
comp100126_c0_seq2	211	G	K	47	6	0.1132	2	2	65	61	0.98	1	1	22	25	5	1	A
comp100126_c0_seq2	183	C	K	59	2	0.0328	2	2	66	68	0.98	1	1	35	24	1	1	T
comp100126_c0_seq2	188	C	K	59	2	0.0328	2	2	67	68	0.98	1	1	34	25	1	1	T
comp100126_c0_seq2	469	T	K	43	9	0.1731	2	2	67	69	0.98	1	1	25	18	4	5	C
comp100126_c0_seq2	555	T	K	28	3	0.0968	2	2	67	71	0.98	1	1	10	18	1	2	C
comp100127_c0_seq1	357	A	K	7	3	0.3	2	2	70	68	0.98	1	1	4	3	2	1	G
comp100127_c0_seq1	390	A	K	5	3	0.375	2	2	69	70	0.98	1	1	3	2	1	2	G
comp100128_c0_seq1	341	A	K	8	6	0.4286	2	2	58	69	0.98	1	1	4	4	3	3	G
comp100128_c0_seq1	390	C	K	9	6	0.4	2	2	63	70	0.98	1	1	5	4	3	3	T
comp100128_c0_seq1	513	C	K	8	4	0.3333	2	2	67	69	0.98	1	1	5	3	2	2	T
comp100128_c0_seq1	432	T	K	13	5	0.2778	2	2	66	68	0.98	1	1	7	6	2	3	C
comp100129_c0_seq1	277	A	K	25	8	0.2424	2	2	68	69	0.98	1	1	12	13	4	4	G
comp100130_c0_seq1	396	C	K	10	3	0.2308	2	2	68	61	0.98	1	1	4	6	2	1	T
comp100131_c0_seq1	149	G	K	17	6	0.2609	2	2	67	63	0.98	1	1	9	8	3	3	A
comp100131_c0_seq1	154	G	K	18	5	0.2174	2	2	65	69	0.98	1	1	9	9	2	3	A
comp100131_c0_seq1	67	T	K	13	2	0.1333	2	2	64	66	0.98	1	1	9	4	1	1	C
comp100131_c0_seq1	98	T	K	17	3	0.15	2	2	68	68	0.98	1	1	11	6	2	1	C
comp100132_c0_seq2	72	G	K	9	2	0.1818	2	1	64	71	0.98	1	1	7	2	2	0	A
comp100132_c0_seq2	75	G	K	10	2	0.1667	2	1	67	71	0.98	1	1	8	2	2	0	A
comp100132_c0_seq2	63	C	K	7	2	0.2222	2	1	70	63	0.98	1	1	5	2	2	0	T
comp100132_c0_seq2	76	C	K	10	2	0.1667	2	1	68	71	0.98	1	1	8	2	2	0	T
comp100133_c0_seq12	275	T	K	16	20	0.5556	2	2	66	65	0.98	1	1	8	8	10	10	C
comp100134_c0_seq2	102	G	K	6	2	0.25	2	2	69	65	0.98	1	1	3	3	1	1	A
comp100135_c0_seq7	135	A	K	14	5	0.2632	2	1	68	70	0.98	1	1	6	8	5	0	G
comp100135_c0_seq7	379	A	K	5	3	0.375	2	1	64	46	0.98	1	1	1	4	3	0	G
comp100135_c0_seq7	143	G	K	15	6	0.2857	2	1	69	68	0.98	1	1	6	9	6	0	A
comp100135_c0_seq7	226	G	K	20	8	0.2857	2	2	66	68	0.98	1	1	8	12	4	4	A
comp100135_c0_seq7	108	C	K	15	3	0.1667	2	1	66	69	0.98	1	1	8	7	3	0	T
comp100136_c0_seq1	290	A	K	7	2	0.2222	2	2	67	59	0.98	1	1	3	4	1	1	G
comp100136_c0_seq1	376	A	K	11	6	0.3529	2	2	68	65	0.98	1	1	6	5	3	3	G
comp100136_c0_seq1	511	G	K	7	2	0.2222	2	2	69	66	0.98	1	1	3	4	1	1	A
comp100136_c0_seq1	436	C	K	8	2	0.2	2	1	66	71	0.98	1	1	3	5	0	2	T
comp100136_c0_seq1	332	T	K	10	2	0.1667	2	2	60	59	0.98	1	1	8	2	1	1	C
comp100138_c0_seq3	224	A	K	9	8	0.4706	2	2	67	60	0.98	1	1	2	7	3	5	G
comp100139_c0_seq2	275	A	K	35	12	0.2553	2	2	67	67	0.98	1	1	17	18	5	7	G
comp100139_c0_seq2	414	G	K	32	2	0.0588	2	2	68	56	0.98	1	1	13	19	1	1	A
comp100139_c0_seq2	434	G	K	11	18	0.6207	2	2	70	65	0.98	1	1	1	10	11	7	A
comp100139_c0_seq2	193	C	K	22	17	0.4359	2	2	67	65	0.98	1	1	9	13	5	12	T
comp100139_c0_seq2	250	T	K	23	13	0.3611	2	2	68	65	0.98	1	1	11	12	4	9	C
comp100139_c0_seq2	413	T	K	16	18	0.5294	2	2	67	67	0.98	1	1	5	11	9	9	C
comp100140_c0_seq1	713	A	K	14	2	0.125	2	2	67	68	0.98	1	1	6	8	1	1	G
comp100141_c0_seq2	287	G	K	13	3	0.1875	2	2	68	68	0.98	1	1	6	7	1	2	A
comp100141_c0_seq2	274	C	K	14	7	0.3333	2	2	66	58	0.98	1	1	7	7	2	5	T
comp100141_c0_seq2	263	T	K	19	3	0.1364	2	2	67	68	0.98	1	1	8	11	1	2	C
comp100142_c0_seq1	740	A	K	8	2	0.2	2	2	68	66	0.98	1	1	3	5	1	1	G
comp100143_c0_seq1	292	C	K	9	3	0.25	2	2	63	69	0.98	1	1	3	6	1	2	T
comp100143_c0_seq1	319	C	K	2	10	0.8333	2	2	71	64	0.98	1	1	1	1	4	6	T
comp100143_c0_seq1	327	C	K	11	2	0.1538	2	2	65	70	0.98	1	1	5	6	1	1	T
comp100145_c0_seq1	239	A	K	9	5	0.3571	2	2	64	60	0.98	1	1	5	4	4	1	G
comp100145_c0_seq1	954	C	K	43	2	0.0444	2	2	67	69	0.98	1	1	22	21	1	1	T
comp100145_c0_seq1	1352	C	K	45	20	0.3077	2	2	66	67	0.98	1	1	26	19	13	7	T
comp100145_c0_seq1	1525	C	K	44	2	0.0435	2	2	66	68	0.98	1	1	25	19	1	1	T
comp100145_c0_seq1	1896	C	K	108	2	0.0182	2	2	67	71	0.98	1	1	61	47	1	1	T
comp100145_c0_seq1	1460	T	K	56	13	0.1884	2	2	65	68	0.98	1	1	28	28	7	6	C
comp100145_c0_seq1	1706	T	K	63	8	0.1127	2	2	67	69	0.98	1	1	36	27	3	5	C
comp100146_c0_seq1	201	A	K	8	2	0.2	2	1	66	71	0.98	1	1	4	4	2	0	G
comp100146_c0_seq1	250	G	K	1	8	0.8889	2	2	65	66	0.98	1	1	0	1	4	4	A
comp100147_c0_seq1	262	A	K	32	2	0.0588	2	2	68	68	0.98	1	1	17	15	1	1	G
comp100147_c0_seq1	251	T	K	30	6	0.1667	2	2	68	63	0.98	1	1	18	12	2	4	C
comp100148_c0_seq1	83	G	K	15	2	0.1176	2	2	66	67	0.98	1	1	8	7	1	1	A
comp100148_c0_seq1	359	G	K	49	6	0.1091	2	2	68	61	0.98	1	1	26	23	2	4	A
comp100148_c0_seq1	119	C	K	15	12	0.4444	2	2	67	64	0.98	1	1	6	9	8	4	T
comp100148_c0_seq1	342	C	K	52	3	0.0545	2	2	66	48	0.98	1	1	25	27	1	2	T
comp100148_c0_seq1	302	T	K	31	15	0.3261	2	2	67	66	0.98	1	1	18	13	6	9	C
comp100150_c0_seq3	65	T	K	13	2	0.1333	2	2	67	71	0.98	1	1	11	2	1	1	C
comp100151_c0_seq1	141	G	K	7	3	0.2308	2	2	68	69	0.98	1	1	6	1	2	1	A
comp100151_c0_seq1	141	G	K	7	3	0.2308	2	1	68	58	0.98	1	1	6	1	0	3	A
comp100151_c0_seq1	224	G	K	12	10	0.4545	2	2	67	64	0.98	1	1	2	10	5	5	A
comp100151_c0_seq1	226	C	K	12	10	0.4545	2	2	66	63	0.98	1	1	1	11	5	5	T
comp100151_c0_seq1	268	C	K	10	10	0.5	2	2	67	65	0.98	1	1	0	10	4	6	T
comp100151_c0_seq1	132	T	K	9	6	0.4	2	2	62	62	0.98	1	1	8	1	3	3	C
comp100152_c0_seq1	451	A	K	52	9	0.1475	2	2	67	65	0.98	1	1	27	25	3	6	G
comp100152_c0_seq1	697	A	K	41	16	0.2807	2	2	65	66	0.98	1	1	21	20	6	10	G
comp100152_c0_seq1	239	G	K	107	2	0.0183	2	2	68	71	0.98	1	1	55	52	1	1	A
comp100152_c0_seq1	304	G	K	111	2	0.0177	2	2	67	61	0.98	1	1	51	60	1	1	A
comp100152_c0_seq1	805	G	K	45	18	0.2857	2	2	67	68	0.98	1	1	14	31	9	9	A
comp100152_c0_seq1	1280	G	K	44	2	0.0435	2	2	68	58	0.98	1	1	25	19	1	1	A
comp100152_c0_seq1	1282	G	K	44	2	0.0435	2	2	66	71	0.98	1	1	25	19	1	1	A
comp100152_c0_seq1	1934	C	K	13	2	0.1333	2	2	61	63	0.98	1	1	7	6	1	1	T
comp100153_c0_seq2	300	A	K	4	8	0.6667	2	1	70	70	0.98	1	1	2	2	0	8	G
comp100153_c0_seq2	258	G	K	0	17	1	2	2	0	65	0.98	0	1	0	0	3	14	A
comp100153_c0_seq2	312	C	K	5	7	0.5833	2	1	67	68	0.98	1	1	2	3	0	7	T
comp100153_c0_seq2	282	T	K	4	11	0.7333	2	1	67	50	0.98	1	1	2	2	0	11	C
comp100154_c0_seq2	169	A	K	7	7	0.5	2	2	61	67	0.98	1	1	2	5	5	2	G
comp100154_c0_seq2	316	A	K	7	2	0.2222	2	1	66	68	0.98	1	1	4	3	2	0	G
comp100154_c0_seq2	353	A	K	5	3	0.375	2	2	68	63	0.98	1	1	3	2	1	2	G
comp100154_c0_seq2	204	G	K	5	10	0.6667	2	2	69	69	0.98	1	1	1	4	5	5	A
comp100154_c0_seq2	328	T	K	6	3	0.3333	2	1	67	35	0.98	1	1	3	3	3	0	C
comp100154_c0_seq2	338	T	K	6	2	0.25	2	1	68	50	0.98	1	1	3	3	2	0	C
comp100155_c0_seq2	1101	A	K	8	3	0.2727	2	1	65	57	0.98	1	1	4	4	3	0	G
comp100155_c0_seq2	1137	G	K	12	7	0.3684	2	2	65	65	0.98	1	1	7	5	3	4	A
comp100155_c0_seq2	1152	C	K	13	6	0.3158	2	2	69	69	0.98	1	1	9	4	2	4	T
comp100155_c0_seq2	1234	C	K	21	2	0.087	2	2	67	69	0.98	1	1	13	8	1	1	T
comp100155_c0_seq2	1113	T	K	11	2	0.1538	2	1	69	71	0.98	1	1	7	4	2	0	C
comp100155_c0_seq2	1136	T	K	11	7	0.3889	2	2	68	65	0.98	1	1	6	5	3	4	C
comp100156_c0_seq1	154	T	K	6	6	0.5	2	2	65	68	0.98	1	1	3	3	2	4	C
comp100157_c0_seq4	119	C	K	6	6	0.5	2	2	68	62	0.98	1	1	4	2	5	1	T
comp100158_c0_seq1	272	A	K	6	5	0.4545	2	2	67	69	0.98	1	1	3	3	2	3	G
comp100158_c0_seq1	263	T	K	8	3	0.2727	2	2	64	65	0.98	1	1	4	4	1	2	C
comp100158_c0_seq1	286	T	K	10	3	0.2308	2	2	67	71	0.98	1	1	4	6	1	2	C
comp100158_c0_seq1	335	T	K	5	4	0.4444	2	2	65	70	0.98	1	1	2	3	2	2	C
comp100160_c0_seq1	290	A	K	14	7	0.3333	2	2	66	69	0.98	1	1	9	5	4	3	G
comp100160_c0_seq1	568	G	K	14	5	0.2632	2	2	68	68	0.98	1	1	5	9	1	4	A
comp100160_c0_seq1	562	C	K	15	5	0.25	2	2	68	67	0.98	1	1	5	10	1	4	T
comp100160_c0_seq1	587	C	K	13	4	0.2353	2	2	67	65	0.98	1	1	5	8	1	3	T
comp100161_c0_seq2	160	G	K	24	9	0.2727	2	2	65	63	0.98	1	1	16	8	3	6	A
comp100161_c0_seq2	136	C	K	18	8	0.3077	2	2	68	69	0.98	1	1	11	7	3	5	T
comp100161_c0_seq2	192	C	K	31	7	0.1842	2	2	67	68	0.98	1	1	17	14	5	2	T
comp100161_c0_seq2	236	C	K	18	15	0.4545	2	2	66	67	0.98	1	1	10	8	8	7	T
comp100161_c0_seq2	487	T	K	11	2	0.1538	2	2	67	68	0.98	1	1	4	7	1	1	C
comp100162_c0_seq1	426	T	K	6	2	0.25	2	2	62	71	0.98	1	1	3	3	1	1	C
comp100162_c0_seq1	859	T	K	6	3	0.3333	2	2	69	60	0.98	1	1	2	4	1	2	C
comp100163_c0_seq1	703	A	K	10	10	0.5	2	2	68	68	0.98	1	1	5	5	6	4	G
comp100163_c0_seq1	418	G	K	11	2	0.1538	2	1	69	70	0.98	1	1	7	4	2	0	A
comp100163_c0_seq1	799	C	K	9	3	0.25	2	2	69	52	0.98	1	1	3	6	2	1	T
comp100165_c0_seq1	544	A	K	10	2	0.1667	2	2	69	68	0.98	1	1	4	6	1	1	G
comp100165_c0_seq1	226	G	K	3	6	0.6667	2	2	67	68	0.98	1	1	2	1	3	3	A
comp100165_c0_seq1	238	G	K	3	7	0.7	2	2	70	67	0.98	1	1	2	1	3	4	A
comp100165_c0_seq1	727	C	K	7	2	0.2222	2	1	69	71	0.98	1	1	2	5	0	2	T
comp100165_c0_seq1	275	T	K	10	5	0.3333	2	2	65	69	0.98	1	1	3	7	3	2	C
comp100165_c0_seq1	348	T	K	6	3	0.3333	2	2	68	58	0.98	1	1	3	3	1	2	C
comp100166_c0_seq1	60	C	K	7	2	0.2222	2	1	70	70	0.98	1	1	5	2	2	0	T
comp100167_c0_seq1	719	G	K	9	4	0.3077	2	2	65	58	0.98	1	1	6	3	2	2	A
comp100167_c0_seq1	961	G	K	7	3	0.3	2	2	66	61	0.98	1	1	3	4	2	1	A
comp100167_c0_seq1	775	T	K	8	4	0.3333	2	2	68	55	0.98	1	1	3	5	2	2	C
comp100167_c0_seq1	790	T	K	7	2	0.2222	2	2	63	67	0.98	1	1	3	4	1	1	C
comp100168_c0_seq2	278	C	K	5	4	0.4444	2	2	69	69	0.98	1	1	3	2	2	2	T
comp100169_c0_seq3	190	A	K	17	9	0.3462	2	2	68	64	0.98	1	1	10	7	3	6	G
comp100169_c0_seq3	76	G	K	7	2	0.2222	2	2	66	69	0.98	1	1	4	3	1	1	A
comp100169_c0_seq3	171	G	K	26	2	0.069	2	2	67	70	0.98	1	1	14	12	1	1	A
comp100169_c0_seq3	90	C	K	8	2	0.2	2	2	67	68	0.98	1	1	5	3	1	1	T
comp100170_c0_seq3	458	A	K	5	3	0.375	2	2	70	71	0.98	1	1	3	2	1	2	G
comp100170_c0_seq3	379	G	K	5	3	0.375	2	2	69	69	0.98	1	1	2	3	2	1	A
comp100170_c0_seq3	419	C	K	5	4	0.4444	2	2	67	69	0.98	1	1	2	3	1	3	T
comp100170_c0_seq3	596	C	K	6	2	0.25	2	1	67	70	0.98	1	1	3	3	0	2	T
comp100170_c0_seq3	338	T	K	5	3	0.375	2	2	70	69	0.98	1	1	4	1	1	2	C
comp100171_c0_seq1	427	A	K	16	2	0.1111	2	2	69	56	0.98	1	1	5	11	1	1	G
comp100171_c0_seq1	245	G	K	5	7	0.5833	2	2	66	68	0.98	1	1	3	2	6	1	A
comp100171_c0_seq1	236	C	K	5	6	0.5455	2	2	59	67	0.98	1	1	3	2	5	1	T
comp100172_c0_seq1	114	A	K	28	11	0.2821	2	2	68	69	0.98	1	1	19	9	7	4	G
comp100172_c0_seq1	186	A	K	94	15	0.1376	2	2	67	64	0.98	1	1	52	42	8	7	G
comp100172_c0_seq1	125	C	K	2	44	0.9565	2	2	68	65	0.98	1	1	0	2	30	14	T
comp100172_c0_seq1	166	C	K	60	30	0.3333	2	2	67	70	0.98	1	1	32	28	22	8	T
comp100172_c0_seq1	184	T	K	79	33	0.2946	2	2	66	66	0.98	1	1	41	38	22	11	C
comp100172_c0_seq1	248	T	K	95	22	0.188	2	2	67	69	0.98	1	1	37	58	12	10	C
comp100172_c0_seq1	351	T	K	14	4	0.2222	2	1	62	70	0.98	1	1	2	12	0	4	C
comp100173_c0_seq1	85	A	K	6	2	0.25	2	2	70	68	0.98	1	1	5	1	1	1	G
comp100173_c0_seq1	179	G	K	7	2	0.2222	2	2	70	68	0.98	1	1	3	4	1	1	A
comp100174_c0_seq1	135	A	K	24	4	0.1429	2	2	66	54	0.98	1	1	12	12	2	2	G
comp100174_c0_seq1	177	A	K	21	3	0.125	2	2	68	68	0.98	1	1	9	12	1	2	G
comp100174_c0_seq1	234	A	K	15	9	0.375	2	2	70	62	0.98	1	1	11	4	8	1	G
comp100174_c0_seq1	245	A	K	18	5	0.2174	2	2	68	68	0.98	1	1	15	3	3	2	G
comp100174_c0_seq1	337	A	K	5	9	0.6429	2	2	68	67	0.98	1	1	2	3	1	8	G
comp100174_c0_seq1	364	A	K	7	4	0.3636	2	2	67	68	0.98	1	1	2	5	1	3	G
comp100174_c0_seq1	64	G	K	11	3	0.2143	2	1	66	70	0.98	1	1	8	3	3	0	A
comp100174_c0_seq1	212	G	K	19	5	0.2083	2	2	64	70	0.98	1	1	13	6	3	2	A
comp100174_c0_seq1	292	G	K	7	17	0.7083	2	2	68	68	0.98	1	1	5	2	8	9	A
comp100174_c0_seq1	344	G	K	6	11	0.6471	2	2	62	63	0.98	1	1	2	4	3	8	A
comp100175_c0_seq1	172	A	K	7	4	0.3636	2	2	68	53	0.98	1	1	3	4	2	2	G
comp100175_c0_seq1	188	G	K	7	2	0.2222	2	2	67	61	0.98	1	1	4	3	1	1	A
comp100176_c0_seq1	187	G	K	14	3	0.1765	2	2	67	59	0.98	1	1	6	8	1	2	A
comp100176_c0_seq1	189	C	K	15	3	0.1667	2	2	68	59	0.98	1	1	6	9	1	2	T
comp100176_c0_seq1	544	C	K	10	4	0.2857	2	2	67	68	0.98	1	1	3	7	1	3	T
comp100177_c0_seq1	299	A	K	16	9	0.36	2	2	69	70	0.98	1	1	7	9	4	5	G
comp100177_c0_seq1	227	G	K	63	2	0.0308	2	2	64	63	0.98	1	1	32	31	1	1	A
comp100177_c0_seq1	359	G	K	7	3	0.3	2	1	64	70	0.98	1	1	2	5	0	3	A
comp100177_c0_seq1	113	C	K	26	2	0.0714	2	2	69	62	0.98	1	1	24	2	1	1	T
comp100177_c0_seq1	225	C	K	65	2	0.0299	2	2	66	69	0.98	1	1	32	33	1	1	T
comp100177_c0_seq1	334	C	K	13	6	0.3158	2	2	70	55	0.98	1	1	3	10	2	4	T
comp100178_c0_seq2	141	A	K	6	2	0.25	2	1	70	59	0.98	1	1	4	2	2	0	G
comp100178_c0_seq2	886	A	K	6	2	0.25	2	2	69	71	0.98	1	1	2	4	1	1	G
comp100178_c0_seq2	151	G	K	6	2	0.25	2	1	69	65	0.98	1	1	3	3	2	0	A
comp100178_c0_seq2	143	T	K	6	2	0.25	2	1	68	71	0.98	1	1	4	2	2	0	C
comp100179_c0_seq2	1160	A	K	24	6	0.2	2	2	63	70	0.98	1	1	14	10	3	3	G
comp100179_c0_seq2	1471	C	K	36	9	0.2	2	2	67	69	0.98	1	1	23	13	3	6	T
comp100180_c0_seq5	628	C	K	17	2	0.1053	2	2	64	70	0.98	1	1	10	7	1	1	T
comp100184_c0_seq3	309	C	K	26	2	0.0714	2	2	66	68	0.98	1	1	6	20	1	1	T
comp100185_c0_seq1	243	A	K	6	4	0.4	2	2	66	69	0.98	1	1	4	2	2	2	G
comp100185_c0_seq1	696	A	K	11	2	0.1538	2	2	62	68	0.98	1	1	7	4	1	1	G
comp100185_c0_seq1	699	A	K	12	2	0.1429	2	2	60	67	0.98	1	1	7	5	1	1	G
comp100185_c0_seq1	672	T	K	8	2	0.2	2	2	68	67	0.98	1	1	5	3	1	1	C
comp100186_c0_seq2	60	A	K	9	3	0.25	2	2	68	67	0.98	1	1	6	3	1	2	G
comp100186_c0_seq2	75	G	K	11	3	0.2143	2	2	68	67	0.98	1	1	6	5	1	2	A
comp100186_c0_seq2	99	C	K	13	3	0.1875	2	2	67	69	0.98	1	1	8	5	1	2	T
comp100188_c0_seq1	162	A	K	23	6	0.2069	2	2	67	70	0.98	1	1	13	10	1	5	G
comp100188_c0_seq1	265	A	K	2	7	0.7778	2	2	71	64	0.98	1	1	0	2	2	5	G
comp100188_c0_seq1	153	G	K	14	15	0.5172	2	2	67	64	0.98	1	1	8	6	6	9	A
comp100188_c0_seq1	144	T	K	21	8	0.2759	2	2	66	68	0.98	1	1	13	8	1	7	C
comp100188_c0_seq1	207	T	K	27	2	0.069	2	2	65	66	0.98	1	1	12	15	1	1	C
comp100190_c0_seq1	350	A	K	2	6	0.75	2	2	71	62	0.98	1	1	0	2	4	2	G
comp100190_c0_seq1	80	C	K	14	4	0.2222	2	2	64	68	0.98	1	1	7	7	2	2	T
comp100190_c0_seq1	310	T	K	7	3	0.3	2	1	68	46	0.98	1	1	3	4	3	0	C
comp100192_c0_seq1	312	A	K	35	2	0.0541	2	2	67	69	0.98	1	1	18	17	1	1	G
comp100192_c0_seq1	520	A	K	41	8	0.1633	2	2	69	69	0.98	1	1	19	22	4	4	G
comp100192_c0_seq1	549	A	K	33	4	0.1081	2	2	68	65	0.98	1	1	17	16	2	2	G
comp100192_c0_seq1	193	C	K	54	2	0.0357	2	1	65	71	0.98	1	1	28	26	2	0	T
comp100192_c0_seq1	207	C	K	52	2	0.037	2	2	67	66	0.98	1	1	25	27	1	1	T
comp100192_c0_seq1	250	C	K	54	4	0.069	2	2	67	56	0.98	1	1	26	28	2	2	T
comp100192_c0_seq1	453	T	K	45	14	0.2373	2	2	65	67	0.98	1	1	27	18	10	4	C
comp100192_c0_seq1	559	T	K	31	3	0.0882	2	2	69	70	0.98	1	1	15	16	2	1	C
comp100192_c0_seq1	644	T	K	11	2	0.1538	2	2	70	68	0.98	1	1	4	7	1	1	C
comp100194_c0_seq1	68	A	K	8	2	0.2	2	2	67	68	0.98	1	1	5	3	1	1	G
comp100194_c0_seq1	147	A	K	60	2	0.0323	2	2	66	53	0.98	1	1	36	24	1	1	G
comp100194_c0_seq1	443	A	K	29	2	0.0645	2	1	66	71	0.98	1	1	12	17	0	2	G
comp100194_c0_seq1	136	G	K	46	6	0.1154	2	2	66	69	0.98	1	1	27	19	5	1	A
comp100194_c0_seq1	650	G	K	88	2	0.0222	2	2	67	68	0.98	1	1	45	43	1	1	A
comp100194_c0_seq1	775	C	K	52	2	0.037	2	2	68	69	0.98	1	1	26	26	1	1	T
comp100194_c0_seq1	863	C	K	8	14	0.6364	2	2	68	69	0.98	1	1	2	6	5	9	T
comp100194_c0_seq1	167	T	K	69	10	0.1266	2	2	66	61	0.98	1	1	36	33	7	3	C
comp100194_c0_seq1	850	T	K	10	19	0.6552	2	2	66	61	0.98	1	1	3	7	7	12	C
comp100194_c0_seq1	896	T	K	8	3	0.2727	2	1	65	70	0.98	1	1	2	6	0	3	C
comp100196_c0_seq3	821	G	K	12	3	0.2	2	2	67	70	0.98	1	1	4	8	1	2	A
comp100196_c0_seq3	641	C	K	20	7	0.2593	2	2	68	69	0.98	1	1	9	11	4	3	T
comp100196_c0_seq3	683	T	K	19	5	0.2083	2	2	66	68	0.98	1	1	11	8	3	2	C
comp100197_c0_seq1	158	G	K	11	2	0.1538	2	2	68	65	0.98	1	1	5	6	1	1	A
comp100197_c0_seq1	169	C	K	10	2	0.1667	2	2	67	37	0.98	1	1	4	6	1	1	T
comp100197_c0_seq1	97	T	K	6	4	0.4	2	2	63	67	0.98	1	1	3	3	2	2	C
comp100197_c0_seq1	144	T	K	10	2	0.1667	2	2	68	64	0.98	1	1	5	5	1	1	C
comp100198_c0_seq1	923	A	K	42	10	0.1923	2	2	67	64	0.98	1	1	32	10	8	2	G
comp100198_c0_seq1	1235	A	K	76	10	0.1163	2	2	67	69	0.98	1	1	49	27	3	7	G
comp100198_c0_seq1	107	G	K	15	2	0.1176	2	2	66	66	0.98	1	1	10	5	1	1	A
comp100198_c0_seq1	519	G	K	13	8	0.381	2	2	68	70	0.98	1	1	7	6	2	6	A
comp100198_c0_seq1	951	G	K	46	14	0.2333	2	2	67	67	0.98	1	1	28	18	8	6	A
comp100198_c0_seq1	1154	T	K	63	20	0.241	2	2	67	68	0.98	1	1	29	34	12	8	C
comp100199_c0_seq1	184	A	K	82	8	0.0889	2	2	67	69	0.98	1	1	43	39	5	3	G
comp100199_c0_seq1	275	A	K	91	3	0.0319	2	2	68	71	0.98	1	1	52	39	2	1	G
comp100199_c0_seq1	283	A	K	83	3	0.0349	2	2	65	69	0.98	1	1	45	38	2	1	G
comp100199_c0_seq1	335	A	K	85	2	0.023	2	1	67	66	0.98	1	1	51	34	2	0	G
comp100199_c0_seq1	86	C	K	83	2	0.0235	2	2	67	61	0.98	1	1	56	27	1	1	T
comp100199_c0_seq1	100	C	K	91	6	0.0619	2	2	66	62	0.98	1	1	55	36	4	2	T
comp100199_c0_seq1	157	C	K	98	3	0.0297	2	2	67	56	0.98	1	1	48	50	1	2	T
comp100199_c0_seq1	322	C	K	89	2	0.022	2	1	66	67	0.98	1	1	51	38	2	0	T
comp100199_c0_seq1	133	T	K	95	11	0.1038	2	2	66	62	0.98	1	1	46	49	7	4	C
comp100199_c0_seq1	247	T	K	88	2	0.0222	2	2	67	70	0.98	1	1	50	38	1	1	C
comp100199_c0_seq1	505	T	K	77	3	0.0375	2	2	68	69	0.98	1	1	34	43	1	2	C
comp100200_c0_seq1	160	A	K	6	5	0.4545	2	2	65	59	0.98	1	1	2	4	1	4	G
comp100200_c0_seq1	424	G	K	31	3	0.0882	2	2	67	67	0.98	1	1	17	14	2	1	A
comp100201_c0_seq1	115	A	K	3	5	0.625	2	1	62	63	0.98	1	1	2	1	5	0	G
comp100201_c0_seq1	140	C	K	6	4	0.4	2	2	70	68	0.98	1	1	4	2	3	1	T
comp100201_c0_seq1	238	C	K	6	3	0.3333	2	1	63	65	0.98	1	1	1	5	0	3	T
comp100201_c0_seq1	415	C	K	6	2	0.25	2	1	69	63	0.98	1	1	3	3	0	2	T
comp100202_c0_seq1	203	G	K	4	4	0.5	2	2	56	65	0.98	1	1	1	3	1	3	A
comp100202_c0_seq1	124	T	K	9	2	0.1818	2	2	66	68	0.98	1	1	3	6	1	1	C
comp100203_c0_seq1	108	G	K	25	4	0.1379	2	2	65	68	0.98	1	1	18	7	3	1	A
comp100204_c0_seq1	368	A	K	33	2	0.0571	2	2	66	44	0.98	1	1	16	17	1	1	G
comp100204_c0_seq1	444	A	K	16	8	0.3333	2	2	66	69	0.98	1	1	6	10	5	3	G
comp100204_c0_seq1	78	G	K	7	4	0.3636	2	2	68	69	0.98	1	1	4	3	2	2	A
comp100204_c0_seq1	361	G	K	28	8	0.2222	2	2	64	58	0.98	1	1	12	16	4	4	A
comp100204_c0_seq1	498	G	K	10	4	0.2857	2	2	68	63	0.98	1	1	2	8	1	3	A
comp100204_c0_seq1	384	T	K	22	11	0.3333	2	2	67	66	0.98	1	1	10	12	4	7	C
comp100206_c0_seq1	171	A	K	19	2	0.0952	2	1	68	71	0.98	1	1	4	15	2	0	G
comp100206_c0_seq1	381	A	K	13	10	0.4348	2	2	68	67	0.98	1	1	9	4	5	5	G
comp100206_c0_seq1	172	G	K	19	2	0.0952	2	1	67	71	0.98	1	1	4	15	2	0	A
comp100206_c0_seq1	391	G	K	15	6	0.2857	2	2	68	55	0.98	1	1	10	5	2	4	A
comp100206_c0_seq1	159	C	K	24	2	0.0769	2	1	66	71	0.98	1	1	8	16	2	0	T
comp100206_c0_seq1	168	C	K	21	2	0.087	2	1	65	71	0.98	1	1	5	16	2	0	T
comp100206_c0_seq1	225	C	K	6	5	0.4545	2	2	61	52	0.98	1	1	0	6	4	1	T
comp100206_c0_seq1	307	T	K	28	5	0.1515	2	2	69	56	0.98	1	1	19	9	3	2	C
comp100206_c0_seq1	312	T	K	28	5	0.1515	2	2	68	56	0.98	1	1	19	9	3	2	C
comp100206_c0_seq1	435	T	K	14	4	0.2222	2	1	66	69	0.98	1	1	10	4	0	4	C
comp100206_c0_seq1	447	T	K	13	3	0.1875	2	1	67	69	0.98	1	1	8	5	0	3	C
comp100206_c0_seq1	471	T	K	12	3	0.2	2	1	69	70	0.98	1	1	5	7	0	3	C
comp100207_c0_seq1	280	A	K	7	2	0.2222	2	1	65	69	0.98	1	1	3	4	2	0	G
comp100207_c0_seq1	415	A	K	2	7	0.7778	2	2	68	67	0.98	1	1	2	0	3	4	G
comp100207_c0_seq1	154	G	K	8	2	0.2	2	2	69	71	0.98	1	1	4	4	1	1	A
comp100208_c0_seq2	310	A	K	14	7	0.3333	2	2	67	53	0.98	1	1	6	8	3	4	G
comp100208_c0_seq2	381	G	K	12	3	0.2	2	2	69	71	0.98	1	1	4	8	1	2	A
comp100208_c0_seq2	764	G	K	17	2	0.1053	2	1	69	71	0.98	1	1	10	7	2	0	A
comp100209_c0_seq1	517	A	K	21	5	0.1923	2	2	66	61	0.98	1	1	6	15	1	4	G
comp100209_c0_seq1	226	G	K	38	4	0.0952	2	2	67	68	0.98	1	1	17	21	2	2	A
comp100209_c0_seq1	227	G	K	39	2	0.0476	2	2	67	67	0.98	1	1	17	22	1	1	A
comp100209_c0_seq1	118	C	K	6	3	0.3333	2	2	63	62	0.98	1	1	4	2	2	1	T
comp10021_c0_seq1	90	A	K	8	2	0.2	2	2	61	68	0.98	1	1	5	3	1	1	G
comp10021_c0_seq1	102	C	K	8	2	0.2	2	2	67	57	0.98	1	1	4	4	1	1	T
comp100212_c0_seq1	81	G	K	9	6	0.4	2	2	69	61	0.98	1	1	6	3	4	2	A
comp100212_c0_seq1	203	T	K	10	2	0.1667	2	1	65	70	0.98	1	1	4	6	2	0	C
comp100212_c0_seq1	265	T	K	8	8	0.5	2	2	70	62	0.98	1	1	4	4	3	5	C
comp100213_c0_seq1	291	A	K	7	5	0.4167	2	2	63	69	0.98	1	1	4	3	2	3	G
comp100213_c0_seq1	269	G	K	7	5	0.4167	2	2	69	60	0.98	1	1	4	3	2	3	A
comp100213_c0_seq1	581	G	K	1	7	0.875	2	2	70	70	0.98	1	1	0	1	4	3	A
comp100214_c0_seq1	1343	A	K	6	3	0.3333	2	2	65	53	0.98	1	1	3	3	1	2	G
comp100214_c0_seq1	89	G	K	7	2	0.2222	2	2	67	68	0.98	1	1	6	1	1	1	A
comp100216_c0_seq1	106	A	K	20	3	0.1304	2	2	68	71	0.98	1	1	10	10	1	2	G
comp100216_c0_seq1	307	A	K	19	2	0.0952	2	2	67	70	0.98	1	1	7	12	1	1	G
comp100216_c0_seq1	73	G	K	21	2	0.087	2	2	66	68	0.98	1	1	11	10	1	1	A
comp100216_c0_seq1	89	G	K	21	3	0.125	2	2	68	69	0.98	1	1	12	9	1	2	A
comp100216_c0_seq1	177	G	K	15	5	0.25	2	2	63	66	0.98	1	1	9	6	4	1	A
comp100216_c0_seq1	289	G	K	20	3	0.1304	2	2	67	69	0.98	1	1	9	11	1	2	A
comp100217_c0_seq1	53	A	K	14	27	0.6585	2	2	67	66	0.98	1	1	11	3	19	8	G
comp100217_c0_seq1	103	G	K	53	24	0.3117	2	2	69	32	0.98	1	1	32	21	21	3	A
comp100217_c0_seq1	93	C	K	31	4	0.1143	2	2	67	68	0.98	1	1	22	9	2	2	T
comp100217_c0_seq1	114	C	K	32	47	0.5949	2	2	68	61	0.98	1	1	22	10	29	18	T
comp100217_c0_seq1	155	C	K	64	23	0.2644	2	2	68	65	0.98	1	1	39	25	10	13	T
comp100217_c0_seq1	246	C	K	14	18	0.5625	2	2	68	68	0.98	1	1	8	6	3	15	T
comp100217_c0_seq1	259	C	K	9	6	0.4	2	2	61	69	0.98	1	1	4	5	2	4	T
comp100217_c0_seq1	266	C	K	6	6	0.5	2	2	69	70	0.98	1	1	2	4	2	4	T
comp100219_c0_seq2	374	A	K	5	3	0.375	2	1	68	66	0.98	1	1	2	3	3	0	G
comp100219_c0_seq2	415	A	K	3	8	0.7273	2	2	67	65	0.98	1	1	1	2	5	3	G
comp100219_c0_seq2	533	G	K	5	5	0.5	2	1	70	71	0.98	1	1	4	1	0	5	A
comp100219_c0_seq2	184	T	K	10	4	0.2857	2	2	67	66	0.98	1	1	6	4	3	1	C
comp100221_c0_seq1	136	A	K	19	8	0.2963	2	2	68	65	0.98	1	1	5	14	2	6	G
comp100221_c0_seq1	49	G	K	13	11	0.4583	2	2	69	63	0.98	1	1	8	5	6	5	A
comp100221_c0_seq1	53	G	K	24	2	0.0769	2	2	68	70	0.98	1	1	14	10	1	1	A
comp100221_c0_seq1	64	C	K	28	3	0.0968	2	2	64	59	0.98	1	1	16	12	1	2	T
comp100223_c0_seq1	99	A	K	20	4	0.1667	2	2	68	68	0.98	1	1	14	6	2	2	G
comp100223_c0_seq1	346	A	K	18	11	0.3793	2	2	66	67	0.98	1	1	5	13	6	5	G
comp100223_c0_seq1	418	A	K	17	6	0.2609	2	2	62	70	0.98	1	1	8	9	1	5	G
comp100223_c0_seq1	635	A	K	18	2	0.1	2	2	65	68	0.98	1	1	8	10	1	1	G
comp100223_c0_seq1	150	G	K	30	5	0.1429	2	1	69	62	0.98	1	1	16	14	5	0	A
comp100223_c0_seq1	573	G	K	20	14	0.4118	2	2	65	66	0.98	1	1	10	10	7	7	A
comp100223_c0_seq1	486	C	K	19	11	0.3667	2	2	67	67	0.98	1	1	8	11	7	4	T
comp100224_c0_seq1	302	G	K	6	2	0.25	2	1	60	71	0.98	1	1	4	2	2	0	A
comp100224_c0_seq1	374	G	K	10	2	0.1667	2	2	69	68	0.98	1	1	4	6	1	1	A
comp100224_c0_seq1	560	G	K	7	3	0.3	2	2	64	71	0.98	1	1	4	3	2	1	A
comp100227_c0_seq17	964	T	K	17	2	0.1053	2	2	67	57	0.98	1	1	17	0	1	1	C
comp100228_c0_seq15	259	G	K	9	6	0.4	2	2	70	63	0.98	1	1	2	7	4	2	A
comp100228_c0_seq15	267	G	K	13	4	0.2353	2	2	65	65	0.98	1	1	5	8	2	2	A
comp100228_c0_seq15	318	G	K	19	2	0.0952	2	2	61	70	0.98	1	1	6	13	1	1	A
comp100228_c0_seq15	451	G	K	10	2	0.1667	2	2	68	66	0.98	1	1	5	5	1	1	A
comp100228_c0_seq15	218	T	K	9	19	0.6786	2	2	68	64	0.98	1	1	6	3	4	15	C
comp100228_c0_seq15	300	T	K	19	2	0.0952	2	1	65	65	0.98	1	1	8	11	0	2	C
comp100230_c0_seq1	171	A	K	12	2	0.1333	2	2	66	68	0.98	1	1	6	6	1	1	G
comp100230_c0_seq1	93	G	K	10	2	0.1667	2	2	67	68	0.98	1	1	6	4	1	1	A
comp100230_c0_seq1	134	G	K	11	3	0.2143	2	1	68	67	0.98	1	1	6	5	3	0	A
comp100230_c0_seq1	167	G	K	9	5	0.3571	2	2	62	69	0.98	1	1	3	6	4	1	A
comp100230_c0_seq1	306	G	K	11	2	0.1538	2	2	67	68	0.98	1	1	5	6	1	1	A
comp100230_c0_seq1	353	G	K	11	2	0.1538	2	2	61	60	0.98	1	1	5	6	1	1	A
comp100230_c0_seq1	354	G	K	7	5	0.4167	2	2	67	60	0.98	1	1	2	5	3	2	A
comp100230_c0_seq1	95	C	K	11	2	0.1538	2	2	65	63	0.98	1	1	7	4	1	1	T
comp100230_c0_seq1	169	C	K	12	2	0.1429	2	2	65	64	0.98	1	1	6	6	1	1	T
comp100231_c0_seq1	490	G	K	27	2	0.069	2	1	63	62	0.98	1	1	17	10	0	2	A
comp100231_c0_seq1	564	C	K	34	6	0.15	2	2	65	65	0.98	1	1	18	16	3	3	T
comp100233_c0_seq1	95	A	K	8	2	0.2	2	2	69	60	0.98	1	1	5	3	1	1	G
comp100233_c0_seq1	113	A	K	10	2	0.1667	2	2	69	68	0.98	1	1	6	4	1	1	G
comp100233_c0_seq1	148	A	K	10	4	0.2857	2	2	67	66	0.98	1	1	4	6	2	2	G
comp100233_c0_seq1	180	G	K	8	2	0.2	2	2	66	68	0.98	1	1	1	7	1	1	A
comp100233_c0_seq1	124	T	K	9	2	0.1818	2	2	65	66	0.98	1	1	6	3	1	1	C
comp100234_c0_seq1	180	A	K	13	2	0.1333	2	1	67	66	0.98	1	1	8	5	0	2	G
comp100234_c0_seq1	102	G	K	15	2	0.1176	2	2	67	65	0.98	1	1	9	6	1	1	A
comp100234_c0_seq1	114	G	K	10	3	0.2308	2	2	68	64	0.98	1	1	7	3	1	2	A
comp100234_c0_seq1	144	G	K	14	3	0.1765	2	2	65	67	0.98	1	1	8	6	1	2	A
comp100234_c0_seq1	93	C	K	15	3	0.1667	2	2	66	65	0.98	1	1	9	6	2	1	T
comp100234_c0_seq1	60	T	K	8	2	0.2	2	1	65	49	0.98	1	1	4	4	2	0	C
comp100234_c0_seq1	271	T	K	7	3	0.3	2	2	68	67	0.98	1	1	2	5	1	2	C
comp100235_c0_seq1	126	A	K	21	2	0.087	2	2	66	68	0.98	1	1	11	10	1	1	G
comp100235_c0_seq1	196	A	K	15	2	0.1176	2	2	66	68	0.98	1	1	4	11	1	1	G
comp100235_c0_seq1	224	G	K	6	2	0.25	2	2	68	70	0.98	1	1	2	4	1	1	A
comp100237_c0_seq2	297	C	K	13	2	0.1333	2	2	66	65	0.98	1	1	8	5	1	1	T
comp100240_c0_seq1	550	G	K	17	3	0.15	2	1	68	69	0.98	1	1	5	12	3	0	A
comp100240_c0_seq1	496	C	K	7	9	0.5625	2	2	61	69	0.98	1	1	2	5	5	4	T
comp100240_c0_seq1	602	C	K	9	4	0.3077	2	1	68	68	0.98	1	1	5	4	0	4	T
comp100241_c0_seq1	130	A	K	22	4	0.1538	2	2	66	67	0.98	1	1	14	8	2	2	G
comp100241_c0_seq1	147	A	K	24	4	0.1429	2	2	68	67	0.98	1	1	15	9	2	2	G
comp100241_c0_seq1	176	A	K	28	2	0.0667	2	1	66	47	0.98	1	1	15	13	0	2	G
comp100241_c0_seq1	201	A	K	24	2	0.0769	2	2	68	68	0.98	1	1	13	11	1	1	G
comp100241_c0_seq1	303	A	K	28	2	0.0667	2	2	68	70	0.98	1	1	17	11	1	1	G
comp100241_c0_seq1	248	G	K	25	2	0.0741	2	2	66	70	0.98	1	1	13	12	1	1	A
comp100241_c0_seq1	249	G	K	25	2	0.0741	2	2	67	70	0.98	1	1	13	12	1	1	A
comp100242_c0_seq1	222	A	K	62	3	0.0462	2	1	66	70	0.98	1	1	21	41	3	0	G
comp100242_c0_seq1	231	A	K	49	3	0.0577	2	1	67	71	0.98	1	1	14	35	3	0	G
comp100242_c0_seq1	268	A	K	15	14	0.4828	2	2	66	66	0.98	1	1	1	14	6	8	G
comp100242_c0_seq1	297	A	K	13	3	0.1875	2	2	68	59	0.98	1	1	5	8	1	2	G
comp100242_c0_seq1	216	C	K	56	16	0.2222	2	2	65	67	0.98	1	1	20	36	5	11	T
comp100242_c0_seq1	217	C	K	58	13	0.1831	2	2	66	65	0.98	1	1	17	41	8	5	T
comp100242_c0_seq1	235	C	K	48	3	0.0588	2	1	65	71	0.98	1	1	13	35	3	0	T
comp100242_c0_seq1	256	C	K	28	8	0.2222	2	2	67	68	0.98	1	1	5	23	5	3	T
comp100242_c0_seq1	295	C	K	14	2	0.125	2	2	67	68	0.98	1	1	5	9	1	1	T
comp100242_c0_seq1	25	T	K	0	11	1	2	2	0	59	0.98	0	1	0	0	10	1	C
comp100242_c0_seq1	212	T	K	57	16	0.2192	2	2	68	67	0.98	1	1	20	37	5	11	C
comp100242_c0_seq1	232	T	K	50	3	0.0566	2	1	66	71	0.98	1	1	14	36	3	0	C
comp100243_c0_seq1	274	A	K	29	10	0.2564	2	2	62	64	0.98	1	1	16	13	3	7	G
comp100243_c0_seq1	230	G	K	28	2	0.0667	2	2	67	68	0.98	1	1	15	13	1	1	A
comp100243_c0_seq1	152	C	K	12	2	0.1429	2	1	63	64	0.98	1	1	7	5	2	0	T
comp100243_c0_seq1	455	C	K	6	6	0.5	2	2	68	64	0.98	1	1	4	2	3	3	T
comp100243_c0_seq1	500	C	K	9	6	0.4	2	2	63	60	0.98	1	1	4	5	2	4	T
comp100243_c0_seq1	512	T	K	8	5	0.3846	2	2	57	67	0.98	1	1	3	5	1	4	C
comp100244_c0_seq1	113	C	K	10	4	0.2857	2	1	66	53	0.98	1	1	5	5	4	0	T
comp100244_c0_seq1	170	C	K	9	2	0.1818	2	2	63	65	0.98	1	1	4	5	1	1	T
comp100244_c0_seq1	571	C	K	5	3	0.375	2	1	65	67	0.98	1	1	2	3	0	3	T
comp100244_c0_seq1	557	T	K	7	3	0.3	2	1	67	71	0.98	1	1	4	3	0	3	C
comp100245_c0_seq3	185	A	K	4	6	0.6	2	2	68	70	0.98	1	1	1	3	3	3	G
comp100245_c0_seq3	227	A	K	11	2	0.1538	2	1	62	54	0.98	1	1	4	7	0	2	G
comp100245_c0_seq3	291	G	K	7	2	0.2222	2	2	61	70	0.98	1	1	2	5	1	1	A
comp100246_c0_seq1	109	A	K	15	4	0.2105	2	2	68	56	0.98	1	1	7	8	3	1	G
comp100246_c0_seq1	250	A	K	12	2	0.1429	2	1	69	71	0.98	1	1	4	8	0	2	G
comp100246_c0_seq1	166	C	K	10	13	0.5652	2	2	65	65	0.98	1	1	5	5	7	6	T
comp100247_c0_seq1	152	A	K	23	4	0.1481	2	2	68	71	0.98	1	1	14	9	3	1	G
comp100247_c0_seq1	267	A	K	19	6	0.24	2	2	68	69	0.98	1	1	5	14	1	5	G
comp100247_c0_seq1	225	G	K	24	4	0.1429	2	2	65	69	0.98	1	1	10	14	2	2	A
comp100247_c0_seq1	125	C	K	22	4	0.1538	2	2	66	65	0.98	1	1	14	8	3	1	T
comp100247_c0_seq1	158	C	K	24	5	0.1724	2	2	68	65	0.98	1	1	15	9	3	2	T
comp100247_c0_seq1	203	C	K	18	12	0.4	2	2	68	69	0.98	1	1	10	8	5	7	T
comp100249_c0_seq3	264	G	K	7	4	0.3636	2	1	70	70	0.98	1	1	5	2	0	4	A
comp100249_c0_seq3	286	G	K	9	2	0.1818	2	1	68	69	0.98	1	1	6	3	0	2	A
comp100249_c0_seq3	259	C	K	5	6	0.5455	2	2	70	70	0.98	1	1	0	5	5	1	T
comp100250_c0_seq3	179	C	K	6	2	0.25	2	2	66	69	0.98	1	1	4	2	1	1	T
comp100252_c0_seq2	120	A	K	7	2	0.2222	2	1	68	45	0.98	1	1	4	3	0	2	G
comp100252_c0_seq2	181	C	K	6	2	0.25	2	2	67	71	0.98	1	1	3	3	1	1	T
comp100253_c0_seq3	253	A	K	32	2	0.0588	2	1	63	70	0.98	1	1	14	18	2	0	G
comp100253_c0_seq3	230	C	K	32	3	0.0857	2	1	67	60	0.98	1	1	16	16	3	0	T
comp100253_c0_seq3	386	C	K	7	2	0.2222	2	2	64	55	0.98	1	1	2	5	1	1	T
comp100253_c0_seq3	324	T	K	30	3	0.0909	2	2	64	65	0.98	1	1	13	17	2	1	C
comp100254_c0_seq1	480	A	K	50	25	0.3333	2	2	66	65	0.98	1	1	29	21	9	16	G
comp100254_c0_seq1	745	G	K	39	46	0.5412	2	2	65	63	0.98	1	1	14	25	23	23	A
comp100254_c0_seq1	801	C	K	12	37	0.7551	2	2	67	66	0.98	1	1	0	12	13	24	T
comp100254_c0_seq1	269	T	K	75	22	0.2268	2	2	67	65	0.98	1	1	32	43	10	12	C
comp100254_c0_seq1	301	T	K	64	39	0.3786	2	2	66	66	0.98	1	1	27	37	17	22	C
comp100255_c0_seq4	277	A	K	18	7	0.28	2	2	69	62	0.98	1	1	8	10	3	4	G
comp100255_c0_seq4	300	A	K	23	5	0.1786	2	2	66	70	0.98	1	1	12	11	2	3	G
comp100255_c0_seq4	207	G	K	13	15	0.5357	2	2	69	69	0.98	1	1	5	8	8	7	A
comp100255_c0_seq4	282	G	K	21	6	0.2222	2	2	63	69	0.98	1	1	10	11	3	3	A
comp100255_c0_seq4	372	G	K	21	2	0.087	2	1	69	70	0.98	1	1	11	10	2	0	A
comp100255_c0_seq4	426	C	K	11	3	0.2143	2	2	67	66	0.98	1	1	6	5	2	1	T
comp100255_c0_seq4	94	T	K	5	8	0.6154	2	2	69	68	0.98	1	1	4	1	7	1	C
comp100256_c0_seq1	271	A	K	36	13	0.2653	2	2	67	67	0.98	1	1	18	18	8	5	G
comp100256_c0_seq1	104	G	K	18	10	0.3571	2	2	68	66	0.98	1	1	9	9	5	5	A
comp100256_c0_seq1	75	T	K	10	5	0.3333	2	2	66	69	0.98	1	1	5	5	2	3	C
comp100257_c0_seq2	120	G	K	7	4	0.3636	2	2	61	53	0.98	1	1	3	4	1	3	A
comp100257_c0_seq2	222	G	K	3	5	0.625	2	2	67	67	0.98	1	1	2	1	3	2	A
comp100257_c0_seq2	90	C	K	6	3	0.3333	2	2	70	68	0.98	1	1	5	1	1	2	T
comp100257_c0_seq2	126	C	K	8	3	0.2727	2	2	58	48	0.98	1	1	4	4	1	2	T
comp100257_c0_seq2	237	T	K	6	2	0.25	2	2	69	69	0.98	1	1	3	3	1	1	C
comp100258_c0_seq1	338	A	K	36	2	0.0526	2	1	68	58	0.98	1	1	16	20	0	2	G
comp100259_c0_seq1	335	A	K	23	4	0.1481	2	2	65	68	0.98	1	1	14	9	3	1	G
comp100259_c0_seq1	573	A	K	29	2	0.0645	2	2	67	68	0.98	1	1	16	13	1	1	G
comp100259_c0_seq1	856	A	K	11	3	0.2143	2	2	69	70	0.98	1	1	3	8	2	1	G
comp100259_c0_seq1	783	T	K	34	3	0.0811	2	2	67	68	0.98	1	1	15	19	2	1	C
comp100260_c0_seq3	141	G	K	5	3	0.375	2	1	69	65	0.98	1	1	1	4	3	0	A
comp100264_c0_seq3	309	G	K	6	2	0.25	2	2	68	61	0.98	1	1	3	3	1	1	A
comp100264_c0_seq3	302	C	K	5	4	0.4444	2	2	70	69	0.98	1	1	2	3	2	2	T
comp100265_c0_seq1	302	A	K	15	4	0.2105	2	1	68	71	0.98	1	1	4	11	0	4	G
comp100265_c0_seq1	233	G	K	31	16	0.3404	2	2	65	68	0.98	1	1	10	21	6	10	A
comp100265_c0_seq1	309	C	K	11	4	0.2667	2	1	68	69	0.98	1	1	3	8	0	4	T
comp100265_c0_seq1	252	T	K	36	4	0.1	2	2	64	68	0.98	1	1	13	23	1	3	C
comp100265_c0_seq1	280	T	K	19	6	0.24	2	2	66	69	0.98	1	1	7	12	1	5	C
comp100266_c0_seq1	258	C	K	0	11	0.9167	2	2	0	66	0.98	0	1	0	0	5	6	T
comp100267_c0_seq1	121	A	K	16	3	0.1579	2	2	67	69	0.98	1	1	11	5	1	2	G
comp100267_c0_seq1	91	G	K	10	3	0.2308	2	2	68	62	0.98	1	1	8	2	2	1	A
comp100267_c0_seq1	118	G	K	17	2	0.1053	2	2	63	69	0.98	1	1	11	6	1	1	A
comp100267_c0_seq1	240	G	K	24	2	0.0769	2	2	68	69	0.98	1	1	12	12	1	1	A
comp100267_c0_seq1	259	G	K	28	2	0.0667	2	2	67	70	0.98	1	1	15	13	1	1	A
comp100267_c0_seq1	277	G	K	29	3	0.0938	2	2	67	69	0.98	1	1	15	14	1	2	A
comp100267_c0_seq1	169	C	K	13	6	0.3158	2	2	69	64	0.98	1	1	7	6	2	4	T
comp100268_c0_seq1	426	G	K	6	3	0.3333	2	2	68	43	0.98	1	1	2	4	2	1	A
comp100268_c0_seq1	508	G	K	17	2	0.1053	2	2	69	70	0.98	1	1	9	8	1	1	A
comp100268_c0_seq1	465	T	K	14	2	0.125	2	2	69	71	0.98	1	1	7	7	1	1	C
comp100269_c0_seq2	303	G	K	43	3	0.0652	2	2	68	41	0.98	1	1	14	29	2	1	A
comp100269_c0_seq2	205	C	K	22	4	0.1538	2	1	66	68	0.98	1	1	15	7	4	0	T
comp100269_c0_seq2	247	C	K	51	2	0.0377	2	2	66	50	0.98	1	1	30	21	1	1	T
comp100270_c0_seq1	331	A	K	16	9	0.36	2	2	67	62	0.98	1	1	9	7	4	5	G
comp100270_c0_seq1	340	A	K	12	4	0.25	2	2	66	58	0.98	1	1	6	6	2	2	G
comp100270_c0_seq1	255	G	K	17	2	0.1053	2	1	68	71	0.98	1	1	9	8	2	0	A
comp100270_c0_seq1	285	G	K	17	4	0.1905	2	2	69	64	0.98	1	1	10	7	3	1	A
comp100270_c0_seq1	307	G	K	19	3	0.1364	2	2	69	67	0.98	1	1	9	10	1	2	A
comp100270_c0_seq1	341	G	K	13	4	0.2353	2	2	67	59	0.98	1	1	6	7	2	2	A
comp100270_c0_seq1	477	G	K	5	4	0.4444	2	2	69	64	0.98	1	1	3	2	1	3	A
comp100270_c0_seq1	215	C	K	4	8	0.6667	2	2	70	64	0.98	1	1	4	0	5	3	T
comp100270_c0_seq1	437	C	K	8	4	0.3333	2	1	64	57	0.98	1	1	4	4	0	4	T
comp100270_c0_seq1	218	T	K	10	2	0.1667	2	2	66	59	0.98	1	1	8	2	1	1	C
comp100270_c0_seq1	436	T	K	7	6	0.4615	2	2	56	62	0.98	1	1	2	5	3	3	C
comp100272_c0_seq1	204	G	K	8	2	0.2	2	2	67	65	0.98	1	1	5	3	1	1	A
comp100273_c0_seq1	690	C	K	15	2	0.1176	2	2	68	69	0.98	1	1	7	8	1	1	T
comp100273_c0_seq1	696	T	K	7	9	0.5625	2	2	69	66	0.98	1	1	3	4	4	5	C
comp100275_c0_seq1	146	C	K	3	7	0.7	2	2	61	69	0.98	1	1	1	2	4	3	T
comp100276_c0_seq2	72	A	K	11	3	0.2143	2	2	66	24	0.98	1	1	4	7	2	1	G
comp100276_c0_seq2	124	G	K	10	5	0.3333	2	2	66	69	0.98	1	1	3	7	4	1	A
comp100276_c0_seq2	123	C	K	12	4	0.25	2	2	68	64	0.98	1	1	7	5	1	3	T
comp100276_c0_seq2	126	T	K	9	5	0.3571	2	2	64	69	0.98	1	1	2	7	4	1	C
comp100277_c0_seq1	216	T	K	12	2	0.1429	2	2	65	53	0.98	1	1	2	10	1	1	C
comp100278_c0_seq1	583	A	K	7	4	0.3636	2	2	63	69	0.98	1	1	5	2	2	2	G
comp100278_c0_seq1	664	A	K	9	3	0.25	2	2	64	68	0.98	1	1	3	6	1	2	G
comp100278_c0_seq1	153	C	K	6	4	0.4	2	2	68	67	0.98	1	1	3	3	2	2	T
comp100278_c0_seq1	663	C	K	11	2	0.1538	2	2	63	67	0.98	1	1	3	8	1	1	T
comp100279_c0_seq1	337	G	K	31	2	0.0606	2	2	63	66	0.98	1	1	13	18	1	1	A
comp100279_c0_seq1	500	G	K	31	6	0.1622	2	2	65	60	0.98	1	1	20	11	2	4	A
comp100279_c0_seq1	539	G	K	34	2	0.0556	2	2	66	66	0.98	1	1	17	17	1	1	A
comp100279_c0_seq1	438	C	K	18	14	0.4375	2	2	63	62	0.98	1	1	9	9	4	10	T
comp100281_c0_seq2	192	A	K	14	2	0.125	2	1	69	70	0.98	1	1	6	8	2	0	G
comp100281_c0_seq2	208	G	K	17	6	0.2609	2	2	69	67	0.98	1	1	7	10	4	2	A
comp100281_c0_seq2	538	G	K	49	2	0.0392	2	2	67	51	0.98	1	1	23	26	1	1	A
comp100281_c0_seq2	546	G	K	40	13	0.2453	2	2	66	61	0.98	1	1	20	20	6	7	A
comp100281_c0_seq2	195	C	K	15	2	0.1176	2	1	68	66	0.98	1	1	6	9	2	0	T
comp100281_c0_seq2	408	T	K	84	10	0.1064	2	2	67	68	0.98	1	1	32	52	5	5	C
comp100282_c0_seq1	1546	A	K	21	4	0.16	2	2	69	65	0.98	1	1	8	13	3	1	G
comp100282_c0_seq1	1611	G	K	8	3	0.2727	2	1	70	63	0.98	1	1	2	6	0	3	A
comp100282_c0_seq1	1361	C	K	18	4	0.1818	2	2	68	65	0.98	1	1	6	12	2	2	T
comp100282_c0_seq1	1355	T	K	20	2	0.0909	2	2	65	53	0.98	1	1	7	13	1	1	C
comp100284_c0_seq1	683	A	K	13	3	0.1875	2	2	65	67	0.98	1	1	7	6	1	2	G
comp100284_c0_seq1	813	A	K	5	4	0.4444	2	2	67	67	0.98	1	1	1	4	2	2	G
comp100284_c0_seq1	715	G	K	10	2	0.1667	2	1	64	56	0.98	1	1	6	4	0	2	A
comp100284_c0_seq1	758	G	K	8	2	0.2	2	2	63	61	0.98	1	1	4	4	1	1	A
comp100284_c0_seq1	629	C	K	13	3	0.1875	2	2	65	58	0.98	1	1	6	7	2	1	T
comp100284_c0_seq1	353	T	K	5	4	0.4444	2	2	67	70	0.98	1	1	2	3	3	1	C
comp100285_c0_seq2	169	A	K	12	2	0.1429	2	2	66	71	0.98	1	1	7	5	1	1	G
comp100285_c0_seq2	346	A	K	19	3	0.1364	2	1	69	66	0.98	1	1	8	11	3	0	G
comp100285_c0_seq2	363	A	K	19	2	0.0952	2	1	69	68	0.98	1	1	7	12	2	0	G
comp100285_c0_seq2	386	A	K	15	3	0.1667	2	1	69	64	0.98	1	1	5	10	0	3	G
comp100285_c0_seq2	83	G	K	12	3	0.2	2	1	67	69	0.98	1	1	8	4	3	0	A
comp100285_c0_seq2	94	G	K	13	2	0.1333	2	1	68	70	0.98	1	1	9	4	2	0	A
comp100285_c0_seq2	64	C	K	7	2	0.2222	2	1	68	67	0.98	1	1	5	2	2	0	T
comp100285_c0_seq2	288	C	K	20	2	0.0909	2	2	68	70	0.98	1	1	11	9	1	1	T
comp100285_c0_seq2	329	C	K	21	3	0.125	2	1	69	69	0.98	1	1	10	11	3	0	T
comp100285_c0_seq2	353	C	K	19	3	0.1364	2	1	69	65	0.98	1	1	8	11	3	0	T
comp100285_c0_seq2	376	C	K	17	3	0.15	2	2	67	66	0.98	1	1	5	12	1	2	T
comp100285_c0_seq2	67	T	K	9	2	0.1818	2	1	61	70	0.98	1	1	5	4	2	0	C
comp100285_c0_seq2	89	T	K	13	2	0.1333	2	1	68	64	0.98	1	1	9	4	2	0	C
comp100285_c0_seq2	95	T	K	13	2	0.1333	2	1	67	66	0.98	1	1	9	4	2	0	C
comp100285_c0_seq2	192	T	K	10	2	0.1667	2	2	68	71	0.98	1	1	4	6	1	1	C
comp100285_c0_seq2	286	T	K	21	2	0.087	2	2	68	70	0.98	1	1	11	10	1	1	C
comp100286_c0_seq1	101	A	K	14	6	0.3	2	2	64	64	0.98	1	1	10	4	5	1	G
comp100286_c0_seq1	236	A	K	25	4	0.1379	2	1	65	48	0.98	1	1	13	12	4	0	G
comp100286_c0_seq1	61	C	K	5	5	0.5	2	1	68	68	0.98	1	1	4	1	5	0	T
comp100286_c0_seq1	322	C	K	19	11	0.3667	2	2	67	68	0.98	1	1	9	10	5	6	T
comp100286_c0_seq1	97	T	K	13	5	0.2778	2	2	68	67	0.98	1	1	10	3	4	1	C
comp100286_c0_seq1	241	T	K	21	5	0.1923	2	2	68	66	0.98	1	1	14	7	1	4	C
comp100286_c0_seq1	355	T	K	15	2	0.1176	2	2	65	71	0.98	1	1	3	12	1	1	C
comp100287_c0_seq2	216	G	K	10	3	0.2308	2	2	70	63	0.98	1	1	4	6	1	2	A
comp100287_c0_seq2	496	G	K	14	4	0.2222	2	2	67	69	0.98	1	1	8	6	2	2	A
comp100287_c0_seq2	107	C	K	8	2	0.2	2	2	69	69	0.98	1	1	5	3	1	1	T
comp100287_c0_seq2	534	T	K	11	5	0.3125	2	2	67	69	0.98	1	1	5	6	3	2	C
comp100289_c0_seq1	481	G	K	2	7	0.7778	2	2	53	68	0.98	1	1	2	0	2	5	A
comp100290_c0_seq2	429	A	K	13	2	0.1333	2	1	66	68	0.98	1	1	7	6	2	0	G
comp100290_c0_seq2	434	G	K	11	4	0.2667	2	2	68	70	0.98	1	1	7	4	2	2	A
comp100290_c0_seq2	474	G	K	17	3	0.15	2	2	67	68	0.98	1	1	6	11	2	1	A
comp100290_c0_seq2	108	C	K	3	6	0.6667	2	2	69	69	0.98	1	1	1	2	2	4	T
comp100291_c0_seq3	322	G	K	19	2	0.0952	2	1	67	70	0.98	1	1	4	15	2	0	A
comp100291_c0_seq3	349	G	K	13	3	0.1875	2	1	67	71	0.98	1	1	0	13	3	0	A
comp100291_c0_seq3	195	C	K	19	2	0.0952	2	2	67	69	0.98	1	1	9	10	1	1	T
comp100292_c0_seq1	519	G	K	7	6	0.4615	2	2	67	68	0.98	1	1	3	4	3	3	A
comp100292_c0_seq1	230	C	K	24	6	0.2	2	2	64	58	0.98	1	1	10	14	3	3	T
comp100292_c0_seq1	342	C	K	14	3	0.1765	2	2	67	68	0.98	1	1	6	8	1	2	T
comp100292_c0_seq1	357	C	K	14	4	0.2222	2	2	69	65	0.98	1	1	6	8	2	2	T
comp100292_c0_seq1	532	C	K	7	5	0.4167	2	2	69	67	0.98	1	1	4	3	3	2	T
comp100292_c0_seq1	550	C	K	7	4	0.3636	2	2	69	69	0.98	1	1	3	4	2	2	T
comp100292_c0_seq1	285	T	K	18	4	0.1739	2	2	69	67	0.98	1	1	7	11	1	3	C
comp100292_c0_seq1	418	T	K	11	5	0.3125	2	2	69	69	0.98	1	1	3	8	3	2	C
comp100293_c0_seq1	532	C	K	8	3	0.2727	2	2	68	69	0.98	1	1	6	2	2	1	T
comp100294_c0_seq1	213	A	K	3	7	0.7	2	2	69	60	0.98	1	1	1	2	2	5	G
comp100294_c0_seq1	78	G	K	6	2	0.25	2	1	68	70	0.98	1	1	2	4	2	0	A
comp100294_c0_seq1	188	G	K	9	4	0.3077	2	2	68	67	0.98	1	1	3	6	2	2	A
comp100294_c0_seq1	81	C	K	6	2	0.25	2	1	69	66	0.98	1	1	4	2	0	2	T
comp100294_c0_seq1	134	T	K	7	6	0.4615	2	2	68	59	0.98	1	1	2	5	4	2	C
comp100294_c0_seq1	141	T	K	5	9	0.6429	2	2	68	64	0.98	1	1	2	3	5	4	C
comp100294_c0_seq1	209	T	K	3	7	0.7	2	2	68	63	0.98	1	1	1	2	2	5	C
comp100297_c0_seq1	315	A	K	10	5	0.3333	2	2	68	69	0.98	1	1	5	5	3	2	G
comp100297_c0_seq1	366	C	K	13	4	0.2353	2	2	66	69	0.98	1	1	6	7	2	2	T
comp100298_c1_seq1	205	G	K	14	16	0.5333	2	2	61	66	0.98	1	1	6	8	11	5	A
comp100298_c1_seq1	313	T	K	3	14	0.8235	2	2	70	63	0.98	1	1	3	0	8	6	C
comp100299_c0_seq1	353	A	K	22	10	0.3125	2	2	62	57	0.98	1	1	8	14	5	5	G
comp100300_c0_seq2	366	C	K	8	2	0.2	2	2	70	68	0.98	1	1	5	3	1	1	T
comp100300_c0_seq2	253	T	K	7	2	0.2222	2	2	69	69	0.98	1	1	4	3	1	1	C
comp100301_c0_seq1	171	A	K	4	10	0.7143	2	2	69	59	0.98	1	1	1	3	6	4	G
comp100301_c0_seq1	135	G	K	8	3	0.2727	2	2	68	69	0.98	1	1	4	4	1	2	A
comp100301_c0_seq1	212	G	K	9	2	0.1818	2	1	64	69	0.98	1	1	2	7	2	0	A
comp100302_c0_seq1	651	A	K	15	7	0.3182	2	2	69	69	0.98	1	1	7	8	4	3	G
comp100302_c0_seq1	716	A	K	7	2	0.2222	2	2	67	68	0.98	1	1	2	5	1	1	G
comp100302_c0_seq1	717	A	K	7	2	0.2222	2	2	67	68	0.98	1	1	2	5	1	1	G
comp100302_c0_seq1	627	C	K	9	8	0.4706	2	2	69	63	0.98	1	1	4	5	5	3	T
comp100302_c0_seq1	620	T	K	9	6	0.4	2	2	69	66	0.98	1	1	4	5	4	2	C
comp100302_c0_seq1	704	T	K	9	5	0.3571	2	2	65	57	0.98	1	1	4	5	2	3	C
comp100303_c0_seq2	266	T	K	4	5	0.5556	2	2	68	66	0.98	1	1	2	2	2	3	C
comp100304_c0_seq1	59	A	K	8	6	0.4286	2	2	69	51	0.98	1	1	5	3	3	3	G
comp100305_c0_seq1	187	A	K	42	2	0.0455	2	1	65	71	0.98	1	1	22	20	2	0	G
comp100305_c0_seq1	483	A	K	6	3	0.3333	2	2	68	69	0.98	1	1	3	3	2	1	G
comp100305_c0_seq1	211	G	K	35	9	0.2045	2	2	64	64	0.98	1	1	19	16	4	5	A
comp100305_c0_seq1	283	G	K	34	2	0.0556	2	2	64	49	0.98	1	1	15	19	1	1	A
comp100305_c0_seq1	137	C	K	54	2	0.0357	2	2	67	68	0.98	1	1	26	28	1	1	T
comp100305_c0_seq1	577	C	K	46	2	0.0417	2	2	66	71	0.98	1	1	34	12	1	1	T
comp100306_c0_seq1	256	A	K	11	2	0.1538	2	2	66	64	0.98	1	1	4	7	1	1	G
comp100306_c0_seq1	273	T	K	6	3	0.3333	2	2	69	66	0.98	1	1	1	5	1	2	C
comp100306_c0_seq1	374	T	K	19	2	0.0952	2	2	67	70	0.98	1	1	12	7	1	1	C
comp100307_c0_seq1	610	A	K	7	4	0.3636	2	2	68	70	0.98	1	1	4	3	2	2	G
comp100308_c0_seq1	77	A	K	9	3	0.25	2	1	69	71	0.98	1	1	5	4	3	0	G
comp100308_c0_seq1	203	A	K	8	10	0.5556	2	2	68	66	0.98	1	1	2	6	6	4	G
comp100308_c0_seq1	52	G	K	4	6	0.6	2	2	68	69	0.98	1	1	2	2	5	1	A
comp100308_c0_seq1	235	G	K	9	8	0.4706	2	2	63	68	0.98	1	1	4	5	5	3	A
comp100308_c0_seq1	73	C	K	5	6	0.5455	2	2	69	69	0.98	1	1	2	3	5	1	T
comp100308_c0_seq1	81	T	K	7	6	0.4615	2	2	67	70	0.98	1	1	3	4	5	1	C
comp100308_c0_seq1	115	T	K	15	3	0.1667	2	2	62	68	0.98	1	1	9	6	2	1	C
comp100308_c0_seq1	134	T	K	19	2	0.0952	2	2	64	53	0.98	1	1	7	12	1	1	C
comp100308_c0_seq1	137	T	K	13	5	0.2778	2	2	67	68	0.98	1	1	3	10	3	2	C
comp100308_c0_seq1	145	T	K	13	6	0.3158	2	2	66	62	0.98	1	1	3	10	3	3	C
comp100308_c0_seq1	283	T	K	3	10	0.5	2	2	69	63	0.98	1	1	1	2	3	7	C
comp100309_c0_seq1	547	A	K	6	8	0.5714	2	2	69	69	0.98	1	1	4	2	3	5	G
comp100309_c0_seq1	463	C	K	4	5	0.5556	2	2	71	69	0.98	1	1	1	3	3	2	T
comp100309_c0_seq1	584	C	K	9	2	0.1818	2	1	69	49	0.98	1	1	4	5	2	0	T
comp100310_c0_seq1	315	C	K	5	7	0.5833	2	2	68	68	0.98	1	1	1	4	2	5	T
comp100311_c0_seq1	398	G	K	8	2	0.2	2	2	67	69	0.98	1	1	3	5	1	1	A
comp100311_c0_seq1	434	G	K	12	2	0.1429	2	2	58	68	0.98	1	1	7	5	1	1	A
comp100312_c0_seq1	400	A	K	23	9	0.2812	2	2	64	68	0.98	1	1	8	15	4	5	G
comp100312_c0_seq1	61	C	K	20	3	0.1304	2	2	69	58	0.98	1	1	13	7	1	2	T
comp100312_c0_seq1	325	C	K	32	7	0.1795	2	2	68	65	0.98	1	1	14	18	5	2	T
comp100312_c0_seq1	528	C	K	18	3	0.1429	2	2	64	69	0.98	1	1	6	12	1	2	T
comp100312_c0_seq1	337	T	K	32	7	0.1795	2	2	67	54	0.98	1	1	14	18	3	4	C
comp100313_c0_seq3	759	G	K	9	2	0.1818	2	1	66	71	0.98	1	1	4	5	2	0	A
comp100315_c0_seq1	355	C	K	6	2	0.25	2	2	67	68	0.98	1	1	3	3	1	1	T
comp100316_c0_seq1	419	A	K	7	4	0.3636	2	2	68	65	0.98	1	1	3	4	1	3	G
comp100316_c0_seq1	195	G	K	77	14	0.1538	2	2	68	62	0.98	1	1	41	36	7	7	A
comp100316_c0_seq1	393	G	K	14	12	0.4615	2	2	66	68	0.98	1	1	3	11	1	11	A
comp100316_c0_seq1	277	C	K	57	29	0.3372	2	2	68	68	0.98	1	1	18	39	18	11	T
comp100316_c0_seq1	368	C	K	40	8	0.1667	2	2	66	64	0.98	1	1	11	29	2	6	T
comp100316_c0_seq1	374	C	K	40	6	0.1304	2	1	66	70	0.98	1	1	13	27	0	6	T
comp100316_c0_seq1	163	T	K	73	7	0.0875	2	2	68	64	0.98	1	1	45	28	3	4	C
comp100316_c0_seq1	185	T	K	77	10	0.1149	2	2	66	70	0.98	1	1	42	35	5	5	C
comp100316_c0_seq1	242	T	K	77	13	0.1444	2	2	62	68	0.98	1	1	38	39	6	7	C
comp100317_c0_seq1	173	A	K	11	6	0.3529	2	2	68	64	0.98	1	1	5	6	2	4	G
comp100318_c0_seq1	53	T	K	7	2	0.2222	2	2	69	68	0.98	1	1	4	3	1	1	C
comp100318_c0_seq1	74	T	K	9	4	0.3077	2	2	64	69	0.98	1	1	5	4	2	2	C
comp100319_c0_seq1	270	A	K	13	13	0.5	2	2	65	66	0.98	1	1	6	7	3	10	G
comp100319_c0_seq1	135	G	K	8	2	0.2	2	2	67	46	0.98	1	1	3	5	1	1	A
comp100319_c0_seq1	258	C	K	22	3	0.1154	2	2	66	59	0.98	1	1	10	12	1	2	T
comp100319_c0_seq1	317	C	K	12	3	0.2	2	1	67	69	0.98	1	1	2	10	0	3	T
comp100319_c0_seq1	246	T	K	13	9	0.4091	2	2	67	65	0.98	1	1	5	8	4	5	C
comp100319_c0_seq1	299	T	K	17	3	0.15	2	1	68	68	0.98	1	1	6	11	0	3	C
comp100320_c0_seq1	64	A	K	5	6	0.5455	2	2	70	69	0.98	1	1	3	2	4	2	G
comp100320_c0_seq1	46	G	K	5	4	0.4444	2	1	70	70	0.98	1	1	3	2	4	0	A
comp100320_c0_seq1	186	G	K	3	2	0.08	2	1	69	71	0.98	1	1	1	2	2	0	A
comp100320_c0_seq1	213	G	K	5	13	0.7222	2	2	70	69	0.98	1	1	3	2	2	11	A
comp100320_c0_seq1	79	T	K	5	6	0.5455	2	2	70	69	0.98	1	1	3	2	4	2	C
comp100320_c0_seq1	82	T	K	6	6	0.5	2	2	69	70	0.98	1	1	4	2	4	2	C
comp100321_c0_seq1	203	A	K	12	8	0.4	2	2	68	59	0.98	1	1	6	6	3	5	G
comp100321_c0_seq1	491	A	K	7	2	0.2222	2	1	65	71	0.98	1	1	2	5	0	2	G
comp100321_c0_seq1	217	G	K	15	11	0.4231	2	2	63	66	0.98	1	1	10	5	5	6	A
comp100321_c0_seq1	101	C	K	8	5	0.3846	2	2	59	69	0.98	1	1	5	3	3	2	T
comp100321_c0_seq1	182	C	K	13	5	0.2778	2	2	69	56	0.98	1	1	7	6	1	4	T
comp100321_c0_seq1	197	C	K	11	10	0.4762	2	2	61	67	0.98	1	1	5	6	4	6	T
comp100321_c0_seq1	235	T	K	28	4	0.125	2	2	66	70	0.98	1	1	12	16	3	1	C
comp100325_c0_seq1	1033	A	K	42	11	0.2075	2	2	67	64	0.98	1	1	14	28	2	9	G
comp100325_c0_seq1	1053	A	K	35	8	0.186	2	2	67	67	0.98	1	1	11	24	3	5	G
comp100325_c0_seq1	160	G	K	20	17	0.4595	2	2	69	64	0.98	1	1	15	5	13	4	A
comp100326_c0_seq1	372	A	K	7	4	0.3636	2	2	68	65	0.98	1	1	4	3	2	2	G
comp100328_c0_seq1	118	C	K	24	2	0.0769	2	2	65	65	0.98	1	1	16	8	1	1	T
comp100330_c0_seq1	117	A	K	3	17	0.85	2	2	69	67	0.98	1	1	1	2	9	8	G
comp100330_c0_seq1	167	A	K	22	2	0.0833	2	1	66	58	0.98	1	1	12	10	0	2	G
comp100330_c0_seq1	137	T	K	21	2	0.087	2	2	68	68	0.98	1	1	13	8	1	1	C
comp100331_c0_seq8	718	G	K	16	2	0.1111	2	2	66	66	0.98	1	1	6	10	1	1	A
comp100331_c0_seq8	1378	G	K	39	2	0.0488	2	2	67	45	0.98	1	1	19	20	1	1	A
comp100331_c0_seq8	1458	G	K	23	2	0.08	2	2	61	55	0.98	1	1	10	13	1	1	A
comp100332_c0_seq1	209	A	K	21	9	0.3	2	2	64	66	0.98	1	1	12	9	2	7	G
comp100332_c0_seq1	118	G	K	63	2	0.0308	2	1	67	44	0.98	1	1	20	43	2	0	A
comp100332_c0_seq1	239	G	K	52	6	0.1034	2	1	65	58	0.98	1	1	16	36	0	6	A
comp100332_c0_seq1	251	G	K	56	5	0.082	2	1	65	50	0.98	1	1	16	40	0	5	A
comp100332_c0_seq1	278	G	K	54	2	0.0357	2	1	66	59	0.98	1	1	14	40	0	2	A
comp100333_c0_seq2	789	A	K	6	6	0.5	2	2	60	59	0.98	1	1	3	3	2	4	G
comp100333_c0_seq2	855	G	K	11	2	0.1538	2	2	67	67	0.98	1	1	7	4	1	1	A
comp100333_c0_seq2	821	C	K	6	3	0.3333	2	2	67	53	0.98	1	1	2	4	2	1	T
comp100333_c0_seq2	806	T	K	8	4	0.3333	2	2	67	56	0.98	1	1	4	4	2	2	C
comp100333_c0_seq2	811	T	K	7	5	0.4167	2	2	66	51	0.98	1	1	3	4	2	3	C
comp100333_c0_seq2	871	T	K	11	4	0.2667	2	2	66	69	0.98	1	1	7	4	1	3	C
comp100334_c0_seq3	752	A	K	18	4	0.1818	2	2	69	57	0.98	1	1	6	12	1	3	G
comp100335_c0_seq1	99	A	K	6	2	0.25	2	1	66	71	0.98	1	1	3	3	2	0	G
comp100335_c0_seq1	205	A	K	24	13	0.3514	2	2	62	68	0.98	1	1	13	11	7	6	G
comp100335_c0_seq1	262	G	K	14	10	0.4167	2	2	65	69	0.98	1	1	4	10	4	6	A
comp100335_c0_seq1	338	C	K	8	2	0.2	2	2	67	55	0.98	1	1	3	5	1	1	T
comp100336_c0_seq1	177	A	K	6	2	0.25	2	2	69	71	0.98	1	1	3	3	1	1	G
comp100336_c0_seq1	93	C	K	5	4	0.4444	2	2	70	69	0.98	1	1	3	2	3	1	T
comp100337_c0_seq1	240	C	K	17	4	0.1905	2	2	66	71	0.98	1	1	9	8	3	1	T
comp100338_c0_seq2	511	A	K	7	2	0.2222	2	2	69	68	0.98	1	1	4	3	1	1	G
comp100339_c0_seq2	253	C	K	5	5	0.5	2	2	66	70	0.98	1	1	2	3	2	3	T
comp100340_c0_seq1	469	A	K	16	2	0.1111	2	2	68	70	0.98	1	1	8	8	1	1	G
comp100340_c0_seq1	305	G	K	23	4	0.1481	2	1	68	70	0.98	1	1	9	14	0	4	A
comp100340_c0_seq1	427	G	K	21	2	0.087	2	2	69	69	0.98	1	1	9	12	1	1	A
comp100340_c0_seq1	487	C	K	14	2	0.125	2	2	66	51	0.98	1	1	8	6	1	1	T
comp100340_c0_seq1	407	T	K	17	6	0.2609	2	2	68	68	0.98	1	1	6	11	4	2	C
comp100341_c0_seq1	248	T	K	9	4	0.3077	2	2	65	53	0.98	1	1	4	5	3	1	C
comp100341_c0_seq1	299	T	K	8	4	0.3333	2	2	67	68	0.98	1	1	3	5	2	2	C
comp100342_c0_seq1	391	A	K	3	5	0.625	2	2	68	67	0.98	1	1	1	2	3	2	G
comp100342_c0_seq1	409	A	K	3	5	0.625	2	2	67	68	0.98	1	1	1	2	3	2	G
comp100342_c0_seq1	410	G	K	3	5	0.625	2	2	68	67	0.98	1	1	1	2	3	2	A
comp100342_c0_seq1	530	G	K	11	2	0.1538	2	2	66	71	0.98	1	1	6	5	1	1	A
comp100342_c0_seq1	551	G	K	6	4	0.4	2	2	70	69	0.98	1	1	3	3	1	3	A
comp100343_c0_seq1	324	G	K	12	5	0.2941	2	2	66	69	0.98	1	1	7	5	4	1	A
comp100345_c0_seq2	301	A	K	12	5	0.2941	2	2	68	69	0.98	1	1	6	6	2	3	G
comp100345_c0_seq2	598	A	K	5	3	0.375	2	2	67	68	0.98	1	1	3	2	1	2	G
comp100345_c0_seq2	707	A	K	4	10	0.7143	2	2	71	64	0.98	1	1	2	2	4	6	G
comp100345_c0_seq2	729	C	K	10	4	0.2857	2	2	69	56	0.98	1	1	5	5	2	2	T
comp100346_c0_seq2	295	A	K	13	2	0.1333	2	2	69	52	0.98	1	1	5	8	1	1	G
comp100348_c0_seq2	109	A	K	8	2	0.2	2	2	67	68	0.98	1	1	4	4	1	1	G
comp100348_c0_seq2	116	A	K	8	2	0.2	2	2	68	68	0.98	1	1	4	4	1	1	G
comp100348_c0_seq2	84	T	K	6	2	0.25	2	2	65	68	0.98	1	1	4	2	1	1	C
comp100349_c0_seq2	223	A	K	55	14	0.2029	2	2	66	63	0.98	1	1	25	30	4	10	G
comp100349_c0_seq2	175	G	K	72	2	0.027	2	2	66	66	0.98	1	1	35	37	1	1	A
comp100349_c0_seq2	269	G	K	66	2	0.0294	2	2	67	66	0.98	1	1	32	34	1	1	A
comp100349_c0_seq2	331	G	K	58	8	0.1212	2	2	68	67	0.98	1	1	34	24	4	4	A
comp100349_c0_seq2	128	C	K	24	15	0.3846	2	2	64	66	0.98	1	1	12	12	12	3	T
comp100349_c0_seq2	137	C	K	36	10	0.2174	2	2	67	58	0.98	1	1	23	13	4	6	T
comp100349_c0_seq2	236	C	K	63	4	0.0597	2	1	66	69	0.98	1	1	30	33	0	4	T
comp100349_c0_seq2	369	T	K	45	5	0.1	2	2	68	70	0.98	1	1	29	16	2	3	C
comp100350_c0_seq1	162	A	K	6	2	0.25	2	2	67	70	0.98	1	1	3	3	1	1	G
comp100350_c0_seq1	69	C	K	4	4	0.5	2	2	67	70	0.98	1	1	2	2	3	1	T
comp100351_c0_seq1	426	A	K	6	4	0.4	2	2	69	63	0.98	1	1	3	3	1	3	G
comp100351_c0_seq1	432	G	K	6	4	0.4	2	2	69	63	0.98	1	1	3	3	1	3	A
comp100351_c0_seq1	480	G	K	6	4	0.4	2	2	64	67	0.98	1	1	2	4	1	3	A
comp100351_c0_seq1	393	C	K	7	3	0.3	2	2	66	54	0.98	1	1	3	4	1	2	T
comp100351_c0_seq1	402	T	K	6	3	0.3333	2	2	67	52	0.98	1	1	2	4	1	2	C
comp100351_c0_seq1	799	T	K	15	2	0.1176	2	1	70	70	0.98	1	1	7	8	2	0	C
comp100352_c0_seq3	336	A	K	5	5	0.5	2	2	67	70	0.98	1	1	3	2	1	4	G
comp100352_c0_seq3	215	G	K	6	2	0.25	2	2	69	53	0.98	1	1	3	3	1	1	A
comp100352_c0_seq3	295	G	K	6	5	0.4545	2	2	67	62	0.98	1	1	2	4	3	2	A
comp100353_c0_seq1	357	G	K	9	2	0.1818	2	2	65	68	0.98	1	1	3	6	1	1	A
comp100353_c0_seq1	367	G	K	7	2	0.2	2	2	68	71	0.98	1	1	3	4	1	1	A
comp100353_c0_seq1	445	G	K	13	3	0.1875	2	2	60	71	0.98	1	1	8	5	2	1	A
comp100353_c0_seq1	510	G	K	27	4	0.129	2	2	66	67	0.98	1	1	17	10	2	2	A
comp100353_c0_seq1	577	G	K	27	5	0.1562	2	2	69	69	0.98	1	1	8	19	3	2	A
comp100353_c0_seq1	578	C	K	27	5	0.1562	2	2	69	69	0.98	1	1	8	19	3	2	T
comp100359_c0_seq1	71	A	K	8	17	0.68	2	2	69	65	0.98	1	1	6	2	11	6	G
comp100359_c0_seq1	190	C	K	6	20	0.7692	2	2	60	64	0.98	1	1	2	4	9	11	T
comp100359_c0_seq1	134	T	K	30	11	0.2683	2	2	67	64	0.98	1	1	17	13	6	5	C
comp100360_c0_seq1	156	C	K	11	6	0.3529	2	2	66	58	0.98	1	1	6	5	2	4	T
comp100361_c0_seq1	369	C	K	7	2	0.2222	2	1	68	70	0.98	1	1	3	4	2	0	T
comp100362_c0_seq2	282	A	K	9	7	0.4375	2	2	68	65	0.98	1	1	4	5	3	4	G
comp100362_c0_seq2	512	A	K	12	3	0.2	2	2	67	63	0.98	1	1	4	8	1	2	G
comp100362_c0_seq2	491	G	K	12	6	0.3333	2	2	65	67	0.98	1	1	6	6	3	3	A
comp100362_c0_seq2	105	C	K	15	3	0.1667	2	2	67	69	0.98	1	1	8	7	2	1	T
comp100362_c0_seq2	623	T	K	7	8	0.5333	2	2	69	69	0.98	1	1	3	4	3	5	C
comp100363_c0_seq1	356	T	K	22	6	0.2143	2	2	68	67	0.98	1	1	10	12	2	4	C
comp100364_c0_seq1	439	A	K	5	7	0.5833	2	2	64	61	0.98	1	1	3	2	5	2	G
comp100364_c0_seq1	82	G	K	9	5	0.3571	2	2	65	69	0.98	1	1	5	4	2	3	A
comp100364_c0_seq1	256	G	K	6	7	0.5385	2	2	67	66	0.98	1	1	2	4	2	5	A
comp100364_c0_seq1	437	G	K	5	7	0.5833	2	2	60	62	0.98	1	1	3	2	5	2	A
comp100364_c0_seq1	442	G	K	10	2	0.1667	2	1	63	59	0.98	1	1	6	4	2	0	A
comp100364_c0_seq1	534	G	K	11	6	0.3529	2	2	68	67	0.98	1	1	8	3	2	4	A
comp100364_c0_seq1	576	C	K	5	6	0.5455	2	2	69	69	0.98	1	1	4	1	2	4	T
comp100364_c0_seq1	44	T	K	5	6	0.5455	2	2	64	66	0.98	1	1	2	3	3	3	C
comp100365_c0_seq1	315	A	K	15	3	0.1667	2	2	66	67	0.98	1	1	3	12	1	2	G
comp100365_c0_seq1	58	G	K	11	4	0.25	2	2	69	70	0.98	1	1	5	6	2	2	A
comp100365_c0_seq1	112	G	K	16	2	0.1111	2	1	66	69	0.98	1	1	8	8	0	2	A
comp100365_c0_seq1	115	T	K	16	2	0.1111	2	1	67	68	0.98	1	1	8	8	0	2	C
comp100366_c0_seq1	266	A	K	13	8	0.381	2	2	68	70	0.98	1	1	4	9	5	3	G
comp100366_c0_seq1	300	G	K	9	10	0.5263	2	2	65	62	0.98	1	1	5	4	5	5	A
comp100366_c0_seq1	378	G	K	19	2	0.0952	2	2	67	69	0.98	1	1	12	7	1	1	A
comp100366_c0_seq1	91	C	K	16	2	0.1111	2	1	63	63	0.98	1	1	11	5	2	0	T
comp100366_c0_seq1	374	C	K	21	2	0.087	2	2	67	68	0.98	1	1	14	7	1	1	T
comp100366_c0_seq1	439	C	K	28	5	0.1515	2	2	65	66	0.98	1	1	14	14	3	2	T
comp100366_c0_seq1	207	T	K	23	2	0.08	2	2	67	68	0.98	1	1	9	14	1	1	C
comp100366_c0_seq1	359	T	K	21	4	0.16	2	2	65	67	0.98	1	1	14	7	2	2	C
comp100366_c0_seq1	487	T	K	23	2	0.08	2	1	69	69	0.98	1	1	11	12	0	2	C
comp100367_c0_seq2	521	G	K	11	3	0.2143	2	2	68	67	0.98	1	1	4	7	2	1	A
comp100367_c0_seq2	575	G	K	13	2	0.1333	2	2	65	65	0.98	1	1	4	9	1	1	A
comp100367_c0_seq2	617	C	K	7	2	0.2222	2	2	69	56	0.98	1	1	2	5	1	1	T
comp100367_c0_seq2	479	T	K	6	6	0.5	2	2	66	69	0.98	1	1	4	2	1	5	C
comp100370_c0_seq1	256	G	K	5	4	0.4444	2	2	66	62	0.98	1	1	3	2	2	2	A
comp100370_c0_seq1	412	G	K	7	2	0.2222	2	1	63	64	0.98	1	1	4	3	0	2	A
comp100370_c0_seq1	465	G	K	7	2	0.2222	2	2	68	70	0.98	1	1	3	4	1	1	A
comp100370_c0_seq1	590	G	K	5	3	0.375	2	2	66	70	0.98	1	1	2	3	2	1	A
comp100370_c0_seq1	607	G	K	5	3	0.375	2	1	68	70	0.98	1	1	2	3	3	0	A
comp100370_c0_seq1	140	C	K	6	2	0.25	2	1	69	66	0.98	1	1	6	0	2	0	T
comp100370_c0_seq1	591	C	K	6	3	0.3333	2	2	58	70	0.98	1	1	2	4	2	1	T
comp100370_c0_seq1	530	T	K	8	2	0.2	2	1	60	70	0.98	1	1	4	4	2	0	C
comp100371_c0_seq2	327	C	K	6	2	0.25	2	2	68	68	0.98	1	1	3	3	1	1	T
comp100372_c0_seq1	148	A	K	5	3	0.375	2	1	67	67	0.98	1	1	4	1	0	3	G
comp100373_c0_seq1	397	A	K	10	8	0.4444	2	2	68	68	0.98	1	1	4	6	4	4	G
comp100373_c0_seq1	370	G	K	15	9	0.375	2	2	68	68	0.98	1	1	7	8	5	4	A
comp100373_c0_seq1	205	T	K	35	2	0.0541	2	1	64	71	0.98	1	1	21	14	2	0	C
comp100374_c0_seq1	455	A	K	6	2	0.25	2	2	68	66	0.98	1	1	2	4	1	1	G
comp100374_c0_seq1	686	G	K	8	13	0.619	2	2	69	68	0.98	1	1	4	4	6	7	A
comp100374_c0_seq1	703	G	K	16	7	0.3043	2	2	67	66	0.98	1	1	6	10	4	3	A
comp100374_c0_seq1	380	T	K	11	3	0.2143	2	2	65	65	0.98	1	1	4	7	2	1	C
comp100375_c0_seq4	239	G	K	21	5	0.1923	2	2	65	63	0.98	1	1	10	11	1	4	A
comp100375_c0_seq4	452	G	K	46	7	0.1321	2	2	68	66	0.98	1	1	29	17	3	4	A
comp100375_c0_seq4	212	C	K	28	7	0.2	2	2	66	57	0.98	1	1	13	15	2	5	T
comp100377_c0_seq1	230	G	K	12	3	0.2	2	2	65	68	0.98	1	1	8	4	1	2	A
comp100377_c0_seq1	249	G	K	13	3	0.1875	2	2	66	68	0.98	1	1	8	5	1	2	A
comp100377_c0_seq1	260	G	K	15	2	0.1176	2	2	65	66	0.98	1	1	9	6	1	1	A
comp100377_c0_seq1	392	G	K	0	10	1	2	2	0	67	0.98	0	1	0	0	4	6	A
comp100377_c0_seq1	502	G	K	13	2	0.1333	2	2	67	58	0.98	1	1	7	6	1	1	A
comp100377_c0_seq1	552	G	K	11	2	0.1538	2	2	66	63	0.98	1	1	4	7	1	1	A
comp100377_c0_seq1	81	C	K	8	5	0.3846	2	2	66	49	0.98	1	1	4	4	2	3	T
comp100377_c0_seq1	417	C	K	7	2	0.2222	2	2	65	62	0.98	1	1	3	4	1	1	T
comp100377_c0_seq1	495	C	K	10	2	0.1667	2	1	65	70	0.98	1	1	7	3	0	2	T
comp100377_c0_seq1	220	T	K	8	5	0.3846	2	2	67	62	0.98	1	1	5	3	3	2	C
comp100377_c0_seq1	505	T	K	13	2	0.1333	2	2	64	66	0.98	1	1	7	6	1	1	C
comp100379_c0_seq3	97	A	K	9	7	0.4375	2	2	68	68	0.98	1	1	5	4	4	3	G
comp100379_c0_seq3	71	G	K	5	7	0.5833	2	2	63	68	0.98	1	1	4	1	4	3	A
comp100379_c0_seq3	286	G	K	13	2	0.1333	2	2	69	69	0.98	1	1	5	8	1	1	A
comp100379_c0_seq3	69	C	K	4	7	0.6364	2	2	70	68	0.98	1	1	4	0	4	3	T
comp100379_c0_seq3	183	C	K	10	3	0.2308	2	2	66	56	0.98	1	1	6	4	1	2	T
comp100379_c0_seq3	98	T	K	9	7	0.4375	2	2	68	68	0.98	1	1	5	4	4	3	C
comp100382_c0_seq1	169	A	K	13	2	0.1333	2	1	66	64	0.98	1	1	6	7	0	2	G
comp100383_c0_seq1	296	G	K	9	2	0.1818	2	1	70	67	0.98	1	1	1	8	0	2	A
comp100384_c0_seq1	151	A	K	14	4	0.2222	2	2	70	68	0.98	1	1	6	8	2	2	G
comp100385_c0_seq1	145	G	K	6	2	0.25	2	2	69	40	0.98	1	1	2	4	1	1	A
comp100386_c0_seq2	339	C	K	50	4	0.0741	2	1	68	66	0.98	1	1	22	28	4	0	T
comp100386_c0_seq2	447	T	K	42	5	0.1064	2	2	67	68	0.98	1	1	15	27	3	2	C
comp100387_c0_seq1	836	A	K	4	5	0.5556	2	2	64	68	0.98	1	1	2	2	3	2	G
comp100387_c0_seq1	815	T	K	5	3	0.375	2	2	67	71	0.98	1	1	3	2	2	1	C
comp100388_c0_seq3	193	A	K	43	24	0.3582	2	2	66	63	0.98	1	1	21	22	12	12	G
comp100388_c0_seq3	254	A	K	71	3	0.0405	2	2	66	69	0.98	1	1	42	29	1	2	G
comp100388_c0_seq3	160	G	K	34	26	0.4333	2	2	67	62	0.98	1	1	22	12	14	12	A
comp100388_c0_seq3	267	G	K	77	2	0.0253	2	2	63	68	0.98	1	1	49	28	1	1	A
comp100388_c0_seq3	284	G	K	83	2	0.0235	2	2	66	68	0.98	1	1	61	22	1	1	A
comp100388_c0_seq3	375	G	K	129	2	0.0153	2	2	66	65	0.98	1	1	75	54	1	1	A
comp100388_c0_seq3	409	G	K	100	47	0.3197	2	2	67	67	0.98	1	1	49	51	29	18	A
comp100388_c0_seq3	350	C	K	81	42	0.3415	2	2	66	66	0.98	1	1	49	32	28	14	T
comp100388_c0_seq3	582	C	K	100	2	0.0196	2	2	68	70	0.98	1	1	48	52	1	1	T
comp100388_c0_seq3	182	T	K	66	3	0.0435	2	2	67	67	0.98	1	1	33	33	2	1	C
comp100388_c0_seq3	352	T	K	126	2	0.0156	2	2	65	66	0.98	1	1	76	50	1	1	C
comp100388_c0_seq3	380	T	K	88	41	0.3178	2	2	68	66	0.98	1	1	48	40	24	17	C
comp100389_c0_seq1	52	A	K	16	3	0.1579	2	1	68	66	0.98	1	1	12	4	3	0	G
comp100389_c0_seq1	144	G	K	24	5	0.1724	2	2	65	63	0.98	1	1	12	12	1	4	A
comp100389_c0_seq1	123	C	K	23	3	0.1154	2	2	66	62	0.98	1	1	13	10	1	2	T
comp100389_c0_seq1	126	C	K	23	3	0.1154	2	2	65	62	0.98	1	1	13	10	1	2	T
comp100389_c0_seq1	129	C	K	23	3	0.1154	2	2	66	62	0.98	1	1	13	10	1	2	T
comp100389_c0_seq1	134	C	K	20	9	0.3103	2	2	59	62	0.98	1	1	9	11	5	4	T
comp100390_c0_seq3	457	G	K	6	2	0.25	2	2	62	71	0.98	1	1	2	4	1	1	A
comp100391_c0_seq1	176	A	K	11	7	0.3889	2	2	67	64	0.98	1	1	7	4	3	4	G
comp100391_c0_seq1	173	G	K	15	3	0.1667	2	2	65	69	0.98	1	1	8	7	2	1	A
comp100391_c0_seq1	217	T	K	11	7	0.3889	2	2	68	64	0.98	1	1	5	6	2	5	C
comp100392_c0_seq2	680	C	K	10	2	0.1667	2	2	68	69	0.98	1	1	4	6	1	1	T
comp100393_c0_seq1	399	G	K	8	3	0.2727	2	2	69	58	0.98	1	1	5	3	2	1	A
comp100393_c0_seq1	413	T	K	11	2	0.1538	2	1	66	30	0.98	1	1	7	4	2	0	C
comp100393_c0_seq1	416	T	K	11	2	0.1538	2	1	69	30	0.98	1	1	7	4	2	0	C
comp100394_c0_seq2	207	A	K	4	6	0.6	2	2	66	67	0.98	1	1	2	2	3	3	G
comp100394_c0_seq2	116	C	K	6	3	0.3333	2	2	70	69	0.98	1	1	4	2	2	1	T
comp100394_c0_seq2	180	C	K	3	5	0.625	2	2	65	70	0.98	1	1	2	1	3	2	T
comp100394_c0_seq2	323	C	K	5	6	0.5455	2	2	61	63	0.98	1	1	3	2	3	3	T
comp100394_c0_seq2	255	T	K	3	5	0.625	2	2	69	70	0.98	1	1	1	2	4	1	C
comp100394_c0_seq2	410	T	K	9	4	0.3077	2	2	65	61	0.98	1	1	3	6	3	1	C
comp100395_c0_seq1	176	A	K	23	16	0.4103	2	2	66	69	0.98	1	1	16	7	11	5	G
comp100395_c0_seq1	241	G	K	26	19	0.4222	2	2	67	65	0.98	1	1	16	10	14	5	A
comp100395_c0_seq1	303	G	K	34	13	0.2766	2	2	65	62	0.98	1	1	16	18	6	7	A
comp100395_c0_seq1	289	C	K	50	3	0.0566	2	2	67	66	0.98	1	1	25	25	2	1	T
comp100395_c0_seq1	305	C	K	33	13	0.2826	2	2	66	61	0.98	1	1	16	17	6	7	T
comp100395_c0_seq1	217	T	K	42	3	0.0667	2	2	66	68	0.98	1	1	29	13	2	1	C
comp100396_c0_seq1	193	A	K	32	2	0.0588	2	2	66	68	0.98	1	1	18	14	1	1	G
comp100396_c0_seq1	237	A	K	10	25	0.7143	2	2	65	65	0.98	1	1	4	6	12	13	G
comp100396_c0_seq1	245	A	K	21	17	0.4474	2	2	69	68	0.98	1	1	6	15	6	11	G
comp100396_c0_seq1	189	G	K	29	6	0.1714	2	2	68	62	0.98	1	1	16	13	4	2	A
comp100396_c0_seq1	220	G	K	36	6	0.1429	2	2	64	62	0.98	1	1	18	18	4	2	A
comp100396_c0_seq1	271	G	K	25	3	0.1071	2	1	68	56	0.98	1	1	6	19	0	3	A
comp100396_c0_seq1	294	G	K	17	10	0.3704	2	2	69	65	0.98	1	1	2	15	1	9	A
comp100396_c0_seq1	301	G	K	16	9	0.36	2	2	64	67	0.98	1	1	2	14	1	8	A
comp100396_c0_seq1	316	G	K	8	4	0.3333	2	1	69	71	0.98	1	1	0	8	0	4	A
comp100396_c0_seq1	147	C	K	21	10	0.3226	2	2	68	61	0.98	1	1	14	7	6	4	T
comp100396_c0_seq1	210	C	K	31	6	0.1622	2	2	67	63	0.98	1	1	14	17	3	3	T
comp100396_c0_seq1	283	C	K	15	14	0.4828	2	2	68	69	0.98	1	1	2	13	1	13	T
comp100396_c0_seq1	319	C	K	8	4	0.3333	2	1	63	71	0.98	1	1	0	8	0	4	T
comp100396_c0_seq1	160	T	K	25	6	0.1935	2	2	68	70	0.98	1	1	14	11	4	2	C
comp100397_c0_seq2	627	G	K	15	3	0.1667	2	1	67	51	0.98	1	1	9	6	3	0	A
comp100397_c0_seq2	637	G	K	16	2	0.1111	2	1	69	67	0.98	1	1	9	7	2	0	A
comp100397_c0_seq2	630	C	K	16	3	0.1579	2	1	66	52	0.98	1	1	9	7	3	0	T
comp100397_c0_seq2	522	T	K	7	4	0.3636	2	2	64	67	0.98	1	1	5	2	2	2	C
comp100397_c0_seq2	677	T	K	4	10	0.7143	2	2	69	66	0.98	1	1	1	3	3	7	C
comp100398_c0_seq1	217	A	K	30	2	0.0625	2	2	65	68	0.98	1	1	19	11	1	1	G
comp100398_c0_seq1	384	A	K	33	21	0.3889	2	2	68	68	0.98	1	1	13	20	10	11	G
comp100398_c0_seq1	436	C	K	16	14	0.4667	2	2	67	66	0.98	1	1	6	10	4	10	T
comp100401_c0_seq1	429	G	K	19	10	0.3448	2	2	63	61	0.98	1	1	10	9	6	4	A
comp100401_c0_seq1	454	G	K	33	2	0.0571	2	2	68	68	0.98	1	1	19	14	1	1	A
comp100401_c0_seq1	189	C	K	13	59	0.8194	2	2	69	68	0.98	1	1	10	3	22	37	T
comp100401_c0_seq1	402	C	K	9	8	0.4706	2	2	64	69	0.98	1	1	4	5	6	2	T
comp100403_c0_seq1	134	A	K	49	13	0.2097	2	2	67	67	0.98	1	1	32	17	6	7	G
comp100403_c0_seq1	383	A	K	10	5	0.3125	2	2	65	34	0.98	1	1	4	6	1	4	G
comp100403_c0_seq1	227	G	K	64	2	0.0303	2	2	68	67	0.98	1	1	33	31	1	1	A
comp100403_c0_seq1	292	C	K	30	8	0.2105	2	1	69	68	0.98	1	1	11	19	8	0	T
comp100404_c0_seq1	90	G	K	5	4	0.4444	2	2	70	63	0.98	1	1	3	2	3	1	A
comp100404_c0_seq1	279	G	K	13	2	0.1333	2	2	62	67	0.98	1	1	5	8	1	1	A
comp100404_c0_seq1	111	C	K	4	4	0.5	2	2	69	26	0.98	1	1	2	2	3	1	T
comp100404_c0_seq1	278	C	K	9	5	0.3571	2	2	67	68	0.98	1	1	3	6	3	2	T
comp100404_c0_seq1	344	C	K	8	3	0.2727	2	2	68	67	0.98	1	1	4	4	2	1	T
comp100404_c0_seq1	236	T	K	10	2	0.1667	2	2	60	66	0.98	1	1	5	5	1	1	C
comp100404_c0_seq1	266	T	K	10	3	0.2308	2	2	62	52	0.98	1	1	4	6	2	1	C
comp100405_c0_seq2	895	A	K	10	2	0.1667	2	2	70	71	0.98	1	1	3	7	1	1	G
comp100405_c0_seq2	306	T	K	8	2	0.2	2	2	68	68	0.98	1	1	5	3	1	1	C
comp100405_c0_seq2	601	T	K	6	4	0.4	2	2	67	70	0.98	1	1	4	2	1	3	C
comp100407_c0_seq1	170	A	K	4	5	0.5556	2	2	70	64	0.98	1	1	2	2	3	2	G
comp100407_c0_seq1	356	C	K	10	4	0.2857	2	1	70	71	0.98	1	1	3	7	4	0	T
comp100408_c0_seq4	292	A	K	15	2	0.1176	2	1	63	71	0.98	1	1	7	8	2	0	G
comp100408_c0_seq4	349	A	K	13	4	0.2353	2	2	65	68	0.98	1	1	5	8	2	2	G
comp100408_c0_seq4	365	A	K	11	3	0.2143	2	2	57	69	0.98	1	1	3	8	1	2	G
comp100408_c0_seq4	366	A	K	10	3	0.2308	2	2	59	68	0.98	1	1	3	7	1	2	G
comp100408_c0_seq4	316	G	K	16	3	0.1579	2	2	68	68	0.98	1	1	7	9	2	1	A
comp100409_c0_seq1	399	A	K	41	27	0.3971	2	2	68	68	0.98	1	1	14	27	9	18	G
comp100409_c0_seq1	354	C	K	57	30	0.3448	2	2	66	66	0.98	1	1	22	35	14	16	T
comp100410_c0_seq1	564	G	K	9	3	0.25	2	2	68	66	0.98	1	1	4	5	2	1	A
comp100410_c0_seq1	544	C	K	6	4	0.4	2	2	62	68	0.98	1	1	4	2	1	3	T
comp100410_c0_seq1	713	T	K	5	5	0.5	2	2	66	56	0.98	1	1	2	3	3	2	C
comp100411_c0_seq2	99	A	K	12	2	0.1429	2	1	64	71	0.98	1	1	9	3	2	0	G
comp100411_c0_seq2	149	A	K	23	10	0.303	2	2	69	67	0.98	1	1	12	11	5	5	G
comp100411_c0_seq2	275	A	K	20	25	0.5556	2	2	64	65	0.98	1	1	8	12	11	14	G
comp100411_c0_seq2	308	A	K	26	7	0.2121	2	2	68	62	0.98	1	1	8	18	1	6	G
comp100411_c0_seq2	458	A	K	9	2	0.1818	2	2	67	68	0.98	1	1	3	6	1	1	G
comp100411_c0_seq2	230	G	K	41	16	0.2807	2	2	68	66	0.98	1	1	20	21	6	10	A
comp100411_c0_seq2	371	G	K	13	4	0.2353	2	2	69	59	0.98	1	1	4	9	1	3	A
comp100411_c0_seq2	449	G	K	10	2	0.1667	2	2	67	66	0.98	1	1	4	6	1	1	A
comp100411_c0_seq2	251	C	K	26	30	0.5357	2	2	67	67	0.98	1	1	11	15	17	13	T
comp100411_c0_seq2	389	C	K	10	2	0.1667	2	2	66	71	0.98	1	1	5	5	1	1	T
comp100411_c0_seq2	200	T	K	24	31	0.5636	2	2	67	68	0.98	1	1	10	14	17	14	C
comp100411_c0_seq2	391	T	K	9	2	0.1818	2	2	68	71	0.98	1	1	5	4	1	1	C
comp100411_c0_seq2	422	T	K	11	3	0.2143	2	2	64	58	0.98	1	1	5	6	2	1	C
comp100413_c0_seq2	302	A	K	4	8	0.6667	2	2	68	63	0.98	1	1	2	2	2	6	G
comp100413_c0_seq2	335	G	K	7	2	0.2222	2	2	70	68	0.98	1	1	2	5	1	1	A
comp100413_c0_seq2	303	C	K	4	8	0.6667	2	2	68	63	0.98	1	1	2	2	2	6	T
comp100414_c0_seq3	333	A	K	6	4	0.4	2	2	62	68	0.98	1	1	4	2	2	2	G
comp100414_c0_seq3	337	G	K	7	3	0.3	2	1	68	57	0.98	1	1	3	4	3	0	A
comp100414_c0_seq3	354	G	K	6	4	0.4	2	2	69	69	0.98	1	1	2	4	2	2	A
comp100415_c0_seq1	135	A	K	42	7	0.1429	2	2	66	70	0.98	1	1	28	14	5	2	G
comp100415_c0_seq1	401	A	K	63	23	0.2674	2	2	67	66	0.98	1	1	34	29	15	8	G
comp100415_c0_seq1	294	G	K	56	33	0.3708	2	2	66	63	0.98	1	1	21	35	6	27	A
comp100415_c0_seq1	238	C	K	79	46	0.368	2	2	67	69	0.98	1	1	42	37	12	34	T
comp100415_c0_seq1	522	T	K	19	7	0.2692	2	2	65	64	0.98	1	1	1	18	1	6	C
comp100417_c0_seq1	164	T	K	12	2	0.1429	2	2	62	67	0.98	1	1	8	4	1	1	C
comp100418_c0_seq1	477	A	K	9	8	0.4706	2	2	70	69	0.98	1	1	7	2	5	3	G
comp100418_c0_seq1	62	G	K	6	4	0.4	2	2	56	57	0.98	1	1	5	1	3	1	A
comp100418_c0_seq1	362	C	K	8	2	0.2	2	1	68	59	0.98	1	1	5	3	2	0	T
comp100418_c0_seq1	559	C	K	22	2	0.0833	2	1	69	16	0.98	1	1	8	14	0	2	T
comp100419_c0_seq1	301	A	K	6	5	0.4545	2	2	69	69	0.98	1	1	3	3	1	4	G
comp100419_c0_seq1	251	T	K	3	8	0.7273	2	2	66	65	0.98	1	1	1	2	6	2	C
comp100419_c0_seq1	283	T	K	8	4	0.3333	2	2	68	68	0.98	1	1	4	4	2	2	C
comp100420_c0_seq2	403	G	K	6	4	0.4	2	2	69	60	0.98	1	1	2	4	3	1	A
comp100420_c0_seq2	314	T	K	19	4	0.1739	2	1	68	67	0.98	1	1	9	10	4	0	C
comp100420_c0_seq2	412	T	K	6	2	0.25	2	1	67	68	0.98	1	1	3	3	0	2	C
comp100421_c0_seq1	520	A	K	16	11	0.4074	2	2	68	64	0.98	1	1	7	9	7	4	G
comp100421_c0_seq1	522	A	K	16	11	0.4074	2	2	66	64	0.98	1	1	7	9	7	4	G
comp100421_c0_seq1	190	G	K	7	4	0.3636	2	2	70	69	0.98	1	1	3	4	2	2	A
comp100422_c0_seq1	118	T	K	8	2	0.2	2	2	62	69	0.98	1	1	4	4	1	1	C
comp100423_c0_seq1	274	G	K	16	2	0.1111	2	2	65	66	0.98	1	1	5	11	1	1	A
comp100423_c0_seq1	253	C	K	22	2	0.0833	2	2	68	68	0.98	1	1	6	16	1	1	T
comp100424_c0_seq2	386	G	K	10	2	0.1667	2	1	61	70	0.98	1	1	1	9	2	0	A
comp100424_c0_seq2	453	T	K	10	2	0.1667	2	1	68	71	0.98	1	1	2	8	0	2	C
comp100424_c0_seq2	460	T	K	8	2	0.2	2	1	70	71	0.98	1	1	2	6	0	2	C
comp100425_c0_seq1	75	G	K	47	5	0.0962	2	2	66	69	0.98	1	1	33	14	4	1	A
comp100425_c0_seq1	207	G	K	97	2	0.0202	2	1	65	67	0.98	1	1	51	46	2	0	A
comp100425_c0_seq1	271	G	K	88	2	0.0222	2	1	68	67	0.98	1	1	31	57	2	0	A
comp100425_c0_seq1	319	C	K	52	9	0.1475	2	2	68	70	0.98	1	1	18	34	2	7	T
comp100425_c0_seq1	531	C	K	66	23	0.2584	2	2	65	66	0.98	1	1	36	30	12	11	T
comp100425_c0_seq1	586	C	K	82	3	0.0353	2	2	66	69	0.98	1	1	45	37	2	1	T
comp100425_c0_seq1	734	C	K	98	20	0.1695	2	2	66	69	0.98	1	1	55	43	5	15	T
comp100425_c0_seq1	322	T	K	51	9	0.15	2	2	67	70	0.98	1	1	19	32	2	7	C
comp100425_c0_seq1	439	T	K	74	9	0.1084	2	2	68	68	0.98	1	1	41	33	7	2	C
comp100425_c0_seq1	469	T	K	92	22	0.193	2	2	67	65	0.98	1	1	47	45	14	8	C
comp100426_c0_seq1	49	C	K	6	4	0.4	2	2	65	67	0.98	1	1	4	2	3	1	T
comp100426_c0_seq1	123	T	K	13	5	0.2778	2	2	69	68	0.98	1	1	7	6	2	3	C
comp100427_c0_seq1	209	A	K	8	4	0.3333	2	2	69	69	0.98	1	1	3	5	1	3	G
comp100427_c0_seq1	521	A	K	7	3	0.3	2	1	67	53	0.98	1	1	3	4	3	0	G
comp100427_c0_seq1	576	G	K	4	6	0.6	2	2	64	68	0.98	1	1	2	2	3	3	A
comp100427_c0_seq1	589	C	K	5	3	0.375	2	1	68	70	0.98	1	1	3	2	0	3	T
comp100427_c0_seq1	199	T	K	8	3	0.2727	2	2	67	70	0.98	1	1	3	5	1	2	C
comp100428_c0_seq2	1124	A	K	19	2	0.0952	2	2	67	67	0.98	1	1	10	9	1	1	G
comp100428_c0_seq2	1222	A	K	13	8	0.381	2	2	68	59	0.98	1	1	7	6	4	4	G
comp100428_c0_seq2	848	G	K	5	8	0.6154	2	2	67	61	0.98	1	1	3	2	2	6	A
comp100428_c0_seq2	1166	G	K	16	12	0.4286	2	2	66	67	0.98	1	1	7	9	6	6	A
comp100428_c0_seq2	883	T	K	6	7	0.5385	2	2	70	60	0.98	1	1	4	2	3	4	C
comp100429_c0_seq1	255	C	K	4	5	0.5556	2	2	69	67	0.98	1	1	2	2	1	4	T
comp100429_c0_seq1	293	T	K	8	3	0.2727	2	2	67	68	0.98	1	1	2	6	2	1	C
comp100430_c0_seq6	186	A	K	10	4	0.2857	2	2	68	49	0.98	1	1	5	5	2	2	G
comp100430_c0_seq6	236	A	K	7	4	0.3636	2	2	68	68	0.98	1	1	6	1	2	2	G
comp100430_c0_seq6	223	G	K	7	4	0.3636	2	2	64	57	0.98	1	1	5	2	2	2	A
comp100430_c0_seq6	280	G	K	8	3	0.2727	2	2	67	23	0.98	1	1	7	1	1	2	A
comp100430_c0_seq6	163	T	K	10	4	0.2857	2	2	66	64	0.98	1	1	5	5	2	2	C
comp100430_c0_seq6	289	T	K	8	3	0.2727	2	2	67	69	0.98	1	1	7	1	1	2	C
comp100432_c0_seq1	256	G	K	5	3	0.375	2	2	61	43	0.98	1	1	2	3	1	2	A
comp100433_c0_seq1	271	A	K	10	3	0.2308	2	2	59	70	0.98	1	1	5	5	2	1	G
comp100433_c0_seq1	373	G	K	20	7	0.2593	2	2	68	65	0.98	1	1	9	11	4	3	A
comp100433_c0_seq1	541	C	K	14	7	0.3333	2	2	67	68	0.98	1	1	9	5	3	4	T
comp100433_c0_seq1	488	T	K	19	4	0.1739	2	2	67	68	0.98	1	1	10	9	3	1	C
comp100433_c0_seq1	874	T	K	12	3	0.2	2	2	66	69	0.98	1	1	6	6	1	2	C
comp100434_c0_seq1	135	A	K	5	3	0.375	2	2	68	65	0.98	1	1	2	3	2	1	G
comp100434_c0_seq1	130	C	K	7	2	0.2222	2	1	64	44	0.98	1	1	4	3	0	2	T
comp100435_c0_seq3	132	A	K	11	2	0.1538	2	2	68	71	0.98	1	1	6	5	1	1	G
comp100435_c0_seq3	880	G	K	13	2	0.1333	2	2	69	61	0.98	1	1	7	6	1	1	A
comp100435_c0_seq3	983	G	K	10	3	0.2308	2	2	62	68	0.98	1	1	4	6	1	2	A
comp100435_c0_seq3	916	C	K	13	2	0.1333	2	2	66	69	0.98	1	1	8	5	1	1	T
comp100435_c0_seq3	202	T	K	6	2	0.25	2	2	70	70	0.98	1	1	2	4	1	1	C
comp100435_c0_seq3	969	T	K	10	4	0.2857	2	2	68	68	0.98	1	1	4	6	2	2	C
comp100437_c0_seq2	114	A	K	23	4	0.1481	2	1	66	71	0.98	1	1	11	12	4	0	G
comp100437_c0_seq2	113	C	K	23	4	0.1481	2	1	68	71	0.98	1	1	11	12	4	0	T
comp100437_c0_seq2	96	T	K	23	3	0.1154	2	1	66	70	0.98	1	1	13	10	3	0	C
comp100437_c0_seq2	482	T	K	31	2	0.0606	2	2	67	68	0.98	1	1	16	15	1	1	C
comp100438_c0_seq1	247	A	K	5	3	0.375	2	1	68	65	0.98	1	1	2	3	3	0	G
comp100438_c0_seq1	502	C	K	8	4	0.3333	2	2	68	66	0.98	1	1	5	3	2	2	T
comp100438_c0_seq1	97	T	K	8	2	0.2	2	2	68	67	0.98	1	1	6	2	1	1	C
comp100438_c0_seq1	529	T	K	7	2	0.2222	2	1	65	40	0.98	1	1	4	3	0	2	C
comp100439_c0_seq1	202	A	K	72	5	0.0649	2	2	69	70	0.98	1	1	40	32	4	1	G
comp100439_c0_seq1	460	A	K	85	3	0.0341	2	2	68	66	0.98	1	1	38	47	2	1	G
comp100439_c0_seq1	574	A	K	90	4	0.0417	2	2	66	69	0.98	1	1	43	47	2	2	G
comp100439_c0_seq1	574	A	K	90	2	0.0208	2	2	66	68	0.98	1	1	43	47	1	1	G
comp100439_c0_seq1	385	G	K	89	2	0.022	2	1	67	71	0.98	1	1	40	49	2	0	A
comp100439_c0_seq1	434	G	K	90	2	0.0217	2	2	67	68	0.98	1	1	44	46	1	1	A
comp100439_c0_seq1	607	G	K	97	2	0.0202	2	2	67	69	0.98	1	1	37	60	1	1	A
comp100439_c0_seq1	621	G	K	83	2	0.0235	2	1	67	68	0.98	1	1	28	55	0	2	A
comp100439_c0_seq1	372	T	K	82	5	0.0575	2	2	67	64	0.98	1	1	34	48	2	3	C
comp100439_c0_seq1	424	T	K	91	2	0.0215	2	1	63	71	0.98	1	1	46	45	2	0	C
comp100439_c0_seq1	432	T	K	89	3	0.0326	2	2	67	62	0.98	1	1	43	46	2	1	C
comp100440_c0_seq1	150	A	K	13	9	0.4091	2	2	70	64	0.98	1	1	5	8	5	4	G
comp100440_c0_seq1	342	G	K	16	2	0.1111	2	2	68	61	0.98	1	1	5	11	1	1	A
comp100440_c0_seq1	234	T	K	13	8	0.381	2	2	67	61	0.98	1	1	6	7	4	4	C
comp100440_c0_seq1	387	T	K	8	3	0.2727	2	1	68	71	0.98	1	1	2	6	0	3	C
comp100442_c0_seq1	696	C	K	8	2	0.2	2	2	66	60	0.98	1	1	3	5	1	1	T
comp100444_c0_seq1	551	A	K	114	14	0.1094	2	2	66	60	0.98	1	1	57	57	10	4	G
comp100444_c0_seq1	782	A	K	23	6	0.2069	2	2	67	70	0.98	1	1	8	15	1	5	G
comp100444_c0_seq1	184	G	K	36	16	0.3077	2	2	65	62	0.98	1	1	18	18	10	6	A
comp100444_c0_seq1	518	G	K	93	25	0.2119	2	2	67	65	0.98	1	1	58	35	8	17	A
comp100444_c0_seq1	580	G	K	115	10	0.08	2	2	67	66	0.98	1	1	60	55	4	6	A
comp100444_c0_seq1	88	C	K	26	25	0.4902	2	2	67	66	0.98	1	1	15	11	15	10	T
comp100444_c0_seq1	421	C	K	121	2	0.0163	2	2	68	71	0.98	1	1	63	58	1	1	T
comp100444_c0_seq1	425	C	K	121	2	0.0163	2	2	68	65	0.98	1	1	63	58	1	1	T
comp100444_c0_seq1	606	C	K	108	2	0.0182	2	2	67	70	0.98	1	1	51	57	1	1	T
comp100444_c0_seq1	553	T	K	108	16	0.129	2	2	65	69	0.98	1	1	61	47	5	11	C
comp100444_c0_seq1	777	T	K	31	2	0.0606	2	2	67	71	0.98	1	1	8	23	1	1	C
comp100445_c0_seq2	253	A	K	9	4	0.3077	2	2	62	70	0.98	1	1	6	3	2	2	G
comp100445_c0_seq2	568	G	K	7	2	0.2222	2	2	70	69	0.98	1	1	2	5	1	1	A
comp100445_c0_seq2	117	C	K	9	2	0.1818	2	2	68	57	0.98	1	1	3	6	1	1	T
comp100445_c0_seq2	931	C	K	8	2	0.2	2	2	67	69	0.98	1	1	4	4	1	1	T
comp100446_c0_seq1	107	C	K	25	2	0.0741	2	2	68	66	0.98	1	1	16	9	1	1	T
comp100446_c0_seq1	190	C	K	12	11	0.4783	2	2	66	67	0.98	1	1	7	5	3	8	T
comp100447_c0_seq1	343	G	K	3	5	0.625	2	2	69	67	0.98	1	1	2	1	3	2	A
comp100450_c0_seq2	334	G	K	6	4	0.4	2	1	68	71	0.98	1	1	2	4	0	4	A
comp100450_c0_seq2	225	C	K	12	11	0.4783	2	2	68	63	0.98	1	1	7	5	7	4	T
comp100450_c0_seq2	168	T	K	7	6	0.4615	2	2	69	60	0.98	1	1	4	3	4	2	C
comp100451_c0_seq1	198	G	K	15	5	0.25	2	2	66	68	0.98	1	1	10	5	3	2	A
comp100451_c0_seq1	160	C	K	11	2	0.1538	2	1	67	66	0.98	1	1	8	3	2	0	T
comp100452_c0_seq5	382	G	K	8	8	0.5	2	2	69	67	0.98	1	1	3	5	3	5	A
comp100452_c0_seq5	489	G	K	6	6	0.5	2	2	64	66	0.98	1	1	5	1	3	3	A
comp100452_c0_seq5	366	C	K	6	6	0.5	2	2	69	68	0.98	1	1	3	3	3	3	T
comp100452_c0_seq5	447	T	K	15	2	0.1176	2	2	66	71	0.98	1	1	7	8	1	1	C
comp100452_c0_seq5	483	T	K	7	4	0.3636	2	2	68	66	0.98	1	1	5	2	2	2	C
comp100453_c0_seq1	526	C	K	2	6	0.75	2	2	71	62	0.98	1	1	1	1	4	2	T
comp100453_c0_seq1	492	T	K	6	2	0.25	2	2	68	67	0.98	1	1	2	4	1	1	C
comp100454_c0_seq1	235	A	K	7	2	0.2222	2	1	63	71	0.98	1	1	1	6	0	2	G
comp100454_c0_seq1	84	G	K	7	3	0.3	2	1	68	49	0.98	1	1	4	3	3	0	A
comp100454_c0_seq1	229	G	K	7	2	0.2222	2	1	70	71	0.98	1	1	1	6	0	2	A
comp100456_c0_seq1	241	G	K	10	3	0.2308	2	1	60	69	0.98	1	1	5	5	0	3	A
comp100456_c0_seq1	358	G	K	12	4	0.25	2	2	67	66	0.98	1	1	6	6	1	3	A
comp100456_c0_seq1	268	C	K	10	6	0.375	2	2	62	69	0.98	1	1	5	5	4	2	T
comp100456_c0_seq1	295	C	K	9	8	0.4706	2	2	69	68	0.98	1	1	4	5	5	3	T
comp100456_c0_seq1	315	C	K	10	6	0.375	2	2	68	68	0.98	1	1	4	6	3	3	T
comp100457_c1_seq1	182	A	K	60	2	0.0323	2	2	68	69	0.98	1	1	34	26	1	1	G
comp100457_c1_seq1	165	G	K	44	10	0.1852	2	2	69	70	0.98	1	1	25	19	3	7	A
comp100457_c1_seq1	235	G	K	69	3	0.0417	2	2	68	68	0.98	1	1	34	35	2	1	A
comp100457_c1_seq1	313	G	K	39	11	0.22	2	2	66	65	0.98	1	1	17	22	4	7	A
comp100457_c1_seq1	163	C	K	43	10	0.1887	2	2	68	70	0.98	1	1	24	19	3	7	T
comp100457_c1_seq1	375	C	K	69	12	0.1481	2	2	67	69	0.98	1	1	33	36	7	5	T
comp100457_c1_seq1	161	T	K	46	6	0.1154	2	2	68	70	0.98	1	1	25	21	1	5	C
comp100457_c1_seq1	674	T	K	2	8	0.8	2	2	71	67	0.98	1	1	0	2	4	4	C
comp100458_c0_seq1	198	A	K	23	2	0.08	2	2	65	55	0.98	1	1	13	10	1	1	G
comp100458_c0_seq1	203	G	K	22	4	0.1538	2	2	64	67	0.98	1	1	13	9	2	2	A
comp100459_c0_seq1	322	C	K	2	9	0.8182	2	2	66	67	0.98	1	1	1	1	3	6	T
comp100459_c0_seq1	598	T	K	3	5	0.625	2	2	56	67	0.98	1	1	2	1	2	3	C
comp100460_c0_seq1	47	A	K	21	2	0.087	2	2	67	64	0.98	1	1	17	4	1	1	G
comp100460_c0_seq1	95	A	K	39	9	0.1875	2	2	67	62	0.98	1	1	25	14	6	3	G
comp100460_c0_seq1	75	G	K	25	12	0.3	2	2	68	63	0.98	1	1	19	6	6	6	A
comp100460_c0_seq1	75	G	K	25	3	0.075	2	2	68	69	0.98	1	1	19	6	2	1	A
comp100460_c0_seq1	81	G	K	33	9	0.2143	2	1	66	69	0.98	1	1	19	14	9	0	A
comp100460_c0_seq1	58	C	K	29	2	0.0645	2	2	67	62	0.98	1	1	21	8	1	1	T
comp100460_c0_seq1	65	C	K	26	10	0.2778	2	2	67	67	0.98	1	1	21	5	6	4	T
comp100460_c0_seq1	96	C	K	34	14	0.2917	2	2	66	67	0.98	1	1	24	10	7	7	T
comp100460_c0_seq1	111	T	K	37	11	0.2292	2	2	66	68	0.98	1	1	24	13	4	7	C
comp100460_c0_seq1	156	T	K	27	4	0.129	2	2	64	63	0.98	1	1	10	17	1	3	C
comp100461_c0_seq2	310	G	K	85	29	0.2544	2	2	66	63	0.98	1	1	51	34	10	19	A
comp100461_c0_seq2	445	G	K	28	10	0.2632	2	2	66	61	0.98	1	1	10	18	2	8	A
comp100461_c0_seq2	110	T	K	34	9	0.2093	2	2	68	70	0.98	1	1	17	17	5	4	C
comp100461_c0_seq2	256	T	K	68	23	0.2527	2	2	68	68	0.98	1	1	27	41	15	8	C
comp100463_c0_seq1	195	G	K	29	4	0.1212	2	2	68	57	0.98	1	1	13	16	2	2	A
comp100463_c0_seq1	278	C	K	16	2	0.1111	2	2	62	69	0.98	1	1	8	8	1	1	T
comp100463_c0_seq1	281	C	K	13	2	0.1333	2	2	69	70	0.98	1	1	6	7	1	1	T
comp100464_c0_seq1	206	A	K	4	6	0.6	2	2	64	67	0.98	1	1	2	2	2	4	G
comp100465_c0_seq1	243	T	K	12	2	0.1429	2	2	66	69	0.98	1	1	9	3	1	1	C
comp100466_c0_seq1	205	A	K	54	4	0.069	2	2	63	69	0.98	1	1	23	31	3	1	G
comp100466_c0_seq1	334	G	K	99	5	0.0481	2	2	64	70	0.98	1	1	50	49	1	4	A
comp100466_c0_seq1	337	G	K	97	5	0.049	2	2	65	70	0.98	1	1	48	49	1	4	A
comp100466_c0_seq1	376	G	K	76	3	0.038	2	1	66	59	0.98	1	1	34	42	3	0	A
comp100466_c0_seq1	440	G	K	42	5	0.1064	2	2	65	63	0.98	1	1	17	25	3	2	A
comp100466_c0_seq1	198	C	K	52	2	0.037	2	2	67	41	0.98	1	1	24	28	1	1	T
comp100466_c0_seq1	230	T	K	69	2	0.0282	2	2	64	66	0.98	1	1	37	32	1	1	C
comp100466_c0_seq1	327	T	K	76	24	0.24	2	2	65	65	0.98	1	1	39	37	11	13	C
comp100466_c0_seq1	520	T	K	21	4	0.16	2	2	62	66	0.98	1	1	6	15	2	2	C
comp100467_c0_seq1	98	C	K	2	11	0.8462	2	2	70	67	0.98	1	1	1	1	5	6	T
comp100469_c0_seq1	207	G	K	24	4	0.1429	2	2	68	70	0.98	1	1	16	8	3	1	A
comp100469_c0_seq1	413	C	K	6	16	0.7273	2	2	66	60	0.98	1	1	4	2	8	8	T
comp100469_c0_seq1	219	T	K	26	5	0.1613	2	2	67	59	0.98	1	1	16	10	3	2	C
comp100470_c0_seq2	241	A	K	17	3	0.15	2	1	69	66	0.98	1	1	9	8	3	0	G
comp100470_c0_seq2	315	A	K	7	3	0.3	2	1	69	53	0.98	1	1	5	2	0	3	G
comp100470_c0_seq2	323	A	K	8	2	0.2	2	1	65	66	0.98	1	1	5	3	0	2	G
comp100470_c0_seq2	333	A	K	9	2	0.1818	2	1	67	66	0.98	1	1	5	4	0	2	G
comp100470_c0_seq2	166	G	K	22	3	0.12	2	2	68	68	0.98	1	1	12	10	1	2	A
comp100470_c0_seq2	245	G	K	18	3	0.1429	2	1	65	66	0.98	1	1	9	9	3	0	A
comp100470_c0_seq2	258	G	K	15	2	0.1176	2	1	67	66	0.98	1	1	6	9	2	0	A
comp100470_c0_seq2	295	G	K	7	6	0.4615	2	2	69	67	0.98	1	1	5	2	1	5	A
comp100470_c0_seq2	186	T	K	24	4	0.1429	2	2	67	70	0.98	1	1	12	12	2	2	C
comp100470_c0_seq2	316	T	K	7	3	0.3	2	1	67	53	0.98	1	1	5	2	0	3	C
comp100470_c0_seq2	569	T	K	11	2	0.1538	2	2	64	67	0.98	1	1	6	5	1	1	C
comp100474_c0_seq1	706	A	K	8	8	0.5	2	2	68	67	0.98	1	1	5	3	5	3	G
comp100475_c0_seq4	287	A	K	7	3	0.3	2	2	69	68	0.98	1	1	4	3	1	2	G
comp100475_c0_seq4	455	A	K	13	3	0.1875	2	2	66	54	0.98	1	1	8	5	1	2	G
comp100475_c0_seq4	657	A	K	7	7	0.5	2	2	68	49	0.98	1	1	3	4	3	4	G
comp100475_c0_seq4	289	G	K	7	3	0.3	2	2	69	68	0.98	1	1	4	3	1	2	A
comp100475_c0_seq4	281	T	K	9	2	0.1818	2	2	66	66	0.98	1	1	5	4	1	1	C
comp100475_c0_seq4	611	T	K	11	2	0.1538	2	2	67	65	0.98	1	1	7	4	1	1	C
comp100475_c0_seq4	668	T	K	7	7	0.5	2	2	68	64	0.98	1	1	3	4	3	4	C
comp100476_c0_seq2	296	G	K	9	3	0.25	2	2	68	64	0.98	1	1	5	4	1	2	A
comp100476_c0_seq2	398	G	K	14	2	0.125	2	2	68	69	0.98	1	1	8	6	1	1	A
comp100476_c0_seq2	232	C	K	8	3	0.2727	2	2	66	68	0.98	1	1	6	2	2	1	T
comp100477_c0_seq1	443	A	K	9	2	0.1818	2	2	70	71	0.98	1	1	4	5	1	1	G
comp100477_c0_seq1	265	T	K	6	5	0.4545	2	2	70	70	0.98	1	1	3	3	2	3	C
comp100477_c0_seq1	373	T	K	5	4	0.4444	2	2	67	56	0.98	1	1	3	2	2	2	C
comp100478_c0_seq3	80	A	K	8	20	0.7143	2	2	70	63	0.98	1	1	7	1	14	6	G
comp100478_c0_seq3	580	A	K	32	14	0.3043	2	1	66	65	0.98	1	1	12	20	14	0	G
comp100478_c0_seq3	67	G	K	8	17	0.68	2	2	69	69	0.98	1	1	7	1	12	5	A
comp100478_c0_seq3	536	G	K	64	2	0.0294	2	1	66	71	0.98	1	1	31	33	2	0	A
comp100478_c0_seq3	536	G	K	64	2	0.0294	2	1	66	70	0.98	1	1	31	33	2	0	A
comp100478_c0_seq3	568	G	K	41	10	0.1961	2	1	63	69	0.98	1	1	19	22	10	0	A
comp100478_c0_seq3	692	G	K	28	26	0.4815	2	2	67	61	0.98	1	1	11	17	15	11	A
comp100478_c0_seq3	742	G	K	13	3	0.1875	2	1	68	68	0.98	1	1	5	8	0	3	A
comp100478_c0_seq3	550	C	K	49	6	0.1091	2	1	65	68	0.98	1	1	21	28	6	0	T
comp100478_c0_seq3	558	C	K	48	4	0.0769	2	1	65	58	0.98	1	1	23	25	4	0	T
comp100478_c0_seq3	559	C	K	50	3	0.0566	2	1	64	67	0.98	1	1	25	25	3	0	T
comp100478_c0_seq3	653	C	K	34	34	0.5	2	2	68	68	0.98	1	1	17	17	18	16	T
comp100478_c0_seq3	421	T	K	60	17	0.2208	2	2	66	62	0.98	1	1	37	23	6	11	C
comp100478_c0_seq3	538	T	K	64	3	0.0448	2	1	65	71	0.98	1	1	31	33	3	0	C
comp100478_c0_seq3	737	T	K	8	6	0.4286	2	2	64	52	0.98	1	1	2	6	5	1	C
comp100479_c0_seq1	179	A	K	19	2	0.0952	2	2	67	69	0.98	1	1	14	5	1	1	G
comp100479_c0_seq1	297	G	K	29	2	0.0645	2	1	66	64	0.98	1	1	14	15	0	2	A
comp100479_c0_seq1	498	G	K	28	2	0.0667	2	2	68	67	0.98	1	1	8	20	1	1	A
comp100479_c0_seq1	821	G	K	12	3	0.2	2	2	66	69	0.98	1	1	6	6	1	2	A
comp100479_c0_seq1	402	C	K	39	8	0.1702	2	2	67	70	0.98	1	1	17	22	6	2	T
comp100479_c0_seq1	444	C	K	37	15	0.2885	2	2	68	63	0.98	1	1	17	20	8	7	T
comp100479_c0_seq1	808	C	K	16	3	0.1579	2	2	66	69	0.98	1	1	9	7	1	2	T
comp100479_c0_seq1	829	C	K	11	2	0.1538	2	1	66	71	0.98	1	1	5	6	0	2	T
comp100480_c0_seq1	85	A	K	12	8	0.4	2	2	62	68	0.98	1	1	6	6	4	4	G
comp100480_c0_seq1	37	G	K	6	3	0.3333	2	1	68	70	0.98	1	1	4	2	3	0	A
comp100480_c0_seq1	110	G	K	16	7	0.3043	2	2	65	68	0.98	1	1	6	10	3	4	A
comp100480_c0_seq1	265	G	K	11	9	0.45	2	2	66	69	0.98	1	1	4	7	4	5	A
comp100480_c0_seq1	34	C	K	6	3	0.3333	2	1	63	69	0.98	1	1	4	2	3	0	T
comp100480_c0_seq1	82	T	K	10	8	0.4444	2	2	68	67	0.98	1	1	6	4	4	4	C
comp100480_c0_seq1	100	T	K	13	8	0.381	2	2	68	67	0.98	1	1	6	7	4	4	C
comp100482_c0_seq1	262	A	K	47	3	0.06	2	2	68	69	0.98	1	1	22	25	1	2	G
comp100482_c0_seq1	508	A	K	10	2	0.1667	2	1	68	66	0.98	1	1	5	5	2	0	G
comp100482_c0_seq1	552	A	K	9	2	0.1818	2	2	68	71	0.98	1	1	4	5	1	1	G
comp100482_c0_seq1	766	A	K	18	3	0.1429	2	1	69	65	0.98	1	1	10	8	3	0	G
comp100482_c0_seq1	233	C	K	49	2	0.0392	2	2	67	68	0.98	1	1	21	28	1	1	T
comp100482_c0_seq1	794	C	K	11	9	0.45	2	2	69	69	0.98	1	1	6	5	6	3	T
comp100482_c0_seq1	818	C	K	18	7	0.28	2	2	65	68	0.98	1	1	9	9	2	5	T
comp100482_c0_seq1	430	T	K	12	12	0.5	2	2	68	66	0.98	1	1	5	7	2	10	C
comp100482_c0_seq1	823	T	K	20	2	0.0909	2	2	68	71	0.98	1	1	8	12	1	1	C
comp100482_c0_seq1	825	T	K	15	7	0.3182	2	2	68	70	0.98	1	1	7	8	2	5	C
comp100486_c0_seq2	373	G	K	4	4	0.5	2	2	70	57	0.98	1	1	4	0	1	3	A
comp100487_c0_seq2	203	G	K	5	3	0.375	2	2	68	57	0.98	1	1	2	3	1	2	A
comp100488_c0_seq1	156	G	K	25	5	0.1667	2	2	67	56	0.98	1	1	14	11	4	1	A
comp100488_c0_seq1	563	C	K	2	12	0.8571	2	2	60	67	0.98	1	1	1	1	8	4	T
comp100488_c0_seq1	695	C	K	13	2	0.1333	2	2	67	68	0.98	1	1	4	9	1	1	T
comp100488_c0_seq1	699	C	K	14	2	0.125	2	2	68	68	0.98	1	1	4	10	1	1	T
comp100489_c0_seq1	64	G	K	7	5	0.4167	2	2	70	67	0.98	1	1	4	3	3	2	A
comp100489_c0_seq1	172	C	K	7	3	0.3	2	2	63	56	0.98	1	1	5	2	2	1	T
comp100489_c0_seq1	246	C	K	7	5	0.4167	2	2	64	69	0.98	1	1	3	4	2	3	T
comp100489_c0_seq1	131	T	K	8	4	0.3333	2	2	67	65	0.98	1	1	5	3	2	2	C
comp100490_c0_seq4	783	A	K	6	3	0.3333	2	2	67	69	0.98	1	1	3	3	1	2	G
comp100490_c0_seq4	1016	A	K	6	2	0.25	2	2	69	68	0.98	1	1	4	2	1	1	G
comp100490_c0_seq4	782	T	K	6	3	0.3333	2	2	68	68	0.98	1	1	3	3	1	2	C
comp100491_c0_seq1	422	C	K	10	3	0.2308	2	2	69	70	0.98	1	1	3	7	1	2	T
comp100491_c0_seq1	152	T	K	7	2	0.2222	2	2	68	71	0.98	1	1	5	2	1	1	C
comp100495_c0_seq1	475	A	K	14	2	0.125	2	1	69	60	0.98	1	1	5	9	2	0	G
comp100495_c0_seq1	328	C	K	20	3	0.1304	2	2	69	69	0.98	1	1	10	10	1	2	T
comp100495_c0_seq1	466	C	K	14	2	0.125	2	1	69	59	0.98	1	1	5	9	2	0	T
comp100495_c0_seq1	224	T	K	22	3	0.12	2	2	69	70	0.98	1	1	12	10	1	2	C
comp100495_c0_seq1	225	T	K	23	3	0.1154	2	2	67	70	0.98	1	1	13	10	1	2	C
comp100496_c0_seq1	316	A	K	6	2	0.25	2	1	63	55	0.98	1	1	4	2	2	0	G
comp100496_c0_seq1	418	A	K	4	4	0.5	2	1	64	68	0.98	1	1	2	2	0	4	G
comp100496_c0_seq1	240	C	K	6	3	0.3333	2	2	67	66	0.98	1	1	3	3	1	2	T
comp100496_c0_seq1	383	T	K	2	6	0.75	2	2	70	66	0.98	1	1	2	0	1	5	C
comp100497_c0_seq1	379	A	K	9	5	0.3571	2	2	69	58	0.98	1	1	6	3	4	1	G
comp100497_c0_seq1	545	A	K	13	4	0.2353	2	2	67	70	0.98	1	1	3	10	1	3	G
comp100497_c0_seq1	412	C	K	10	7	0.4118	2	2	63	68	0.98	1	1	7	3	5	2	T
comp100497_c0_seq1	544	C	K	6	11	0.6471	2	2	65	67	0.98	1	1	2	4	2	9	T
comp100497_c0_seq1	196	T	K	14	2	0.125	2	2	68	49	0.98	1	1	7	7	1	1	C
comp100498_c0_seq2	149	C	K	4	8	0.6667	2	2	68	68	0.98	1	1	2	2	2	6	T
comp100498_c0_seq2	253	C	K	4	6	0.6	2	2	70	63	0.98	1	1	4	0	4	2	T
comp100498_c0_seq2	263	C	K	9	10	0.5263	2	2	68	66	0.98	1	1	6	3	5	5	T
comp100498_c0_seq2	191	T	K	5	5	0.5	2	2	69	60	0.98	1	1	3	2	3	2	C
comp100498_c0_seq2	195	T	K	5	5	0.5	2	2	69	60	0.98	1	1	3	2	3	2	C
comp100498_c0_seq2	234	T	K	5	5	0.5	2	1	70	69	0.98	1	1	3	2	5	0	C
comp100499_c0_seq1	236	G	K	18	9	0.3333	2	2	64	66	0.98	1	1	10	8	4	5	A
comp100499_c0_seq1	106	C	K	13	4	0.2353	2	2	65	65	0.98	1	1	8	5	2	2	T
comp100499_c0_seq1	181	T	K	23	4	0.1481	2	2	67	67	0.98	1	1	15	8	2	2	C
comp100499_c0_seq1	399	T	K	13	6	0.3158	2	2	63	57	0.98	1	1	4	9	1	5	C
comp100500_c0_seq2	398	A	K	15	7	0.3182	2	2	63	68	0.98	1	1	10	5	4	3	G
comp100500_c0_seq2	159	C	K	14	2	0.125	2	2	63	68	0.98	1	1	9	5	1	1	T
comp100501_c0_seq1	690	A	K	9	5	0.3571	2	2	69	70	0.98	1	1	6	3	3	2	G
comp100501_c0_seq1	671	G	K	9	2	0.1818	2	2	65	71	0.98	1	1	6	3	1	1	A
comp100501_c0_seq1	724	G	K	19	3	0.1364	2	2	69	70	0.98	1	1	8	11	2	1	A
comp100501_c0_seq1	725	G	K	15	7	0.3182	2	2	69	69	0.98	1	1	7	8	3	4	A
comp100501_c0_seq1	622	T	K	5	3	0.375	2	2	69	62	0.98	1	1	4	1	1	2	C
comp100501_c0_seq1	806	T	K	1	9	0.9	2	2	71	62	0.98	1	1	1	0	3	6	C
comp100502_c0_seq1	289	A	K	74	3	0.039	2	1	67	71	0.98	1	1	43	31	0	3	G
comp100502_c0_seq1	377	G	K	42	13	0.2364	2	2	67	70	0.98	1	1	16	26	11	2	A
comp100502_c0_seq1	319	C	K	79	2	0.0247	2	2	68	69	0.98	1	1	43	36	1	1	T
comp100502_c0_seq1	455	T	K	40	4	0.0909	2	1	66	69	0.98	1	1	14	26	0	4	C
comp100503_c0_seq1	374	G	K	24	4	0.1429	2	2	66	69	0.98	1	1	10	14	2	2	A
comp100503_c0_seq1	420	G	K	15	2	0.1176	2	2	67	44	0.98	1	1	5	10	1	1	A
comp100503_c0_seq1	353	T	K	18	5	0.2174	2	2	67	69	0.98	1	1	8	10	2	3	C
comp100503_c0_seq1	402	T	K	17	4	0.1905	2	2	66	62	0.98	1	1	6	11	1	3	C
comp100504_c0_seq1	274	T	K	2	7	0.7778	2	2	71	70	0.98	1	1	1	1	4	3	C
comp100505_c0_seq2	673	A	K	23	4	0.1481	2	1	65	70	0.98	1	1	9	14	4	0	G
comp100505_c0_seq2	676	A	K	24	2	0.0769	2	1	66	69	0.98	1	1	10	14	2	0	G
comp100505_c0_seq2	647	G	K	26	3	0.1034	2	1	67	69	0.98	1	1	11	15	3	0	A
comp100505_c0_seq2	784	C	K	13	6	0.3158	2	2	67	69	0.98	1	1	5	8	1	5	T
comp100505_c0_seq2	825	C	K	8	2	0.2	2	1	60	65	0.98	1	1	1	7	0	2	T
comp100505_c0_seq2	320	T	K	2	6	0.75	2	2	49	68	0.98	1	1	1	1	4	2	C
comp100505_c0_seq2	836	T	K	6	2	0.25	2	1	70	48	0.98	1	1	0	6	0	2	C
comp100506_c0_seq1	351	T	K	6	2	0.25	2	2	68	46	0.98	1	1	2	4	1	1	C
comp100507_c0_seq2	275	T	K	28	7	0.2	2	2	67	67	0.98	1	1	12	16	4	3	C
comp100508_c0_seq1	126	G	K	8	3	0.2727	2	2	68	68	0.98	1	1	4	4	2	1	A
comp100508_c0_seq1	204	G	K	6	9	0.6	2	2	69	62	0.98	1	1	3	3	5	4	A
comp100508_c0_seq1	303	G	K	14	4	0.2222	2	2	68	70	0.98	1	1	8	6	2	2	A
comp100508_c0_seq1	348	G	K	11	5	0.3125	2	2	63	68	0.98	1	1	6	5	2	3	A
comp100508_c0_seq1	165	C	K	10	4	0.2857	2	2	70	56	0.98	1	1	6	4	2	2	T
comp100508_c0_seq1	225	C	K	13	2	0.1333	2	2	69	69	0.98	1	1	8	5	1	1	T
comp100508_c0_seq1	351	C	K	8	6	0.4286	2	2	69	67	0.98	1	1	3	5	3	3	T
comp100508_c0_seq1	358	C	K	8	5	0.3846	2	2	67	68	0.98	1	1	3	5	2	3	T
comp100508_c0_seq1	216	T	K	13	3	0.1875	2	2	68	71	0.98	1	1	8	5	2	1	C
comp100508_c0_seq1	246	T	K	8	5	0.3846	2	2	69	67	0.98	1	1	4	4	2	3	C
comp100508_c0_seq1	375	T	K	6	3	0.3333	2	2	57	52	0.98	1	1	1	5	1	2	C
comp100509_c0_seq1	168	G	K	11	3	0.2143	2	2	68	71	0.98	1	1	5	6	2	1	A
comp100509_c0_seq1	199	G	K	19	3	0.1364	2	2	63	70	0.98	1	1	10	9	1	2	A
comp100509_c0_seq1	263	G	K	15	2	0.1176	2	1	67	67	0.98	1	1	7	8	2	0	A
comp100509_c0_seq1	288	G	K	13	3	0.1875	2	1	63	68	0.98	1	1	7	6	0	3	A
comp100509_c0_seq1	299	G	K	10	2	0.1667	2	2	62	70	0.98	1	1	5	5	1	1	A
comp100509_c0_seq1	303	G	K	3	7	0.7	2	2	69	66	0.98	1	1	2	1	3	4	A
comp100509_c0_seq1	136	C	K	6	2	0.25	2	2	57	68	0.98	1	1	4	2	1	1	T
comp100509_c0_seq1	200	C	K	15	7	0.3182	2	2	64	69	0.98	1	1	8	7	3	4	T
comp100509_c0_seq1	212	C	K	20	2	0.0909	2	2	68	67	0.98	1	1	11	9	1	1	T
comp100509_c0_seq1	221	C	K	16	7	0.3043	2	2	69	70	0.98	1	1	10	6	3	4	T
comp100509_c0_seq1	260	C	K	16	2	0.1111	2	1	69	70	0.98	1	1	8	8	2	0	T
comp100509_c0_seq1	307	C	K	8	2	0.2	2	1	68	70	0.98	1	1	3	5	2	0	T
comp100509_c0_seq1	275	T	K	14	4	0.2222	2	2	67	59	0.98	1	1	8	6	1	3	C
comp100510_c0_seq1	259	C	K	3	5	0.625	2	2	69	68	0.98	1	1	2	1	2	3	T
comp100510_c0_seq1	94	T	K	10	2	0.1667	2	2	66	66	0.98	1	1	6	4	1	1	C
comp100511_c0_seq3	988	A	K	5	3	0.375	2	2	68	60	0.98	1	1	4	1	1	2	G
comp100511_c0_seq3	933	C	K	8	4	0.3333	2	2	67	68	0.98	1	1	4	4	3	1	T
comp100512_c0_seq1	414	A	K	20	12	0.375	2	2	67	66	0.98	1	1	11	9	5	7	G
comp100512_c0_seq1	210	G	K	12	3	0.2	2	2	68	25	0.98	1	1	5	7	2	1	A
comp100512_c0_seq1	420	G	K	24	12	0.3333	2	2	65	66	0.98	1	1	15	9	5	7	A
comp100512_c0_seq1	425	G	K	30	8	0.2105	2	2	66	63	0.98	1	1	14	16	6	2	A
comp100512_c0_seq1	242	C	K	10	5	0.3333	2	2	65	67	0.98	1	1	4	6	4	1	T
comp100512_c0_seq1	399	T	K	17	13	0.4333	2	2	68	65	0.98	1	1	8	9	7	6	C
comp100512_c0_seq1	416	T	K	21	12	0.3636	2	2	66	67	0.98	1	1	13	8	5	7	C
comp100513_c0_seq2	314	G	K	5	3	0.375	2	2	68	67	0.98	1	1	3	2	1	2	A
comp100514_c0_seq1	323	A	K	42	17	0.2881	2	2	68	65	0.98	1	1	17	25	6	11	G
comp100514_c0_seq1	647	A	K	46	22	0.3235	2	2	67	65	0.98	1	1	29	17	7	15	G
comp100514_c0_seq1	674	A	K	43	4	0.0851	2	2	68	68	0.98	1	1	20	23	2	2	G
comp100514_c0_seq1	171	G	K	87	2	0.0225	2	2	66	67	0.98	1	1	42	45	1	1	A
comp100514_c0_seq1	575	G	K	62	2	0.0312	2	2	66	67	0.98	1	1	38	24	1	1	A
comp100514_c0_seq1	602	G	K	61	8	0.1159	2	2	65	67	0.98	1	1	34	27	4	4	A
comp100514_c0_seq1	672	G	K	34	16	0.32	2	2	66	67	0.98	1	1	15	19	9	7	A
comp100514_c0_seq1	155	C	K	59	23	0.2805	2	2	66	64	0.98	1	1	29	30	10	13	T
comp100514_c0_seq1	212	C	K	57	22	0.2785	2	2	65	64	0.98	1	1	27	30	15	7	T
comp100514_c0_seq1	326	T	K	42	17	0.2881	2	2	66	66	0.98	1	1	17	25	6	11	C
comp100514_c0_seq1	524	T	K	11	7	0.3889	2	2	70	65	0.98	1	1	10	1	6	1	C
comp100515_c0_seq1	316	G	K	7	6	0.4615	2	2	69	70	0.98	1	1	2	5	3	3	A
comp100516_c0_seq2	215	A	K	16	21	0.5676	2	2	65	68	0.98	1	1	15	1	9	12	G
comp100516_c0_seq2	503	A	K	54	2	0.0357	2	2	68	71	0.98	1	1	21	33	1	1	G
comp100516_c0_seq2	507	A	K	51	2	0.0377	2	2	65	70	0.98	1	1	21	30	1	1	G
comp100516_c0_seq2	354	G	K	42	17	0.2881	2	2	67	62	0.98	1	1	27	15	6	11	A
comp100516_c0_seq2	423	G	K	71	9	0.1125	2	2	69	69	0.98	1	1	42	29	6	3	A
comp100516_c0_seq2	263	C	K	53	12	0.1846	2	2	67	60	0.98	1	1	35	18	9	3	T
comp100517_c0_seq1	259	A	K	9	3	0.25	2	2	66	68	0.98	1	1	4	5	2	1	G
comp100517_c0_seq1	486	A	K	17	2	0.1053	2	2	67	68	0.98	1	1	9	8	1	1	G
comp100517_c0_seq1	243	C	K	9	2	0.1818	2	2	63	71	0.98	1	1	2	7	1	1	T
comp100517_c0_seq1	505	T	K	19	2	0.0952	2	2	69	61	0.98	1	1	11	8	1	1	C
comp100517_c0_seq1	542	T	K	25	2	0.0741	2	2	64	69	0.98	1	1	14	11	1	1	C
comp100519_c0_seq2	711	G	K	12	4	0.25	2	2	65	68	0.98	1	1	6	6	1	3	A
comp100519_c0_seq2	708	T	K	13	2	0.1333	2	2	66	69	0.98	1	1	6	7	1	1	C
comp100520_c0_seq1	634	A	K	9	2	0.1818	2	2	69	50	0.98	1	1	2	7	1	1	G
comp100520_c0_seq1	253	T	K	2	7	0.7778	2	2	67	68	0.98	1	1	0	2	3	4	C
comp100521_c0_seq1	723	G	K	9	2	0.1818	2	2	68	39	0.98	1	1	6	3	1	1	A
comp100521_c0_seq1	715	C	K	9	2	0.1818	2	2	63	68	0.98	1	1	6	3	1	1	T
comp100522_c0_seq2	99	A	K	9	2	0.1818	2	2	65	65	0.98	1	1	7	2	1	1	G
comp100522_c0_seq2	230	A	K	22	2	0.0833	2	2	67	69	0.98	1	1	14	8	1	1	G
comp100522_c0_seq2	92	G	K	5	2	0.2	2	2	68	65	0.98	1	1	4	1	1	1	A
comp100522_c0_seq2	119	G	K	8	3	0.2727	2	2	63	69	0.98	1	1	6	2	2	1	A
comp100522_c0_seq2	220	C	K	4	19	0.8261	2	2	67	69	0.98	1	1	2	2	11	8	T
comp100522_c0_seq2	293	C	K	12	6	0.3333	2	1	69	60	0.98	1	1	8	4	0	6	T
comp100522_c0_seq2	86	T	K	6	3	0.3333	2	2	65	62	0.98	1	1	4	2	2	1	C
comp100522_c0_seq2	221	T	K	6	17	0.7391	2	2	68	69	0.98	1	1	3	3	10	7	C
comp100523_c0_seq1	131	A	K	8	7	0.4667	2	2	67	69	0.98	1	1	5	3	2	5	G
comp100523_c0_seq1	155	T	K	1	9	0.9	2	2	71	68	0.98	1	1	1	0	3	6	C
comp100524_c0_seq6	517	G	K	68	2	0.0286	2	2	65	58	0.98	1	1	31	37	1	1	A
comp100524_c0_seq6	532	G	K	61	12	0.1644	2	2	67	69	0.98	1	1	25	36	4	8	A
comp100524_c0_seq6	103	C	K	3	5	0.625	2	2	69	69	0.98	1	1	2	1	4	1	T
comp100524_c0_seq6	105	C	K	7	2	0.2222	2	2	64	68	0.98	1	1	5	2	1	1	T
comp100524_c0_seq6	149	C	K	8	6	0.4286	2	2	67	53	0.98	1	1	5	3	3	3	T
comp100524_c0_seq6	372	C	K	70	5	0.0667	2	2	69	69	0.98	1	1	22	48	3	2	T
comp100524_c0_seq6	441	C	K	42	8	0.16	2	2	68	69	0.98	1	1	14	28	5	3	T
comp100524_c0_seq6	732	C	K	19	2	0.0952	2	2	68	67	0.98	1	1	4	15	1	1	T
comp100524_c0_seq6	222	T	K	11	5	0.3125	2	2	69	60	0.98	1	1	6	5	2	3	C
comp100524_c0_seq6	288	T	K	46	6	0.1154	2	2	64	66	0.98	1	1	26	20	3	3	C
comp100524_c0_seq6	292	T	K	48	6	0.1111	2	2	68	66	0.98	1	1	27	21	3	3	C
comp100525_c0_seq1	126	C	K	7	2	0.2222	2	1	69	68	0.98	1	1	4	3	0	2	T
comp100526_c0_seq1	623	A	K	15	3	0.1667	2	2	68	70	0.98	1	1	8	7	2	1	G
comp100526_c0_seq1	667	A	K	14	2	0.125	2	2	68	67	0.98	1	1	6	8	1	1	G
comp100526_c0_seq1	454	C	K	11	6	0.3529	2	2	69	70	0.98	1	1	7	4	5	1	T
comp100527_c0_seq1	619	G	K	13	5	0.2778	2	2	68	69	0.98	1	1	7	6	2	3	A
comp100527_c0_seq1	617	C	K	13	5	0.2778	2	2	67	69	0.98	1	1	7	6	2	3	T
comp100528_c0_seq2	118	A	K	23	6	0.2069	2	2	66	62	0.98	1	1	14	9	5	1	G
comp100528_c0_seq2	196	A	K	36	11	0.234	2	2	67	68	0.98	1	1	24	12	5	6	G
comp100528_c0_seq2	301	G	K	19	8	0.2963	2	2	64	69	0.98	1	1	8	11	4	4	A
comp100528_c0_seq2	58	C	K	7	2	0.2222	2	2	67	69	0.98	1	1	4	3	1	1	T
comp100528_c0_seq2	151	C	K	28	8	0.2222	2	2	67	62	0.98	1	1	14	14	5	3	T
comp100528_c0_seq2	193	C	K	37	11	0.2292	2	2	66	68	0.98	1	1	24	13	5	6	T
comp100528_c0_seq2	267	T	K	35	10	0.2222	2	2	67	68	0.98	1	1	22	13	5	5	C
comp100528_c0_seq2	320	T	K	13	5	0.2778	2	2	66	68	0.98	1	1	5	8	3	2	C
comp100529_c0_seq2	385	A	K	2	10	0.8333	2	2	71	67	0.98	1	1	2	0	6	4	G
comp100529_c0_seq2	637	A	K	9	6	0.4	2	2	64	68	0.98	1	1	4	5	3	3	G
comp100529_c0_seq2	688	A	K	5	3	0.375	2	2	67	63	0.98	1	1	2	3	2	1	G
comp100529_c0_seq2	325	G	K	4	9	0.6923	2	2	63	66	0.98	1	1	1	3	3	6	A
comp100529_c0_seq2	670	G	K	7	5	0.4167	2	2	65	68	0.98	1	1	4	3	2	3	A
comp100529_c0_seq2	136	C	K	10	2	0.1667	2	1	70	69	0.98	1	1	3	7	2	0	T
comp100530_c1_seq1	122	G	K	28	2	0.0571	2	2	67	50	0.98	1	1	11	17	1	1	A
comp100530_c1_seq1	139	G	K	28	5	0.1429	2	2	68	67	0.98	1	1	13	15	1	4	A
comp100530_c1_seq1	139	G	K	28	2	0.0571	2	2	68	55	0.98	1	1	13	15	1	1	A
comp100530_c1_seq1	143	G	K	31	3	0.0882	2	2	65	69	0.98	1	1	14	17	1	2	A
comp100530_c1_seq1	163	G	K	21	2	0.08	2	1	63	40	0.98	1	1	7	14	2	0	A
comp100530_c1_seq1	163	G	K	21	2	0.08	2	1	63	59	0.98	1	1	7	14	2	0	A
comp100530_c1_seq1	164	G	K	21	2	0.0833	2	1	63	40	0.98	1	1	8	13	2	0	A
comp100530_c1_seq1	169	G	K	18	3	0.1429	2	1	57	59	0.98	1	1	11	7	0	3	A
comp100530_c1_seq1	121	C	K	32	2	0.0588	2	2	66	70	0.98	1	1	11	21	1	1	T
comp100530_c1_seq1	154	T	K	25	4	0.1379	2	1	64	71	0.98	1	1	14	11	0	4	C
comp100530_c1_seq1	184	T	K	0	7	0.875	2	2	0	61	0.98	0	1	0	0	1	6	C
comp100531_c0_seq8	314	G	K	12	2	0.1429	2	1	69	65	0.98	1	1	6	6	0	2	A
comp100531_c0_seq8	316	C	K	11	3	0.2143	2	2	69	69	0.98	1	1	5	6	1	2	T
comp100532_c0_seq1	100	A	K	24	2	0.0769	2	2	68	71	0.98	1	1	13	11	1	1	G
comp100532_c0_seq1	272	A	K	11	17	0.6071	2	2	66	68	0.98	1	1	9	2	11	6	G
comp100532_c0_seq1	505	A	K	13	3	0.1875	2	2	67	68	0.98	1	1	6	7	2	1	G
comp100532_c0_seq1	202	C	K	14	10	0.4167	2	2	67	60	0.98	1	1	9	5	5	5	T
comp100532_c0_seq1	429	C	K	19	29	0.6042	2	2	68	66	0.98	1	1	12	7	14	15	T
comp100533_c0_seq2	451	A	K	8	2	0.2	2	2	67	71	0.98	1	1	5	3	1	1	G
comp100533_c0_seq2	546	G	K	6	2	0.25	2	1	65	57	0.98	1	1	1	5	0	2	A
comp100533_c0_seq2	343	T	K	11	4	0.2667	2	1	68	64	0.98	1	1	7	4	0	4	C
comp100534_c0_seq2	122	A	K	5	7	0.5833	2	2	70	64	0.98	1	1	3	2	5	2	G
comp100534_c0_seq2	127	A	K	10	2	0.1667	2	2	68	71	0.98	1	1	6	4	1	1	G
comp100534_c0_seq2	156	G	K	10	3	0.2308	2	2	68	61	0.98	1	1	6	4	1	2	A
comp100534_c0_seq2	141	C	K	10	3	0.2308	2	2	69	65	0.98	1	1	6	4	2	1	T
comp100534_c0_seq2	105	T	K	8	2	0.2	2	1	69	52	0.98	1	1	4	4	2	0	C
comp100534_c0_seq2	135	T	K	10	3	0.2308	2	2	68	63	0.98	1	1	6	4	2	1	C
comp100535_c0_seq1	303	A	K	8	2	0.2	2	1	65	65	0.98	1	1	4	4	0	2	G
comp100535_c0_seq1	265	G	K	13	7	0.35	2	2	63	65	0.98	1	1	5	8	5	2	A
comp100535_c0_seq1	99	C	K	10	5	0.3333	2	2	70	68	0.98	1	1	8	2	3	2	T
comp100535_c0_seq1	135	C	K	15	7	0.3182	2	2	65	69	0.98	1	1	8	7	4	3	T
comp100535_c0_seq1	112	T	K	11	5	0.3125	2	2	69	69	0.98	1	1	8	3	3	2	C
comp100535_c0_seq1	319	T	K	6	4	0.4	2	2	68	62	0.98	1	1	2	4	2	2	C
comp100536_c0_seq1	391	C	K	12	2	0.1429	2	2	62	47	0.98	1	1	8	4	1	1	T
comp100538_c0_seq1	1466	A	K	43	15	0.2586	2	2	65	65	0.98	1	1	20	23	7	8	G
comp100538_c0_seq1	368	G	K	27	2	0.069	2	2	66	57	0.98	1	1	13	14	1	1	A
comp100538_c0_seq1	1096	G	K	50	2	0.0385	2	2	64	68	0.98	1	1	27	23	1	1	A
comp100538_c0_seq1	1201	G	K	74	2	0.0263	2	2	65	63	0.98	1	1	31	43	1	1	A
comp100538_c0_seq1	1489	G	K	64	2	0.0303	2	2	65	65	0.98	1	1	28	36	1	1	A
comp100538_c0_seq1	1520	G	K	52	28	0.35	2	2	65	63	0.98	1	1	29	23	15	13	A
comp100538_c0_seq1	1666	G	K	70	2	0.0278	2	2	63	67	0.98	1	1	27	43	1	1	A
comp100538_c0_seq1	1672	G	K	52	18	0.2571	2	2	63	62	0.98	1	1	19	33	8	10	A
comp100538_c0_seq1	171	C	K	36	2	0.0526	2	1	67	55	0.98	1	1	20	16	0	2	T
comp100538_c0_seq1	1185	C	K	66	11	0.1429	2	2	65	55	0.98	1	1	32	34	6	5	T
comp100538_c0_seq1	1432	C	K	52	2	0.037	2	2	65	68	0.98	1	1	25	27	1	1	T
comp100538_c0_seq1	1199	T	K	63	13	0.1711	2	2	66	62	0.98	1	1	27	36	5	8	C
comp100540_c0_seq2	138	C	K	8	4	0.3333	2	2	67	61	0.98	1	1	3	5	2	2	T
comp100541_c0_seq1	204	G	K	7	8	0.5333	2	2	60	68	0.98	1	1	3	4	5	3	A
comp100541_c0_seq1	224	G	K	11	2	0.1538	2	2	64	70	0.98	1	1	5	6	1	1	A
comp100541_c0_seq1	387	G	K	3	5	0.625	2	2	66	69	0.98	1	1	1	2	4	1	A
comp100541_c0_seq1	223	T	K	1	12	0.9231	2	2	48	65	0.98	1	1	0	1	6	6	C
comp100542_c0_seq1	313	A	K	42	6	0.125	2	2	66	67	0.98	1	1	28	14	4	2	G
comp100542_c0_seq1	701	G	K	89	8	0.0825	2	2	67	64	0.98	1	1	50	39	4	4	A
comp100542_c0_seq1	399	C	K	45	15	0.25	2	2	67	61	0.98	1	1	27	18	7	8	T
comp100542_c0_seq1	456	C	K	56	8	0.125	2	2	65	67	0.98	1	1	28	28	5	3	T
comp100542_c0_seq1	550	C	K	63	2	0.0308	2	2	67	69	0.98	1	1	31	32	1	1	T
comp100542_c0_seq1	798	C	K	35	16	0.3137	2	2	67	70	0.98	1	1	21	14	3	13	T
comp100542_c0_seq1	822	C	K	35	5	0.125	2	1	67	58	0.98	1	1	19	16	0	5	T
comp100542_c0_seq1	731	T	K	91	2	0.0215	2	2	66	71	0.98	1	1	40	51	1	1	C
comp100543_c0_seq1	106	T	K	6	2	0.25	2	2	62	62	0.98	1	1	3	3	1	1	C
comp100546_c0_seq2	285	G	K	7	4	0.3636	2	2	65	41	0.98	1	1	2	5	1	3	A
comp100546_c0_seq2	94	T	K	8	4	0.3333	2	1	66	70	0.98	1	1	3	5	4	0	C
comp100547_c0_seq1	462	A	K	8	3	0.2727	2	2	65	70	0.98	1	1	4	4	2	1	G
comp100547_c0_seq1	652	G	K	4	5	0.5556	2	2	67	65	0.98	1	1	2	2	2	3	A
comp100547_c0_seq1	682	C	K	8	3	0.2727	2	2	69	60	0.98	1	1	4	4	2	1	T
comp100547_c0_seq1	391	T	K	9	3	0.25	2	2	69	52	0.98	1	1	6	3	1	2	C
comp100547_c0_seq1	453	T	K	6	3	0.3333	2	2	70	69	0.98	1	1	3	3	2	1	C
comp100547_c0_seq1	499	T	K	12	2	0.1429	2	2	70	71	0.98	1	1	7	5	1	1	C
comp100547_c0_seq1	599	T	K	1	9	0.9	2	2	71	69	0.98	1	1	1	0	1	8	C
comp100548_c0_seq1	297	A	K	14	6	0.3	2	2	60	63	0.98	1	1	10	4	4	2	G
comp100548_c0_seq1	302	C	K	15	8	0.3478	2	2	66	70	0.98	1	1	11	4	5	3	T
comp100549_c0_seq1	112	A	K	7	4	0.3636	2	2	69	65	0.98	1	1	3	4	2	2	G
comp100549_c0_seq1	449	G	K	7	2	0.2222	2	1	61	63	0.98	1	1	3	4	2	0	A
comp100550_c0_seq1	257	A	K	6	2	0.25	2	2	66	71	0.98	1	1	4	2	1	1	G
comp100550_c0_seq1	365	A	K	6	5	0.4545	2	2	61	67	0.98	1	1	3	3	2	3	G
comp100550_c0_seq1	608	A	K	7	3	0.3	2	2	66	68	0.98	1	1	1	6	1	2	G
comp100550_c0_seq1	413	G	K	10	3	0.2308	2	2	63	67	0.98	1	1	5	5	1	2	A
comp100550_c0_seq1	518	G	K	5	9	0.6429	2	2	65	63	0.98	1	1	4	1	7	2	A
comp100550_c0_seq1	298	C	K	7	2	0.2222	2	1	62	68	0.98	1	1	2	5	2	0	T
comp100550_c0_seq1	363	C	K	4	8	0.6667	2	2	64	65	0.98	1	1	0	4	5	3	T
comp100553_c0_seq1	249	A	K	6	2	0.25	2	2	69	71	0.98	1	1	2	4	1	1	G
comp100553_c0_seq1	456	A	K	10	4	0.2857	2	2	69	63	0.98	1	1	5	5	2	2	G
comp100553_c0_seq1	247	G	K	6	2	0.25	2	1	70	69	0.98	1	1	3	3	0	2	A
comp100553_c0_seq1	497	C	K	9	3	0.25	2	2	68	70	0.98	1	1	4	5	2	1	T
comp100553_c0_seq1	487	T	K	9	5	0.3571	2	2	65	57	0.98	1	1	5	4	2	3	C
comp100553_c0_seq1	529	T	K	4	5	0.5556	2	2	69	64	0.98	1	1	1	3	2	3	C
comp100555_c0_seq1	167	G	K	16	8	0.3333	2	2	66	65	0.98	1	1	11	5	5	3	A
comp100556_c0_seq1	534	C	K	8	2	0.2	2	2	61	62	0.98	1	1	6	2	1	1	T
comp100556_c0_seq1	224	T	K	14	2	0.125	2	2	70	68	0.98	1	1	5	9	1	1	C
comp100557_c0_seq1	146	A	K	7	9	0.5625	2	2	62	67	0.98	1	1	3	4	6	3	G
comp100557_c0_seq1	149	G	K	13	3	0.1875	2	1	67	63	0.98	1	1	6	7	3	0	A
comp100557_c0_seq1	219	G	K	32	4	0.1111	2	2	67	56	0.98	1	1	17	15	2	2	A
comp100557_c0_seq1	261	G	K	40	13	0.2453	2	2	64	63	0.98	1	1	25	15	5	8	A
comp100557_c0_seq1	333	G	K	40	2	0.0476	2	2	68	46	0.98	1	1	17	23	1	1	A
comp100557_c0_seq1	196	C	K	26	2	0.0714	2	2	66	66	0.98	1	1	15	11	1	1	T
comp100557_c0_seq1	266	T	K	44	12	0.2143	2	2	65	66	0.98	1	1	23	21	7	5	C
comp100557_c0_seq1	409	T	K	30	6	0.1667	2	2	67	62	0.98	1	1	14	16	2	4	C
comp100558_c0_seq2	197	A	K	8	4	0.3333	2	2	69	68	0.98	1	1	5	3	2	2	G
comp100558_c0_seq2	183	G	K	9	3	0.25	2	2	68	61	0.98	1	1	5	4	2	1	A
comp100558_c0_seq2	172	C	K	6	2	0.25	2	2	71	71	0.98	1	1	5	1	1	1	T
comp100558_c0_seq2	360	C	K	5	3	0.375	2	2	69	68	0.98	1	1	3	2	2	1	T
comp100558_c0_seq2	250	T	K	7	2	0.2222	2	2	65	68	0.98	1	1	3	4	1	1	C
comp100559_c0_seq1	124	G	K	2	21	0.913	2	2	67	68	0.98	1	1	1	1	10	11	A
comp100559_c0_seq1	151	G	K	21	2	0.087	2	2	69	58	0.98	1	1	9	12	1	1	A
comp100559_c0_seq1	320	C	K	14	2	0.125	2	2	69	71	0.98	1	1	7	7	1	1	T
comp100559_c0_seq1	187	T	K	7	5	0.4167	2	2	68	61	0.98	1	1	3	4	2	3	C
comp100559_c0_seq1	354	T	K	9	2	0.1818	2	2	67	44	0.98	1	1	3	6	1	1	C
comp100560_c0_seq1	248	A	K	3	8	0.7273	2	2	57	65	0.98	1	1	1	2	5	3	G
comp100560_c0_seq1	242	C	K	2	8	0.8	2	2	69	64	0.98	1	1	1	1	5	3	T
comp100561_c0_seq1	117	C	K	6	12	0.6667	2	2	69	67	0.98	1	1	1	5	8	4	T
comp100562_c0_seq1	178	A	K	13	2	0.1333	2	2	67	66	0.98	1	1	5	8	1	1	G
comp100564_c0_seq1	445	G	K	19	4	0.1739	2	2	63	70	0.98	1	1	5	14	1	3	A
comp100565_c0_seq4	187	T	K	0	8	1	2	2	0	68	0.98	0	1	0	0	5	3	C
comp100566_c0_seq1	482	G	K	48	2	0.04	2	1	67	71	0.98	1	1	26	22	2	0	A
comp100566_c0_seq1	36	C	K	5	6	0.5455	2	2	70	65	0.98	1	1	5	0	5	1	T
comp100566_c0_seq1	280	C	K	13	9	0.4091	2	2	66	67	0.98	1	1	7	6	4	5	T
comp100566_c0_seq1	573	C	K	37	6	0.1395	2	2	68	70	0.98	1	1	19	18	2	4	T
comp100566_c0_seq1	75	T	K	15	10	0.4	2	2	69	69	0.98	1	1	14	1	9	1	C
comp100566_c0_seq1	390	T	K	29	2	0.0645	2	2	68	71	0.98	1	1	17	12	1	1	C
comp100566_c0_seq1	475	T	K	51	2	0.0377	2	1	65	71	0.98	1	1	28	23	2	0	C
comp100566_c0_seq1	530	T	K	46	5	0.098	2	2	65	66	0.98	1	1	26	20	2	3	C
comp100566_c0_seq1	569	T	K	38	6	0.1364	2	2	69	70	0.98	1	1	19	19	2	4	C
comp100567_c0_seq4	448	A	K	10	5	0.3333	2	2	63	61	0.98	1	1	8	2	4	1	G
comp100567_c0_seq4	455	A	K	16	2	0.1111	2	2	68	68	0.98	1	1	11	5	1	1	G
comp100567_c0_seq4	496	A	K	25	3	0.1071	2	1	68	71	0.98	1	1	14	11	0	3	G
comp100567_c0_seq4	353	G	K	12	7	0.3684	2	2	66	68	0.98	1	1	8	4	5	2	A
comp100567_c0_seq4	487	G	K	25	2	0.0741	2	2	66	70	0.98	1	1	12	13	1	1	A
comp100567_c0_seq4	431	C	K	12	4	0.25	2	2	67	62	0.98	1	1	11	1	2	2	T
comp100567_c0_seq4	515	C	K	31	3	0.0882	2	1	68	47	0.98	1	1	16	15	0	3	T
comp100567_c0_seq4	498	T	K	25	3	0.1071	2	1	68	70	0.98	1	1	14	11	0	3	C
comp100568_c0_seq1	643	G	K	20	2	0.0909	2	2	67	67	0.98	1	1	11	9	1	1	A
comp100569_c0_seq1	411	A	K	32	14	0.3043	2	2	66	65	0.98	1	1	11	21	12	2	G
comp100569_c0_seq1	433	G	K	43	2	0.0444	2	2	68	67	0.98	1	1	19	24	1	1	A
comp100570_c0_seq1	199	T	K	7	4	0.3636	2	2	67	68	0.98	1	1	4	3	2	2	C
comp100571_c0_seq3	133	A	K	13	2	0.1333	2	2	68	68	0.98	1	1	7	6	1	1	G
comp100572_c0_seq1	516	G	K	7	2	0.2222	2	2	68	69	0.98	1	1	3	4	1	1	A
comp100572_c0_seq1	137	C	K	7	2	0.2222	2	1	69	70	0.98	1	1	3	4	2	0	T
comp100573_c0_seq3	338	A	K	22	3	0.12	2	2	65	49	0.98	1	1	10	12	2	1	G
comp100573_c0_seq3	464	A	K	22	8	0.2667	2	2	67	65	0.98	1	1	13	9	5	3	G
comp100573_c0_seq3	528	G	K	15	7	0.3182	2	2	66	69	0.98	1	1	7	8	3	4	A
comp100573_c0_seq3	434	C	K	24	5	0.1724	2	2	65	62	0.98	1	1	12	12	4	1	T
comp100573_c0_seq3	542	C	K	11	7	0.3889	2	2	64	59	0.98	1	1	2	9	3	4	T
comp100573_c0_seq3	496	T	K	21	7	0.25	2	2	65	68	0.98	1	1	9	12	4	3	C
comp100574_c0_seq1	166	G	K	9	8	0.4706	2	1	67	69	0.98	1	1	2	7	8	0	A
comp100574_c0_seq1	93	C	K	24	2	0.0769	2	2	68	66	0.98	1	1	15	9	1	1	T
comp100574_c0_seq1	234	C	K	7	12	0.6316	2	2	62	67	0.98	1	1	5	2	6	6	T
comp100574_c0_seq1	279	C	K	21	2	0.087	2	2	68	70	0.98	1	1	14	7	1	1	T
comp100574_c0_seq1	311	C	K	23	2	0.08	2	2	67	67	0.98	1	1	13	10	1	1	T
comp100575_c0_seq10	1583	A	K	15	6	0.2857	2	2	62	64	0.98	1	1	6	9	4	2	G
comp100575_c0_seq10	232	T	K	43	37	0.4625	2	2	67	66	0.98	1	1	21	22	13	24	C
comp100575_c0_seq10	1542	T	K	10	5	0.3333	2	2	66	67	0.98	1	1	5	5	3	2	C
comp100577_c0_seq3	471	A	K	17	2	0.1053	2	1	66	65	0.98	1	1	8	9	2	0	G
comp100578_c0_seq3	93	C	K	14	2	0.125	2	2	64	70	0.98	1	1	8	6	1	1	T
comp100578_c0_seq3	184	C	K	8	2	0.2	2	1	69	71	0.98	1	1	3	5	2	0	T
comp100578_c0_seq3	82	T	K	11	2	0.1538	2	2	69	71	0.98	1	1	7	4	1	1	C
comp100581_c0_seq3	285	A	K	23	4	0.1481	2	2	68	66	0.98	1	1	13	10	3	1	G
comp100581_c0_seq3	127	G	K	5	3	0.375	2	2	60	71	0.98	1	1	5	0	1	2	A
comp100581_c0_seq3	377	G	K	31	2	0.0606	2	2	64	65	0.98	1	1	15	16	1	1	A
comp100582_c0_seq1	141	G	K	17	2	0.1053	2	2	68	47	0.98	1	1	9	8	1	1	A
comp100582_c0_seq1	148	G	K	19	2	0.0952	2	2	67	58	0.98	1	1	8	11	1	1	A
comp100582_c0_seq1	442	G	K	17	5	0.2273	2	2	68	68	0.98	1	1	7	10	2	3	A
comp100582_c0_seq1	242	C	K	11	2	0.1538	2	2	64	64	0.98	1	1	5	6	1	1	T
comp100582_c0_seq1	399	T	K	19	4	0.1739	2	2	65	62	0.98	1	1	8	11	3	1	C
comp100584_c0_seq1	210	A	K	34	2	0.0556	2	2	67	66	0.98	1	1	20	14	1	1	G
comp100584_c0_seq1	330	A	K	26	2	0.0714	2	2	68	69	0.98	1	1	12	14	1	1	G
comp100584_c0_seq1	442	A	K	6	3	0.3333	2	2	68	57	0.98	1	1	2	4	1	2	G
comp100584_c0_seq1	279	G	K	25	2	0.0741	2	2	65	70	0.98	1	1	16	9	1	1	A
comp100584_c0_seq1	293	G	K	24	2	0.0769	2	2	69	69	0.98	1	1	12	12	1	1	A
comp100584_c0_seq1	300	G	K	21	3	0.125	2	2	68	50	0.98	1	1	10	11	2	1	A
comp100584_c0_seq1	261	C	K	21	11	0.3438	2	2	62	64	0.98	1	1	12	9	7	4	T
comp100585_c0_seq2	421	G	K	8	3	0.2727	2	2	68	70	0.98	1	1	4	4	2	1	A
comp100585_c0_seq2	904	G	K	7	7	0.5	2	2	68	67	0.98	1	1	4	3	4	3	A
comp100585_c0_seq2	967	G	K	5	5	0.5	2	2	70	68	0.98	1	1	2	3	1	4	A
comp100585_c0_seq2	985	G	K	9	2	0.1818	2	1	67	71	0.98	1	1	2	7	2	0	A
comp100585_c0_seq2	1150	G	K	27	2	0.069	2	2	69	70	0.98	1	1	10	17	1	1	A
comp100585_c0_seq2	721	C	K	14	2	0.125	2	2	64	64	0.98	1	1	6	8	1	1	T
comp100585_c0_seq2	49	T	K	6	2	0.25	2	2	69	68	0.98	1	1	4	2	1	1	C
comp100585_c0_seq2	78	T	K	3	6	0.6667	2	2	68	69	0.98	1	1	2	1	3	3	C
comp100585_c0_seq2	384	T	K	7	2	0.2222	2	2	64	68	0.98	1	1	5	2	1	1	C
comp100585_c0_seq2	966	T	K	5	5	0.5	2	2	69	68	0.98	1	1	2	3	1	4	C
comp100586_c0_seq1	415	C	K	8	4	0.3333	2	2	69	65	0.98	1	1	4	4	2	2	T
comp100587_c0_seq1	204	A	K	20	7	0.2593	2	2	63	58	0.98	1	1	13	7	4	3	G
comp100587_c0_seq1	515	A	K	29	5	0.1471	2	1	67	65	0.98	1	1	11	18	5	0	G
comp100587_c0_seq1	115	C	K	13	10	0.4348	2	2	68	70	0.98	1	1	6	7	6	4	T
comp100587_c0_seq1	327	C	K	11	2	0.1538	2	2	65	68	0.98	1	1	3	8	1	1	T
comp100587_c0_seq1	106	T	K	15	10	0.4	2	2	68	71	0.98	1	1	7	8	6	4	C
comp100587_c0_seq1	234	T	K	27	2	0.069	2	2	66	66	0.98	1	1	15	12	1	1	C
comp100588_c0_seq2	167	A	K	19	2	0.0952	2	2	64	69	0.98	1	1	10	9	1	1	G
comp100588_c0_seq2	154	G	K	11	9	0.45	2	2	68	69	0.98	1	1	7	4	3	6	A
comp100588_c0_seq2	62	C	K	4	4	0.5	2	1	69	71	0.98	1	1	3	1	4	0	T
comp100588_c0_seq2	271	C	K	1	11	0.9167	2	2	71	64	0.98	1	1	1	0	8	3	T
comp100588_c0_seq2	254	T	K	9	5	0.3571	2	2	69	68	0.98	1	1	5	4	3	2	C
comp100588_c0_seq2	378	T	K	16	2	0.1111	2	1	70	68	0.98	1	1	6	10	0	2	C
comp100589_c0_seq2	227	G	K	11	2	0.1538	2	1	64	67	0.98	1	1	5	6	2	0	A
comp100589_c0_seq2	229	T	K	10	2	0.1667	2	1	64	68	0.98	1	1	5	5	2	0	C
comp100591_c0_seq2	425	A	K	8	6	0.4286	2	2	69	61	0.98	1	1	5	3	1	5	G
comp100591_c0_seq2	322	T	K	7	2	0.2222	2	1	65	44	0.98	1	1	4	3	0	2	C
comp100592_c0_seq3	146	C	K	14	2	0.125	2	1	68	69	0.98	1	1	5	9	0	2	T
comp100592_c0_seq3	162	T	K	2	10	0.8333	2	2	71	69	0.98	1	1	0	2	5	5	C
comp100593_c0_seq1	166	A	K	8	4	0.3333	2	2	69	68	0.98	1	1	2	6	3	1	G
comp100594_c0_seq1	361	A	K	10	3	0.2308	2	1	67	67	0.98	1	1	4	6	0	3	G
comp100594_c0_seq1	355	G	K	9	4	0.3077	2	1	63	60	0.98	1	1	4	5	0	4	A
comp100594_c0_seq1	233	C	K	17	3	0.15	2	1	66	65	0.98	1	1	13	4	3	0	T
comp100595_c0_seq1	315	A	K	15	2	0.1176	2	1	67	70	0.98	1	1	6	9	0	2	G
comp100595_c0_seq1	244	G	K	45	4	0.0816	2	2	68	69	0.98	1	1	24	21	2	2	A
comp100595_c0_seq1	275	G	K	31	8	0.2051	2	2	68	67	0.98	1	1	12	19	3	5	A
comp100595_c0_seq1	276	G	K	33	6	0.1538	2	2	68	67	0.98	1	1	12	21	3	3	A
comp100595_c0_seq1	131	C	K	6	6	0.5	2	2	69	63	0.98	1	1	3	3	3	3	T
comp100596_c0_seq4	148	A	K	7	2	0.2222	2	2	68	69	0.98	1	1	3	4	1	1	G
comp100596_c0_seq4	519	A	K	20	5	0.2	2	2	67	69	0.98	1	1	13	7	3	2	G
comp100596_c0_seq4	582	C	K	8	2	0.2	2	1	67	71	0.98	1	1	3	5	0	2	T
comp100597_c0_seq3	474	A	K	13	3	0.1875	2	2	67	62	0.98	1	1	9	4	1	2	G
comp100597_c0_seq3	515	A	K	4	16	0.8	2	2	67	69	0.98	1	1	4	0	9	7	G
comp100597_c0_seq3	564	A	K	37	7	0.1591	2	2	68	63	0.98	1	1	22	15	1	6	G
comp100597_c0_seq3	590	A	K	50	3	0.0566	2	1	67	69	0.98	1	1	24	26	0	3	G
comp100597_c0_seq3	600	A	K	57	3	0.05	2	2	66	64	0.98	1	1	27	30	1	2	G
comp100597_c0_seq3	642	A	K	67	3	0.0429	2	2	68	71	0.98	1	1	29	38	1	2	G
comp100597_c0_seq3	732	A	K	62	3	0.0462	2	1	66	71	0.98	1	1	27	35	3	0	G
comp100597_c0_seq3	789	A	K	23	5	0.1786	2	2	66	69	0.98	1	1	7	16	1	4	G
comp100597_c0_seq3	792	A	K	21	6	0.2222	2	2	66	68	0.98	1	1	6	15	2	4	G
comp100597_c0_seq3	810	A	K	13	7	0.35	2	2	60	70	0.98	1	1	3	10	3	4	G
comp100597_c0_seq3	887	A	K	12	2	0.1429	2	2	66	58	0.98	1	1	6	6	1	1	G
comp100597_c0_seq3	936	A	K	5	4	0.4444	2	2	69	69	0.98	1	1	2	3	1	3	G
comp100597_c0_seq3	529	G	K	27	4	0.129	2	2	63	70	0.98	1	1	22	5	1	3	A
comp100597_c0_seq3	686	G	K	73	3	0.0395	2	2	67	52	0.98	1	1	40	33	2	1	A
comp100597_c0_seq3	787	G	K	27	3	0.1	2	2	65	69	0.98	1	1	7	20	1	2	A
comp100597_c0_seq3	852	G	K	6	4	0.4	2	2	69	66	0.98	1	1	4	2	3	1	A
comp100597_c0_seq3	408	C	K	43	3	0.0652	2	1	68	69	0.98	1	1	19	24	3	0	T
comp100597_c0_seq3	425	C	K	31	4	0.1143	2	2	63	69	0.98	1	1	9	22	3	1	T
comp100597_c0_seq3	714	C	K	52	19	0.2676	2	2	65	66	0.98	1	1	26	26	11	8	T
comp100597_c0_seq3	581	T	K	46	5	0.098	2	2	67	61	0.98	1	1	22	24	1	4	C
comp100598_c0_seq1	192	T	K	7	2	0.2222	2	2	67	68	0.98	1	1	2	5	1	1	C
comp100599_c0_seq1	141	G	K	22	3	0.12	2	2	69	68	0.98	1	1	14	8	1	2	A
comp100599_c0_seq1	47	T	K	8	5	0.3846	2	2	68	69	0.98	1	1	5	3	3	2	C
comp100600_c0_seq1	362	C	K	27	2	0.069	2	2	66	70	0.98	1	1	12	15	1	1	T
comp100600_c0_seq1	642	C	K	7	7	0.5	2	2	68	67	0.98	1	1	3	4	4	3	T
comp100600_c0_seq1	397	T	K	15	4	0.2105	2	2	68	69	0.98	1	1	7	8	2	2	C
comp100600_c0_seq1	452	T	K	7	7	0.5	2	2	63	58	0.98	1	1	3	4	4	3	C
comp100603_c0_seq2	232	T	K	9	5	0.3571	2	2	66	62	0.98	1	1	4	5	1	4	C
comp100604_c0_seq5	802	G	K	6	3	0.3333	2	2	68	65	0.98	1	1	4	2	2	1	A
comp100604_c0_seq5	860	G	K	11	2	0.1538	2	2	65	67	0.98	1	1	5	6	1	1	A
comp100604_c0_seq5	872	C	K	11	2	0.1538	2	2	68	65	0.98	1	1	5	6	1	1	T
comp100604_c0_seq5	264	T	K	12	11	0.4783	2	2	68	66	0.98	1	1	5	7	4	7	C
comp100605_c0_seq1	428	A	K	7	2	0.2222	2	1	64	71	0.98	1	1	3	4	0	2	G
comp100605_c0_seq1	701	A	K	10	5	0.3333	2	2	67	55	0.98	1	1	5	5	4	1	G
comp100605_c0_seq1	247	G	K	6	13	0.6842	2	2	69	64	0.98	1	1	3	3	6	7	A
comp100605_c0_seq1	501	G	K	12	3	0.2	2	2	63	70	0.98	1	1	8	4	2	1	A
comp100605_c0_seq1	551	G	K	13	2	0.1333	2	1	66	68	0.98	1	1	5	8	2	0	A
comp100605_c0_seq1	270	C	K	8	11	0.5789	2	2	68	69	0.98	1	1	4	4	3	8	T
comp100605_c0_seq1	550	C	K	13	2	0.1333	2	1	66	68	0.98	1	1	5	8	2	0	T
comp100605_c0_seq1	607	C	K	10	4	0.2857	2	1	63	56	0.98	1	1	3	7	4	0	T
comp100605_c0_seq1	711	C	K	11	4	0.2667	2	2	60	59	0.98	1	1	8	3	1	3	T
comp100605_c0_seq1	822	C	K	33	3	0.0833	2	1	68	48	0.98	1	1	19	14	0	3	T
comp100605_c0_seq1	1097	C	K	6	2	0.25	2	2	68	66	0.98	1	1	3	3	1	1	T
comp100605_c0_seq1	382	T	K	8	4	0.3333	2	2	69	70	0.98	1	1	3	5	3	1	C
comp100605_c0_seq1	628	T	K	11	6	0.3529	2	2	66	68	0.98	1	1	4	7	4	2	C
comp100605_c0_seq1	693	T	K	9	5	0.3571	2	2	68	68	0.98	1	1	6	3	1	4	C
comp100605_c0_seq1	880	T	K	25	2	0.0741	2	2	64	71	0.98	1	1	12	13	1	1	C
comp100606_c0_seq1	275	A	K	12	2	0.1429	2	2	65	68	0.98	1	1	5	7	1	1	G
comp100606_c0_seq1	193	G	K	6	3	0.3333	2	1	61	63	0.98	1	1	3	3	0	3	A
comp100606_c0_seq1	299	G	K	10	2	0.1667	2	2	69	66	0.98	1	1	6	4	1	1	A
comp100606_c0_seq1	343	G	K	6	3	0.3333	2	2	70	66	0.98	1	1	1	5	1	2	A
comp100606_c0_seq1	152	C	K	6	4	0.4	2	1	66	63	0.98	1	1	3	3	4	0	T
comp100606_c0_seq1	273	C	K	11	3	0.2143	2	2	66	67	0.98	1	1	5	6	1	2	T
comp100607_c0_seq1	368	A	K	34	2	0.0556	2	2	68	51	0.98	1	1	18	16	1	1	G
comp100607_c0_seq1	483	A	K	24	4	0.1429	2	2	69	70	0.98	1	1	12	12	3	1	G
comp100607_c0_seq1	140	G	K	7	8	0.5333	2	2	69	69	0.98	1	1	4	3	5	3	A
comp100607_c0_seq1	559	G	K	15	3	0.1667	2	2	65	70	0.98	1	1	4	11	1	2	A
comp100607_c0_seq1	595	T	K	10	4	0.2857	2	2	69	69	0.98	1	1	3	7	1	3	C
comp100608_c0_seq2	194	G	K	10	2	0.1667	2	1	70	71	0.98	1	1	5	5	2	0	A
comp100609_c0_seq1	77	A	K	17	2	0.1053	2	1	70	67	0.98	1	1	12	5	2	0	G
comp100609_c0_seq1	162	G	K	17	22	0.5641	2	2	69	65	0.98	1	1	7	10	7	15	A
comp100609_c0_seq1	213	G	K	23	10	0.303	2	2	68	69	0.98	1	1	5	18	5	5	A
comp100610_c0_seq1	518	A	K	15	2	0.1176	2	2	60	71	0.98	1	1	6	9	1	1	G
comp100610_c0_seq1	486	C	K	18	2	0.1	2	2	65	52	0.98	1	1	8	10	1	1	T
comp100610_c0_seq1	287	T	K	19	2	0.0952	2	2	67	44	0.98	1	1	11	8	1	1	C
comp100610_c0_seq1	302	T	K	16	3	0.1579	2	2	67	58	0.98	1	1	8	8	1	2	C
comp100612_c0_seq1	275	G	K	13	4	0.2353	2	1	64	55	0.98	1	1	8	5	4	0	A
comp100612_c0_seq1	272	C	K	16	2	0.1111	2	2	61	45	0.98	1	1	11	5	1	1	T
comp100612_c0_seq1	274	C	K	16	2	0.1111	2	2	62	45	0.98	1	1	11	5	1	1	T
comp100612_c0_seq1	119	T	K	26	10	0.2778	2	2	69	68	0.98	1	1	8	18	3	7	C
comp100612_c0_seq1	356	T	K	30	2	0.0625	2	2	66	53	0.98	1	1	11	19	1	1	C
comp100613_c0_seq1	187	G	K	22	50	0.6944	2	2	68	65	0.98	1	1	7	15	23	27	A
comp100613_c0_seq1	188	C	K	70	2	0.0278	2	2	68	71	0.98	1	1	29	41	1	1	T
comp100613_c0_seq1	283	T	K	60	22	0.2683	2	2	68	66	0.98	1	1	32	28	14	8	C
comp100614_c0_seq1	138	A	K	7	3	0.3	2	2	69	70	0.98	1	1	4	3	2	1	G
comp100614_c0_seq1	435	G	K	62	2	0.0312	2	2	68	68	0.98	1	1	28	34	1	1	A
comp100614_c0_seq1	191	C	K	9	14	0.6087	2	2	63	60	0.98	1	1	7	2	10	4	T
comp100614_c0_seq1	211	C	K	16	16	0.5	2	2	62	59	0.98	1	1	9	7	12	4	T
comp100614_c0_seq1	257	C	K	24	43	0.6418	2	2	69	65	0.98	1	1	11	13	27	16	T
comp100614_c0_seq1	508	T	K	1	11	0.9167	2	2	71	41	0.98	1	1	0	1	1	10	C
comp100616_c0_seq2	526	T	K	8	2	0.2	2	2	64	66	0.98	1	1	5	3	1	1	C
comp100617_c0_seq4	480	G	K	8	5	0.3846	2	2	69	63	0.98	1	1	4	4	2	3	A
comp100618_c0_seq2	66	T	K	16	11	0.4074	2	2	68	66	0.98	1	1	10	6	7	4	C
comp100618_c0_seq2	105	T	K	11	18	0.6207	2	2	69	68	0.98	1	1	7	4	9	9	C
comp100621_c0_seq1	483	A	K	13	2	0.1333	2	2	66	65	0.98	1	1	6	7	1	1	G
comp100621_c0_seq1	83	G	K	7	3	0.3	2	1	68	65	0.98	1	1	4	3	3	0	A
comp100621_c0_seq1	464	T	K	8	5	0.3846	2	2	67	67	0.98	1	1	4	4	2	3	C
comp100622_c0_seq1	256	G	K	22	12	0.3529	2	2	61	66	0.98	1	1	16	6	10	2	A
comp100622_c0_seq1	742	T	K	21	5	0.1923	2	2	69	70	0.98	1	1	6	15	1	4	C
comp100623_c0_seq2	1843	G	K	50	2	0.0385	2	2	68	71	0.98	1	1	24	26	1	1	A
comp100623_c0_seq2	483	C	K	59	11	0.1571	2	2	67	70	0.98	1	1	24	35	2	9	T
comp100623_c0_seq2	340	T	K	84	4	0.0455	2	2	68	53	0.98	1	1	44	40	3	1	C
comp100623_c0_seq2	565	T	K	69	3	0.0417	2	1	67	64	0.98	1	1	33	36	0	3	C
comp100624_c0_seq1	232	G	K	13	4	0.2353	2	2	67	65	0.98	1	1	5	8	1	3	A
comp100624_c0_seq1	34	T	K	10	3	0.2308	2	2	69	54	0.98	1	1	9	1	2	1	C
comp100624_c0_seq1	132	T	K	19	14	0.4242	2	2	67	63	0.98	1	1	5	14	5	9	C
comp100625_c0_seq2	243	A	K	13	2	0.1333	2	1	68	71	0.98	1	1	6	7	0	2	G
comp100625_c0_seq2	235	G	K	11	4	0.2667	2	2	64	68	0.98	1	1	6	5	1	3	A
comp100626_c0_seq1	238	A	K	4	5	0.5556	2	2	70	69	0.98	1	1	2	2	4	1	G
comp100627_c0_seq1	146	G	K	12	4	0.25	2	2	68	69	0.98	1	1	6	6	3	1	A
comp100627_c0_seq1	161	G	K	12	2	0.1429	2	2	68	69	0.98	1	1	7	5	1	1	A
comp100628_c0_seq1	375	A	K	9	6	0.4	2	2	67	62	0.98	1	1	4	5	5	1	G
comp100628_c0_seq1	405	G	K	13	2	0.1333	2	2	66	70	0.98	1	1	6	7	1	1	A
comp100628_c0_seq1	453	G	K	11	7	0.3889	2	2	64	67	0.98	1	1	6	5	4	3	A
comp100628_c0_seq1	503	G	K	5	7	0.5833	2	2	61	64	0.98	1	1	1	4	2	5	A
comp100628_c0_seq1	303	C	K	7	2	0.2222	2	1	69	71	0.98	1	1	3	4	2	0	T
comp100628_c0_seq1	579	T	K	9	4	0.3077	2	2	69	61	0.98	1	1	2	7	1	3	C
comp100629_c0_seq1	726	C	K	5	3	0.375	2	2	70	69	0.98	1	1	2	3	2	1	T
comp100631_c0_seq3	389	G	K	12	3	0.2	2	2	67	58	0.98	1	1	7	5	1	2	A
comp100631_c0_seq3	349	C	K	22	2	0.0833	2	1	63	71	0.98	1	1	11	11	2	0	T
comp100631_c0_seq3	378	C	K	11	3	0.2143	2	2	70	66	0.98	1	1	7	4	2	1	T
comp100631_c0_seq3	447	C	K	15	4	0.2105	2	2	63	66	0.98	1	1	6	9	3	1	T
comp100631_c0_seq3	213	T	K	7	2	0.2222	2	1	67	47	0.98	1	1	4	3	0	2	C
comp100632_c0_seq2	151	A	K	20	6	0.2308	2	2	65	69	0.98	1	1	9	11	1	5	G
[truncated: 421,309+ more rows]

## Sheet: 颠换SNP
Chrom	Position	Ref	Cons	Reads1	Reads2	VarFreq	Strands1	Strands2	Qual1	Qual2	Pvalue	MapQual1	MapQual2	Reads1Plus	Reads1Minus	Reads2Plus	Reads2Minus	VarAllele
comp100001_c0_seq1	95	C	K	7	2	0.2222	2	2	67	67	0.98	1	1	4	3	1	1	A
comp100001_c0_seq1	207	T	K	14	2	0.125	2	2	66	68	0.98	1	1	7	7	1	1	A
comp100004_c0_seq1	443	A	K	8	3	0.2727	2	2	64	67	0.98	1	1	4	4	2	1	T
comp100006_c0_seq1	235	A	K	8	5	0.3846	2	2	68	70	0.98	1	1	5	3	3	2	T
comp100006_c0_seq1	142	A	K	13	3	0.1875	2	1	69	69	0.98	1	1	6	7	0	3	C
comp100006_c0_seq1	136	C	K	12	4	0.25	2	1	68	56	0.98	1	1	6	6	0	4	A
comp100006_c0_seq1	285	C	K	10	5	0.3333	2	2	64	60	0.98	1	1	4	6	3	2	A
comp100006_c0_seq1	300	G	K	9	5	0.3571	2	2	69	65	0.98	1	1	4	5	3	2	T
comp100006_c0_seq1	151	T	K	17	2	0.1053	2	1	67	68	0.98	1	1	8	9	0	2	G
comp100007_c0_seq1	145	A	K	13	2	0.1333	2	2	68	71	0.98	1	1	7	6	1	1	C
comp100007_c0_seq1	86	G	K	7	2	0.2222	2	2	66	67	0.98	1	1	6	1	1	1	T
comp100008_c0_seq2	1229	A	K	10	8	0.4444	2	2	70	67	0.98	1	1	6	4	4	4	T
comp100008_c0_seq2	174	G	K	19	2	0.0952	2	2	64	69	0.98	1	1	14	5	1	1	C
comp100008_c0_seq2	234	G	K	29	6	0.1714	2	2	65	57	0.98	1	1	12	17	5	1	T
comp100008_c0_seq2	1136	G	K	17	3	0.15	2	2	65	56	0.98	1	1	9	8	2	1	T
comp100010_c0_seq1	346	C	K	7	2	0.2222	2	1	69	70	0.98	1	1	5	2	0	2	A
comp100010_c0_seq1	412	T	K	6	2	0.25	2	2	63	69	0.98	1	1	2	4	1	1	A
comp100011_c0_seq1	474	T	K	10	2	0.1667	2	1	65	51	0.98	1	1	4	6	0	2	A
comp100011_c0_seq1	174	G	K	6	2	0.25	2	1	68	50	0.98	1	1	3	3	2	0	T
comp100011_c0_seq1	250	G	K	12	2	0.1429	2	2	67	66	0.98	1	1	6	6	1	1	T
comp100011_c0_seq1	383	G	K	11	12	0.5217	2	2	69	65	0.98	1	1	7	4	6	6	T
comp100011_c0_seq1	526	T	K	9	5	0.3571	2	2	68	68	0.98	1	1	5	4	2	3	G
comp100012_c0_seq1	413	A	K	9	4	0.3077	2	2	67	67	0.98	1	1	3	6	3	1	T
comp100012_c0_seq1	137	A	K	7	2	0.2222	2	1	64	71	0.98	1	1	5	2	2	0	C
comp100012_c0_seq1	185	C	K	16	4	0.2	2	2	66	69	0.98	1	1	9	7	2	2	A
comp100012_c0_seq1	425	T	K	9	3	0.25	2	2	68	67	0.98	1	1	4	5	2	1	A
comp100013_c0_seq1	446	G	K	26	10	0.2778	2	2	68	68	0.98	1	1	13	13	6	4	T
comp100013_c0_seq1	622	G	K	11	2	0.1538	2	2	66	69	0.98	1	1	2	9	1	1	T
comp100013_c0_seq1	223	C	K	52	2	0.037	2	2	64	66	0.98	1	1	28	24	1	1	G
comp100013_c0_seq1	250	C	K	37	17	0.3148	2	2	65	63	0.98	1	1	21	16	11	6	G
comp100016_c0_seq2	297	G	K	12	3	0.2	2	2	64	60	0.98	1	1	7	5	1	2	T
comp100017_c0_seq1	74	A	K	7	2	0.2222	2	2	69	69	0.98	1	1	4	3	1	1	T
comp100017_c0_seq1	154	C	K	7	5	0.4167	2	2	64	70	0.98	1	1	5	2	2	3	A
comp100017_c0_seq1	214	G	K	6	6	0.5	2	2	60	67	0.98	1	1	2	4	4	2	T
comp100018_c0_seq1	527	A	K	17	5	0.2273	2	1	66	67	0.98	1	1	6	11	5	0	T
comp100018_c0_seq1	497	C	K	18	3	0.1429	2	1	66	70	0.98	1	1	9	9	3	0	A
comp100019_c0_seq2	268	A	K	24	2	0.0769	2	1	68	48	0.98	1	1	12	12	2	0	T
comp100020_c0_seq1	127	T	K	7	2	0.2222	2	2	65	59	0.98	1	1	3	4	1	1	A
comp100020_c0_seq1	254	T	K	5	3	0.375	2	2	69	65	0.98	1	1	2	3	1	2	G
comp100021_c0_seq2	314	G	K	8	3	0.2727	2	1	70	57	0.98	1	1	4	4	3	0	C
comp100021_c0_seq2	345	C	K	10	2	0.1667	2	1	67	67	0.98	1	1	5	5	2	0	G
comp100022_c0_seq1	50	G	K	6	2	0.25	2	1	68	64	0.98	1	1	3	3	2	0	T
comp100023_c0_seq1	557	A	K	12	2	0.1429	2	2	67	66	0.98	1	1	6	6	1	1	C
comp100023_c0_seq1	585	A	K	11	2	0.1538	2	1	67	68	0.98	1	1	5	6	0	2	C
comp100023_c0_seq1	887	C	K	51	2	0.0377	2	2	66	63	0.98	1	1	25	26	1	1	G
comp100023_c0_seq1	866	T	K	56	2	0.0345	2	2	66	63	0.98	1	1	31	25	1	1	G
comp100026_c0_seq3	276	A	K	10	6	0.375	2	1	69	51	0.98	1	1	3	7	6	0	T
comp100026_c0_seq3	63	A	K	5	5	0.5	2	2	69	63	0.98	1	1	4	1	3	2	C
comp100026_c0_seq3	229	A	K	16	3	0.1579	2	1	68	51	0.98	1	1	5	11	3	0	C
comp100026_c0_seq3	245	A	K	18	2	0.1	2	1	66	60	0.98	1	1	8	10	2	0	C
comp100026_c0_seq3	266	A	K	13	4	0.2353	2	1	68	60	0.98	1	1	5	8	4	0	C
comp100026_c0_seq3	470	A	K	11	2	0.1538	2	2	64	61	0.98	1	1	4	7	1	1	C
comp100026_c0_seq3	225	C	K	19	3	0.1364	2	1	61	51	0.98	1	1	6	13	3	0	A
comp100026_c0_seq3	238	C	K	15	3	0.1667	2	1	69	51	0.98	1	1	5	10	3	0	A
comp100026_c0_seq3	239	T	K	15	5	0.25	2	2	62	70	0.98	1	1	8	7	2	3	A
comp100026_c0_seq3	300	G	K	22	2	0.0833	2	2	67	67	0.98	1	1	16	6	1	1	C
comp100026_c0_seq3	399	G	K	24	15	0.3846	2	2	65	64	0.98	1	1	9	15	2	13	C
comp100026_c0_seq3	220	C	K	20	2	0.0909	2	1	68	60	0.98	1	1	8	12	2	0	G
comp100028_c0_seq1	167	A	K	27	3	0.1	2	1	67	69	0.98	1	1	13	14	0	3	T
comp100028_c0_seq1	196	C	K	25	2	0.0741	2	1	64	71	0.98	1	1	8	17	2	0	A
comp100028_c0_seq1	279	C	K	34	2	0.0556	2	1	67	69	0.98	1	1	15	19	0	2	A
comp100028_c0_seq1	350	T	K	30	3	0.0909	2	2	68	53	0.98	1	1	9	21	2	1	G
comp100029_c0_seq2	280	T	K	4	4	0.5	2	2	67	69	0.98	1	1	3	1	1	3	G
comp100030_c0_seq6	112	G	K	6	5	0.4545	2	2	70	69	0.98	1	1	3	3	3	2	T
comp100030_c0_seq6	160	T	K	7	5	0.4167	2	2	70	69	0.98	1	1	2	5	3	2	G
comp100030_c0_seq6	261	T	K	6	4	0.4	2	2	70	68	0.98	1	1	4	2	2	2	G
comp100031_c0_seq3	112	A	K	10	3	0.2308	2	2	67	69	0.98	1	1	5	5	1	2	T
comp100031_c0_seq3	396	T	K	5	4	0.4444	2	2	61	69	0.98	1	1	3	2	2	2	A
comp100031_c0_seq3	324	G	K	5	3	0.3333	2	2	70	69	0.98	1	1	1	4	1	2	T
comp100032_c0_seq1	306	C	K	14	4	0.2222	2	2	67	69	0.98	1	1	5	9	3	1	A
comp100032_c0_seq1	339	C	K	11	7	0.3889	2	2	67	64	0.98	1	1	5	6	3	4	G
comp100032_c0_seq1	384	T	K	2	8	0.8	2	2	71	57	0.98	1	1	0	2	1	7	G
comp100033_c0_seq1	510	A	K	10	2	0.1667	2	2	67	69	0.98	1	1	5	5	1	1	C
comp100033_c0_seq1	163	T	K	11	2	0.1538	2	2	68	69	0.98	1	1	6	5	1	1	G
comp100036_c0_seq3	475	A	K	14	7	0.3333	2	2	67	69	0.98	1	1	7	7	3	4	C
comp100036_c0_seq3	240	C	K	10	9	0.4737	2	2	62	68	0.98	1	1	4	6	3	6	G
comp100036_c0_seq3	184	T	K	5	12	0.7059	2	2	69	68	0.98	1	1	4	1	7	5	G
comp100037_c0_seq1	419	A	K	39	15	0.2778	2	2	65	68	0.98	1	1	10	29	6	9	C
comp100037_c0_seq1	109	C	K	34	14	0.2917	2	2	68	65	0.98	1	1	19	15	4	10	A
comp100037_c0_seq1	248	C	K	47	32	0.4051	2	2	67	64	0.98	1	1	20	27	20	12	A
comp100037_c0_seq1	312	G	K	40	22	0.3548	2	2	66	67	0.98	1	1	15	25	11	11	T
comp100037_c0_seq1	107	C	K	34	15	0.3061	2	2	67	65	0.98	1	1	20	14	4	11	G
comp100038_c0_seq1	662	A	K	6	2	0.25	2	2	69	69	0.98	1	1	4	2	1	1	T
comp100039_c0_seq1	375	C	K	11	2	0.1538	2	2	65	71	0.98	1	1	5	6	1	1	A
comp100040_c0_seq3	711	A	K	6	8	0.5714	2	2	67	63	0.98	1	1	5	1	3	5	T
comp100046_c0_seq1	178	C	K	18	2	0.1	2	1	64	70	0.98	1	1	9	9	0	2	G
comp100047_c0_seq3	409	G	K	2	6	0.75	2	2	71	60	0.98	1	1	0	2	3	3	T
comp100047_c0_seq3	391	C	K	3	6	0.6667	2	2	69	65	0.98	1	1	1	2	3	3	G
comp100048_c0_seq3	584	A	K	0	15	1	2	2	0	65	0.98	0	1	0	0	11	4	T
comp100048_c0_seq3	130	A	K	3	7	0.7	2	2	67	66	0.98	1	1	1	2	5	2	C
comp100048_c0_seq3	479	T	K	7	4	0.3636	2	2	68	69	0.98	1	1	4	3	1	3	A
comp100048_c0_seq3	198	G	K	6	2	0.25	2	2	67	61	0.98	1	1	3	3	1	1	T
comp100048_c0_seq3	197	C	K	6	2	0.25	2	2	67	66	0.98	1	1	3	3	1	1	G
comp100049_c0_seq1	328	C	K	14	3	0.1765	2	2	66	71	0.98	1	1	5	9	2	1	A
comp100050_c0_seq1	956	A	K	15	2	0.1176	2	2	67	70	0.98	1	1	9	6	1	1	C
comp100050_c0_seq1	659	G	K	5	4	0.4444	2	2	69	71	0.98	1	1	3	2	1	3	C
comp100050_c0_seq1	331	G	K	14	2	0.125	2	2	68	69	0.98	1	1	8	6	1	1	T
comp100050_c0_seq1	849	G	K	9	2	0.1818	2	2	65	69	0.98	1	1	5	4	1	1	T
comp100050_c0_seq1	561	C	K	8	2	0.2	2	2	66	68	0.98	1	1	5	3	1	1	G
comp100050_c0_seq1	707	C	K	5	3	0.375	2	2	64	64	0.98	1	1	2	3	1	2	G
comp100051_c0_seq2	291	T	K	9	7	0.4375	2	2	63	63	0.98	1	1	3	6	1	6	G
comp100053_c0_seq1	162	A	K	90	2	0.0217	2	2	59	37	0.98	1	1	43	47	1	1	C
comp100053_c0_seq1	185	A	K	78	3	0.037	2	2	64	66	0.98	1	1	37	41	1	2	C
comp100053_c0_seq1	119	G	K	60	19	0.2405	2	2	63	67	0.98	1	1	36	24	12	7	C
comp100054_c0_seq1	181	A	K	16	2	0.1111	2	2	68	68	0.98	1	1	10	6	1	1	T
comp100054_c0_seq1	359	T	K	13	5	0.2778	2	2	65	64	0.98	1	1	6	7	3	2	A
comp100055_c0_seq2	55	G	K	1	7	0.875	2	1	71	70	0.98	1	1	1	0	7	0	T
comp100058_c0_seq1	34	T	K	5	3	0.375	2	1	65	51	0.98	1	1	4	1	3	0	A
comp100058_c0_seq1	110	G	K	14	3	0.1765	2	2	68	68	0.98	1	1	8	6	1	2	T
comp100059_c0_seq1	227	A	K	6	2	0.25	2	2	62	67	0.98	1	1	4	2	1	1	C
comp100059_c0_seq1	1038	A	K	3	12	0.8	2	2	70	63	0.98	1	1	2	1	4	8	C
comp100059_c0_seq1	254	T	K	7	3	0.3	2	2	69	68	0.98	1	1	3	4	2	1	A
comp100060_c0_seq2	56	C	K	25	7	0.2188	2	2	68	65	0.98	1	1	17	8	5	2	A
comp100060_c0_seq2	241	C	K	55	19	0.2568	2	2	67	68	0.98	1	1	30	25	4	15	A
comp100061_c0_seq1	132	A	K	7	3	0.3	2	2	64	54	0.98	1	1	3	4	2	1	T
comp100061_c0_seq1	229	A	K	4	5	0.5556	2	2	70	65	0.98	1	1	2	2	1	4	C
comp100061_c0_seq1	204	T	K	8	5	0.3846	2	2	65	69	0.98	1	1	3	5	1	4	G
comp100062_c0_seq1	162	C	K	15	2	0.1176	2	1	64	45	0.98	1	1	1	14	0	2	A
comp100062_c0_seq1	77	T	K	16	4	0.2	2	2	62	66	0.98	1	1	7	9	3	1	G
comp100063_c0_seq1	166	A	K	19	2	0.0952	2	1	66	68	0.98	1	1	9	10	2	0	T
comp100063_c0_seq1	97	G	K	8	3	0.2727	2	2	65	67	0.98	1	1	8	0	2	1	T
comp100063_c0_seq1	109	G	K	12	2	0.1429	2	1	66	71	0.98	1	1	10	2	2	0	T
comp100065_c0_seq1	245	T	K	7	4	0.3636	2	2	63	69	0.98	1	1	5	2	1	3	A
comp100065_c0_seq1	107	G	K	12	2	0.1429	2	1	65	71	0.98	1	1	7	5	2	0	T
comp100067_c0_seq6	431	A	K	6	3	0.3333	2	1	67	71	0.98	1	1	3	3	0	3	T
comp100067_c0_seq6	394	A	K	9	6	0.4	2	2	64	69	0.98	1	1	5	4	3	3	C
comp100067_c0_seq6	225	C	K	8	17	0.68	2	2	68	65	0.98	1	1	5	3	9	8	A
comp100067_c0_seq6	193	C	K	15	5	0.25	2	2	70	55	0.98	1	1	10	5	3	2	G
comp100068_c0_seq2	170	C	K	13	3	0.1875	2	2	63	65	0.98	1	1	9	4	1	2	A
comp100068_c0_seq2	233	C	K	9	4	0.3077	2	2	68	66	0.98	1	1	5	4	1	3	A
comp100068_c0_seq2	211	T	K	13	3	0.1875	2	2	67	69	0.98	1	1	6	7	2	1	A
comp100068_c0_seq2	181	G	K	11	5	0.3125	2	2	67	62	0.98	1	1	7	4	3	2	T
comp100068_c0_seq2	217	G	K	13	3	0.1875	2	2	66	69	0.98	1	1	6	7	2	1	T
comp100068_c0_seq2	115	T	K	4	5	0.5556	2	2	67	70	0.98	1	1	2	2	4	1	G
comp100069_c0_seq2	133	C	K	22	4	0.1538	2	2	66	71	0.98	1	1	12	10	1	3	A
comp100070_c0_seq2	310	A	K	4	5	0.5556	2	2	69	70	0.98	1	1	3	1	1	4	T
comp100070_c0_seq2	338	A	K	12	2	0.1429	2	2	63	71	0.98	1	1	6	6	1	1	T
comp100070_c0_seq2	343	G	K	5	7	0.5833	2	2	69	65	0.98	1	1	3	2	3	4	C
comp100071_c0_seq1	109	T	K	29	12	0.2927	2	2	66	66	0.98	1	1	18	11	6	6	G
comp100072_c0_seq1	274	T	K	15	6	0.2857	2	2	70	71	0.98	1	1	6	9	3	3	A
comp100073_c0_seq1	252	G	K	7	3	0.3	2	1	70	67	0.98	1	1	2	5	3	0	T
comp100075_c0_seq3	101	A	K	5	3	0.375	2	2	65	59	0.98	1	1	3	2	2	1	C
comp100075_c0_seq3	141	A	K	4	7	0.6364	2	2	62	67	0.98	1	1	1	3	3	4	C
comp100075_c0_seq3	126	T	K	6	6	0.5	2	2	62	63	0.98	1	1	3	3	2	4	A
comp100076_c0_seq1	156	C	K	6	9	0.6	2	2	58	64	0.98	1	1	2	4	4	5	A
comp100076_c0_seq1	145	G	K	14	2	0.125	2	2	64	70	0.98	1	1	6	8	1	1	C
comp100076_c0_seq1	146	G	K	6	10	0.625	2	2	67	64	0.98	1	1	2	4	5	5	C
comp100078_c0_seq1	158	C	K	54	28	0.3415	2	2	66	66	0.98	1	1	23	31	16	12	A
comp100078_c0_seq1	62	T	K	7	9	0.5294	2	2	58	59	0.98	1	1	5	2	8	1	A
comp100078_c0_seq1	132	G	K	49	27	0.3553	2	2	66	64	0.98	1	1	25	24	18	9	C
comp100079_c0_seq1	87	C	K	8	2	0.2	2	2	67	67	0.98	1	1	6	2	1	1	G
comp100079_c0_seq1	142	C	K	10	3	0.2308	2	2	67	53	0.98	1	1	7	3	1	2	G
comp100080_c0_seq3	191	A	K	8	2	0.2	2	1	66	71	0.98	1	1	4	4	0	2	T
comp100080_c0_seq3	129	T	K	5	8	0.6154	2	2	69	69	0.98	1	1	4	1	3	5	A
comp100080_c0_seq3	650	T	K	15	2	0.1176	2	1	64	71	0.98	1	1	7	8	2	0	A
comp100080_c0_seq3	199	G	K	6	4	0.4	2	2	68	67	0.98	1	1	3	3	1	3	T
comp100081_c0_seq2	661	A	K	6	2	0.25	2	1	70	71	0.98	1	1	4	2	2	0	C
comp100081_c0_seq2	674	G	K	8	2	0.2	2	1	64	70	0.98	1	1	4	4	2	0	T
comp100084_c0_seq2	498	C	K	10	5	0.3333	2	2	68	69	0.98	1	1	2	8	2	3	G
comp100085_c0_seq1	299	A	K	8	3	0.2727	2	1	69	70	0.98	1	1	6	2	3	0	C
comp100086_c0_seq1	912	A	K	9	2	0.1818	2	1	61	49	0.98	1	1	5	4	0	2	T
comp100086_c0_seq1	791	A	K	6	3	0.3333	2	2	71	47	0.98	1	1	5	1	2	1	C
comp100087_c0_seq2	442	A	K	3	7	0.7	2	2	69	63	0.98	1	1	2	1	3	4	T
comp100089_c0_seq1	160	A	K	14	12	0.4444	2	2	57	60	0.98	1	1	6	8	7	5	T
comp100089_c0_seq1	162	C	K	26	2	0.0714	2	2	62	66	0.98	1	1	13	13	1	1	A
comp100089_c0_seq1	182	G	K	23	2	0.08	2	2	65	66	0.98	1	1	11	12	1	1	C
comp100089_c0_seq1	248	G	K	12	3	0.2	2	2	64	67	0.98	1	1	6	6	2	1	C
comp100089_c0_seq1	249	G	K	12	3	0.2	2	2	65	69	0.98	1	1	7	5	2	1	C
comp100089_c0_seq1	196	C	K	24	2	0.0769	2	2	66	68	0.98	1	1	9	15	1	1	G
comp100089_c0_seq1	371	T	K	12	2	0.1429	2	2	66	70	0.98	1	1	5	7	1	1	G
comp100091_c0_seq1	165	C	K	15	4	0.2105	2	2	69	70	0.98	1	1	7	8	3	1	A
comp100091_c0_seq1	245	C	K	14	5	0.2632	2	1	69	61	0.98	1	1	4	10	5	0	G
comp100092_c0_seq1	380	G	K	5	3	0.375	2	2	68	70	0.98	1	1	2	3	2	1	T
comp100092_c0_seq1	243	T	K	10	7	0.4118	2	2	69	69	0.98	1	1	5	5	3	4	G
comp100092_c0_seq1	264	T	K	8	8	0.5	2	2	68	67	0.98	1	1	4	4	3	5	G
comp100093_c0_seq3	293	C	K	5	5	0.5	2	2	62	29	0.98	1	1	5	0	2	3	A
comp100093_c0_seq3	440	T	K	8	2	0.2	2	2	70	71	0.98	1	1	3	5	1	1	A
comp100094_c0_seq2	372	A	K	6	2	0.25	2	2	68	67	0.98	1	1	3	3	1	1	T
comp100094_c0_seq2	488	A	K	7	4	0.3636	2	2	65	69	0.98	1	1	3	4	3	1	T
comp100094_c0_seq2	450	A	K	5	3	0.375	2	2	57	66	0.98	1	1	3	2	1	2	C
comp100094_c0_seq2	535	T	K	7	2	0.2222	2	1	67	65	0.98	1	1	4	3	2	0	A
comp100094_c0_seq2	486	G	K	7	4	0.3636	2	2	67	69	0.98	1	1	3	4	3	1	T
comp100096_c0_seq1	402	C	K	17	2	0.1053	2	2	66	65	0.98	1	1	8	9	1	1	A
comp100097_c0_seq2	790	A	K	13	5	0.2778	2	2	64	62	0.98	1	1	3	10	2	3	T
comp100097_c0_seq2	305	T	K	8	3	0.2727	2	2	68	59	0.98	1	1	3	5	1	2	G
comp100098_c0_seq1	363	G	K	5	3	0.375	2	1	69	71	0.98	1	1	3	2	0	3	T
comp100099_c0_seq5	281	A	K	26	19	0.4222	2	2	67	67	0.98	1	1	11	15	5	14	T
comp100099_c0_seq5	229	A	K	10	5	0.3333	2	2	38	62	0.98	1	1	5	5	1	4	C
comp100099_c0_seq5	232	A	K	12	4	0.25	2	2	48	28	0.98	1	1	4	8	2	2	C
comp100099_c0_seq5	233	A	K	12	5	0.2941	2	2	33	61	0.98	1	1	5	7	1	4	C
comp100099_c0_seq5	79	T	K	20	10	0.3333	2	2	68	70	0.98	1	1	13	7	6	4	A
comp100099_c0_seq5	244	T	K	17	9	0.3462	2	2	56	47	0.98	1	1	3	14	3	6	A
comp100099_c0_seq5	312	T	K	49	2	0.0392	2	2	66	53	0.98	1	1	18	31	1	1	A
comp100100_c0_seq1	157	G	K	2	16	0.8889	2	2	69	66	0.98	1	1	2	0	9	7	T
comp100101_c0_seq1	535	C	K	11	4	0.2667	2	2	66	57	0.98	1	1	6	5	1	3	G
comp100104_c0_seq2	412	A	K	12	2	0.1429	2	2	66	68	0.98	1	1	4	8	1	1	C
comp100104_c0_seq2	301	C	K	9	5	0.3571	2	2	69	71	0.98	1	1	6	3	3	2	A
comp100107_c0_seq1	158	A	K	18	6	0.25	2	2	67	69	0.98	1	1	12	6	3	3	T
comp100107_c0_seq1	65	C	K	6	6	0.5	2	2	61	70	0.98	1	1	5	1	4	2	A
comp100107_c0_seq1	150	C	K	22	2	0.0833	2	1	67	71	0.98	1	1	15	7	0	2	A
comp100107_c0_seq1	231	G	K	12	5	0.2941	2	1	69	67	0.98	1	1	4	8	0	5	T
comp100107_c0_seq1	172	C	K	14	5	0.25	2	2	66	69	0.98	1	1	6	8	2	3	G
comp100109_c0_seq1	142	A	K	13	6	0.3158	2	2	69	63	0.98	1	1	6	7	4	2	T
comp100112_c0_seq1	78	A	K	7	16	0.6957	2	2	68	69	0.98	1	1	5	2	12	4	C
comp100112_c0_seq1	97	G	K	18	6	0.25	2	2	68	68	0.98	1	1	12	6	5	1	T
comp100112_c0_seq1	168	C	K	10	8	0.4444	2	2	68	68	0.98	1	1	5	5	3	5	G
comp100112_c0_seq1	115	T	K	19	11	0.3667	2	2	63	65	0.98	1	1	12	7	9	2	G
comp100112_c0_seq1	150	T	K	7	11	0.6111	2	2	64	68	0.98	1	1	5	2	8	3	G
comp100112_c0_seq1	242	T	K	6	7	0.5385	2	2	61	54	0.98	1	1	2	4	1	6	G
comp100114_c0_seq1	739	A	K	40	11	0.2157	2	2	66	67	0.98	1	1	14	26	8	3	T
comp100114_c0_seq1	669	C	K	47	4	0.0784	2	2	68	62	0.98	1	1	25	22	3	1	A
comp100114_c0_seq1	801	C	K	25	19	0.4318	2	2	69	67	0.98	1	1	9	16	12	7	G
comp100115_c0_seq1	575	A	K	8	3	0.2727	2	2	69	62	0.98	1	1	4	4	2	1	C
comp100115_c0_seq1	596	T	K	10	4	0.2857	2	2	68	67	0.98	1	1	5	5	2	2	A
comp100115_c0_seq1	104	G	K	5	4	0.4444	2	2	70	71	0.98	1	1	2	3	3	1	T
comp100116_c0_seq2	620	T	K	6	4	0.4	2	2	70	66	0.98	1	1	2	4	3	1	A
comp100118_c0_seq2	297	A	K	61	2	0.0317	2	2	67	67	0.98	1	1	24	37	1	1	T
comp100118_c0_seq2	129	C	K	26	10	0.2778	2	2	68	69	0.98	1	1	10	16	7	3	G
comp100126_c0_seq2	219	T	K	50	2	0.0385	2	1	66	70	0.98	1	1	26	24	2	0	A
comp100126_c0_seq2	485	G	K	52	2	0.037	2	2	67	52	0.98	1	1	26	26	1	1	T
comp100127_c0_seq1	413	A	K	7	2	0.2222	2	1	64	46	0.98	1	1	3	4	0	2	C
comp100127_c0_seq1	369	C	K	4	5	0.5556	2	2	69	65	0.98	1	1	3	1	2	3	G
comp100128_c0_seq1	208	A	K	13	7	0.35	2	2	66	61	0.98	1	1	6	7	5	2	T
comp100128_c0_seq1	211	A	K	13	7	0.35	2	2	68	61	0.98	1	1	6	7	5	2	C
comp100128_c0_seq1	431	T	K	16	2	0.1111	2	1	66	71	0.98	1	1	7	9	2	0	G
comp100129_c0_seq1	185	A	K	9	3	0.25	2	2	70	69	0.98	1	1	5	4	2	1	C
comp100129_c0_seq1	132	G	K	13	3	0.1875	2	2	69	70	0.98	1	1	7	6	2	1	C
comp100129_c0_seq1	231	C	K	16	7	0.3043	2	2	67	66	0.98	1	1	9	7	3	4	G
comp100130_c0_seq1	253	A	K	12	4	0.25	2	2	68	52	0.98	1	1	5	7	1	3	T
comp100130_c0_seq1	154	A	K	5	4	0.4444	2	2	68	54	0.98	1	1	3	2	2	2	C
comp100130_c0_seq1	303	A	K	12	9	0.4286	2	2	68	66	0.98	1	1	5	7	2	7	C
comp100131_c0_seq1	139	T	K	20	2	0.0909	2	2	68	68	0.98	1	1	12	8	1	1	A
comp100131_c0_seq1	85	G	K	12	7	0.3684	2	2	67	68	0.98	1	1	7	5	5	2	T
comp100133_c0_seq12	225	C	K	29	2	0.0645	2	2	66	54	0.98	1	1	15	14	1	1	A
comp100133_c0_seq12	240	T	K	21	9	0.3	2	2	65	66	0.98	1	1	13	8	4	5	A
comp100133_c0_seq12	125	C	K	7	13	0.65	2	2	67	65	0.98	1	1	3	4	8	5	G
comp100133_c0_seq12	176	C	K	12	11	0.4783	2	2	68	68	0.98	1	1	3	9	6	5	G
comp100134_c0_seq2	94	C	K	6	2	0.25	2	2	67	68	0.98	1	1	4	2	1	1	G
comp100134_c0_seq2	100	T	K	7	2	0.2222	2	2	68	68	0.98	1	1	4	3	1	1	G
comp100136_c0_seq1	469	T	K	6	2	0.25	2	2	66	62	0.98	1	1	3	3	1	1	A
comp100139_c0_seq2	58	T	K	6	3	0.3333	2	1	70	71	0.98	1	1	4	2	3	0	A
comp100140_c0_seq1	718	A	K	14	3	0.1765	2	2	67	55	0.98	1	1	6	8	2	1	T
comp100140_c0_seq1	663	C	K	11	2	0.1538	2	2	68	51	0.98	1	1	8	3	1	1	A
comp100140_c0_seq1	514	C	K	5	3	0.375	2	2	68	57	0.98	1	1	4	1	1	2	G
comp100141_c0_seq2	63	C	K	12	9	0.4286	2	2	65	67	0.98	1	1	11	1	6	3	G
comp100141_c0_seq2	210	C	K	26	3	0.1034	2	2	68	58	0.98	1	1	16	10	1	2	G
comp100141_c0_seq2	215	T	K	18	11	0.3793	2	2	68	65	0.98	1	1	13	5	4	7	G
comp100143_c0_seq1	260	C	K	7	2	0.2222	2	2	69	66	0.98	1	1	3	4	1	1	G
comp100144_c0_seq1	99	T	K	5	3	0.375	2	1	67	69	0.98	1	1	2	3	0	3	A
comp100145_c0_seq1	1055	A	K	26	12	0.3077	2	2	66	70	0.98	1	1	13	13	6	6	T
comp100145_c0_seq1	1580	A	K	38	2	0.05	2	2	66	68	0.98	1	1	31	7	1	1	T
comp100145_c0_seq1	2045	A	K	44	14	0.2414	2	2	68	66	0.98	1	1	11	33	11	3	T
comp100145_c0_seq1	1895	C	K	75	35	0.3182	2	2	66	69	0.98	1	1	43	32	19	16	A
comp100145_c0_seq1	1891	T	K	110	2	0.0179	2	2	67	69	0.98	1	1	64	46	1	1	A
comp100146_c0_seq1	142	A	K	15	4	0.2105	2	2	66	69	0.98	1	1	8	7	3	1	C
comp100146_c0_seq1	173	T	K	13	2	0.1333	2	2	67	71	0.98	1	1	5	8	1	1	A
comp100146_c0_seq1	241	T	K	2	7	0.7778	2	2	65	68	0.98	1	1	0	2	4	3	G
comp100147_c0_seq1	86	T	K	13	4	0.2353	2	2	68	49	0.98	1	1	10	3	3	1	A
comp100148_c0_seq1	375	A	K	55	3	0.0517	2	2	68	70	0.98	1	1	31	24	1	2	T
comp100148_c0_seq1	114	G	K	16	11	0.4074	2	2	67	68	0.98	1	1	6	10	7	4	T
comp100150_c0_seq3	242	T	K	13	4	0.2353	2	2	70	69	0.98	1	1	4	9	1	3	A
comp100150_c0_seq3	285	T	K	6	3	0.3333	2	1	69	44	0.98	1	1	1	5	0	3	A
comp100151_c0_seq1	169	T	K	10	4	0.2857	2	2	58	70	0.98	1	1	6	4	2	2	A
comp100151_c0_seq1	168	G	K	10	3	0.2308	2	2	65	70	0.98	1	1	6	4	2	1	C
comp100152_c0_seq1	59	C	K	8	2	0.2	2	1	70	19	0.98	1	1	7	1	2	0	A
comp100152_c0_seq1	112	T	K	47	2	0.0408	2	1	68	70	0.98	1	1	33	14	2	0	A
comp100152_c0_seq1	1102	T	K	30	14	0.3182	2	2	66	66	0.98	1	1	12	18	6	8	A
comp100152_c0_seq1	262	G	K	83	24	0.2243	2	2	67	64	0.98	1	1	38	45	14	10	T
comp100152_c0_seq1	56	T	K	8	2	0.2	2	1	70	19	0.98	1	1	7	1	2	0	G
comp100152_c0_seq1	148	T	K	72	2	0.027	2	2	67	69	0.98	1	1	39	33	1	1	G
comp100154_c0_seq2	334	T	K	6	2	0.25	2	1	69	45	0.98	1	1	3	3	2	0	A
comp100154_c0_seq2	228	G	K	2	10	0.8333	2	2	70	64	0.98	1	1	0	2	5	5	T
comp100154_c0_seq2	113	C	K	7	5	0.4167	2	2	67	69	0.98	1	1	5	2	4	1	G
comp100155_c0_seq2	1404	A	K	6	10	0.625	2	2	70	66	0.98	1	1	0	6	5	5	T
comp100155_c0_seq2	1269	G	K	15	5	0.25	2	2	68	67	0.98	1	1	9	6	2	3	C
comp100156_c0_seq1	139	T	K	6	6	0.4615	2	2	69	69	0.98	1	1	3	3	2	4	G
comp100157_c0_seq4	133	G	K	15	2	0.1176	2	2	68	70	0.98	1	1	11	4	1	1	C
comp100158_c0_seq1	324	T	K	6	3	0.3333	2	2	71	68	0.98	1	1	3	3	1	2	A
comp100158_c0_seq1	325	T	K	5	4	0.4444	2	2	69	71	0.98	1	1	2	3	2	2	A
comp100160_c0_seq1	527	G	K	17	9	0.3462	2	2	67	65	0.98	1	1	10	7	4	5	C
comp100161_c0_seq2	294	A	K	18	6	0.25	2	2	66	70	0.98	1	1	7	11	3	3	C
comp100161_c0_seq2	227	G	K	27	6	0.1818	2	2	68	68	0.98	1	1	13	14	5	1	C
comp100161_c0_seq2	233	G	K	17	15	0.4688	2	2	65	68	0.98	1	1	9	8	8	7	T
comp100162_c0_seq1	427	A	K	5	3	0.375	2	2	68	56	0.98	1	1	3	2	1	2	C
comp100163_c0_seq1	655	A	K	9	2	0.1818	2	2	68	68	0.98	1	1	6	3	1	1	C
comp100163_c0_seq1	664	C	K	11	2	0.1538	2	2	69	58	0.98	1	1	7	4	1	1	G
comp100163_c0_seq1	859	C	K	4	4	0.5	2	2	70	69	0.98	1	1	2	2	1	3	G
comp100165_c0_seq1	507	T	K	3	9	0.75	2	2	55	69	0.98	1	1	2	1	4	5	G
comp100167_c0_seq1	598	T	K	9	3	0.25	2	2	68	69	0.98	1	1	5	4	2	1	A
comp100167_c0_seq1	724	T	K	8	4	0.3333	2	2	69	59	0.98	1	1	5	3	2	2	G
comp100169_c0_seq3	204	T	K	19	4	0.1739	2	2	66	69	0.98	1	1	7	12	2	2	A
comp100170_c0_seq3	394	T	K	5	4	0.4444	2	2	67	68	0.98	1	1	3	2	2	2	G
comp100170_c0_seq3	469	T	K	5	3	0.375	2	2	67	66	0.98	1	1	3	2	1	2	G
comp100171_c0_seq1	272	G	K	0	11	1	2	2	0	65	0.98	0	1	0	0	7	4	T
comp100174_c0_seq1	61	A	K	11	2	0.1538	2	2	69	68	0.98	1	1	9	2	1	1	C
comp100175_c0_seq1	206	C	K	7	2	0.2222	2	2	68	67	0.98	1	1	4	3	1	1	A
comp100176_c0_seq1	87	A	K	13	2	0.1333	2	2	70	68	0.98	1	1	10	3	1	1	C
comp100176_c0_seq1	418	A	K	14	5	0.2632	2	2	70	61	0.98	1	1	6	8	2	3	C
comp100176_c0_seq1	314	T	K	23	3	0.1154	2	2	67	57	0.98	1	1	11	12	2	1	A
comp100176_c0_seq1	198	G	K	19	3	0.1364	2	2	66	67	0.98	1	1	8	11	1	2	C
comp100177_c0_seq1	340	A	K	11	5	0.3125	2	2	70	63	0.98	1	1	3	8	1	4	C
comp100177_c0_seq1	345	T	K	11	4	0.2667	2	1	69	70	0.98	1	1	3	8	0	4	A
comp100177_c0_seq1	125	G	K	31	4	0.1143	2	2	66	54	0.98	1	1	26	5	3	1	T
comp100178_c0_seq2	184	G	K	8	2	0.2	2	1	68	47	0.98	1	1	2	6	0	2	T
comp100178_c0_seq2	178	C	K	3	6	0.6667	2	2	63	61	0.98	1	1	1	2	1	5	G
comp100179_c0_seq2	1366	A	K	29	7	0.1944	2	2	68	68	0.98	1	1	11	18	4	3	T
comp100179_c0_seq2	1524	A	K	31	4	0.1143	2	2	68	67	0.98	1	1	13	18	1	3	T
comp100179_c0_seq2	1031	A	K	18	4	0.1818	2	2	67	61	0.98	1	1	11	7	3	1	C
comp100179_c0_seq2	1032	T	K	18	4	0.1818	2	2	67	60	0.98	1	1	11	7	3	1	A
comp100179_c0_seq2	984	C	K	11	3	0.2143	2	2	68	62	0.98	1	1	7	4	2	1	G
comp100183_c0_seq1	179	G	K	9	2	0.1818	2	2	70	70	0.98	1	1	4	5	1	1	T
comp100183_c0_seq1	111	T	K	7	2	0.2222	2	1	70	71	0.98	1	1	7	0	2	0	G
comp100184_c0_seq3	159	A	K	15	11	0.4231	2	2	69	69	0.98	1	1	7	8	7	4	T
comp100184_c0_seq3	239	A	K	46	13	0.2203	2	2	66	69	0.98	1	1	15	31	3	10	T
comp100186_c0_seq2	132	A	K	17	2	0.1053	2	1	63	67	0.98	1	1	7	10	0	2	T
comp100187_c0_seq1	63	G	K	11	11	0.5	2	2	69	69	0.98	1	1	6	5	9	2	T
comp100187_c0_seq1	148	G	K	29	7	0.1944	2	2	65	65	0.98	1	1	12	17	5	2	T
comp100188_c0_seq1	161	A	K	23	6	0.2069	2	2	67	70	0.98	1	1	13	10	1	5	T
comp100188_c0_seq1	71	A	K	12	5	0.2941	2	2	65	70	0.98	1	1	7	5	3	2	C
comp100188_c0_seq1	200	C	K	24	5	0.1724	2	2	66	67	0.98	1	1	12	12	1	4	A
comp100188_c0_seq1	103	T	K	12	7	0.3684	2	2	66	66	0.98	1	1	6	6	4	3	A
comp100188_c0_seq1	253	T	K	8	4	0.3333	2	2	61	70	0.98	1	1	1	7	2	2	A
comp100190_c0_seq1	177	C	K	12	2	0.1429	2	2	64	65	0.98	1	1	5	7	1	1	A
comp100190_c0_seq1	307	T	K	7	2	0.2222	2	1	68	61	0.98	1	1	3	4	2	0	A
comp100192_c0_seq1	242	A	K	54	4	0.069	2	2	67	53	0.98	1	1	26	28	3	1	T
comp100192_c0_seq1	600	A	K	23	3	0.1154	2	2	68	58	0.98	1	1	10	13	2	1	T
comp100192_c0_seq1	288	T	K	36	5	0.122	2	2	65	70	0.98	1	1	18	18	2	3	G
comp100192_c0_seq1	541	T	K	37	8	0.1778	2	2	66	65	0.98	1	1	18	19	4	4	G
comp100193_c0_seq4	438	T	K	5	6	0.5455	2	1	69	71	0.98	1	1	3	2	0	6	A
comp100193_c0_seq4	435	T	K	5	6	0.5455	2	1	69	71	0.98	1	1	3	2	0	6	G
comp100194_c0_seq1	425	A	K	33	5	0.1316	2	2	63	60	0.98	1	1	14	19	1	4	T
comp100194_c0_seq1	857	A	K	9	15	0.625	2	2	67	65	0.98	1	1	2	7	6	9	T
comp100194_c0_seq1	426	A	K	32	5	0.1351	2	2	65	60	0.98	1	1	13	19	1	4	C
comp100194_c0_seq1	149	T	K	55	7	0.1129	2	2	67	69	0.98	1	1	32	23	5	2	A
comp100194_c0_seq1	341	C	K	38	28	0.4242	2	2	66	63	0.98	1	1	15	23	11	17	G
comp100194_c0_seq1	316	T	K	40	26	0.3939	2	2	65	63	0.98	1	1	14	26	13	13	G
comp100197_c0_seq1	102	C	K	5	4	0.4444	2	2	68	69	0.98	1	1	2	3	2	2	G
comp100198_c0_seq1	1469	A	K	72	9	0.1111	2	2	68	69	0.98	1	1	37	35	4	5	T
comp100198_c0_seq1	1062	A	K	60	12	0.1667	2	2	67	65	0.98	1	1	31	29	7	5	C
comp100198_c0_seq1	1540	A	K	27	5	0.1562	2	2	68	70	0.98	1	1	9	18	2	3	C
comp100198_c0_seq1	358	C	K	20	2	0.0909	2	1	66	71	0.98	1	1	12	8	0	2	A
comp100198_c0_seq1	753	C	K	27	11	0.2895	2	2	69	68	0.98	1	1	19	8	8	3	A
comp100198_c0_seq1	1010	C	K	73	2	0.0267	2	2	67	67	0.98	1	1	39	34	1	1	A
comp100198_c0_seq1	1100	T	K	92	2	0.0213	2	2	67	49	0.98	1	1	44	48	1	1	A
comp100198_c0_seq1	1142	G	K	63	18	0.2222	2	2	67	67	0.98	1	1	29	34	12	6	T
comp100198_c0_seq1	175	C	K	21	5	0.1923	2	2	64	68	0.98	1	1	10	11	3	2	G
comp100198_c0_seq1	162	T	K	23	5	0.1786	2	2	65	69	0.98	1	1	11	12	3	2	G
comp100199_c0_seq1	232	A	K	90	2	0.0215	2	2	66	66	0.98	1	1	53	37	1	1	C
comp100199_c0_seq1	287	A	K	83	2	0.0235	2	2	66	66	0.98	1	1	45	38	1	1	C
comp100199_c0_seq1	148	C	K	96	8	0.0769	2	2	67	67	0.98	1	1	46	50	5	3	A
comp100199_c0_seq1	223	C	K	88	2	0.0222	2	1	66	62	0.98	1	1	52	36	2	0	A
comp100199_c0_seq1	74	G	K	67	4	0.0563	2	1	67	64	0.98	1	1	47	20	4	0	T
comp100199_c0_seq1	187	G	K	84	6	0.0667	2	2	67	70	0.98	1	1	46	38	3	3	T
comp100199_c0_seq1	438	C	K	95	4	0.0404	2	2	67	69	0.98	1	1	47	48	3	1	G
comp100199_c0_seq1	404	T	K	94	2	0.0208	2	1	67	71	0.98	1	1	51	43	2	0	G
comp100200_c0_seq1	300	A	K	11	5	0.3125	2	2	68	68	0.98	1	1	6	5	3	2	T
comp100200_c0_seq1	338	C	K	14	11	0.44	2	2	58	65	0.98	1	1	9	5	8	3	A
comp100200_c0_seq1	582	G	K	6	2	0.25	2	2	65	57	0.98	1	1	0	6	1	1	T
comp100200_c0_seq1	337	C	K	12	11	0.4783	2	2	64	65	0.98	1	1	8	4	8	3	G
comp100201_c0_seq1	125	A	K	7	2	0.2222	2	2	70	71	0.98	1	1	6	1	1	1	T
comp100201_c0_seq1	114	T	K	6	2	0.25	2	1	58	68	0.98	1	1	5	1	2	0	A
comp100201_c0_seq1	145	G	K	9	2	0.1818	2	2	68	65	0.98	1	1	7	2	1	1	T
comp100201_c0_seq1	353	G	K	2	6	0.75	2	2	70	63	0.98	1	1	1	1	3	3	T
comp100202_c0_seq1	134	A	K	10	2	0.1667	2	2	69	68	0.98	1	1	3	7	1	1	T
comp100202_c0_seq1	204	A	K	5	4	0.4444	2	2	46	65	0.98	1	1	2	3	1	3	C
comp100202_c0_seq1	98	T	K	6	3	0.3333	2	1	67	69	0.98	1	1	4	2	3	0	A
comp100202_c0_seq1	205	T	K	7	2	0.2222	2	1	64	28	0.98	1	1	3	4	0	2	A
comp100202_c0_seq1	118	G	K	7	3	0.3	2	1	68	68	0.98	1	1	1	6	3	0	C
comp100202_c0_seq1	177	G	K	6	5	0.4545	2	2	70	65	0.98	1	1	1	5	2	3	C
comp100203_c0_seq1	75	T	K	14	2	0.125	2	1	66	69	0.98	1	1	9	5	2	0	A
comp100203_c0_seq1	179	T	K	41	2	0.0465	2	1	68	69	0.98	1	1	19	22	0	2	G
comp100204_c0_seq1	94	C	K	11	5	0.3125	2	2	62	69	0.98	1	1	7	4	2	3	A
comp100204_c0_seq1	508	C	K	8	4	0.3333	2	2	69	62	0.98	1	1	1	7	1	3	A
comp100204_c0_seq1	445	T	K	16	8	0.3333	2	2	67	68	0.98	1	1	6	10	5	3	A
comp100204_c0_seq1	511	G	K	6	6	0.5	2	2	67	56	0.98	1	1	0	6	2	4	T
comp100204_c0_seq1	411	T	K	20	5	0.2	2	2	66	66	0.98	1	1	8	12	2	3	G
comp100206_c0_seq1	350	A	K	9	16	0.64	2	2	69	66	0.98	1	1	5	4	12	4	C
comp100206_c0_seq1	96	C	K	21	4	0.16	2	2	65	68	0.98	1	1	11	10	3	1	A
comp100206_c0_seq1	221	C	K	6	4	0.4	2	2	69	58	0.98	1	1	0	6	3	1	A
comp100206_c0_seq1	405	G	K	10	8	0.4444	2	2	68	57	0.98	1	1	7	3	2	6	C
comp100206_c0_seq1	414	G	K	9	7	0.4375	2	2	65	42	0.98	1	1	7	2	2	5	C
comp100207_c0_seq1	487	T	K	6	2	0.25	2	1	68	63	0.98	1	1	3	3	0	2	G
comp100208_c0_seq2	191	A	K	17	4	0.1905	2	2	66	64	0.98	1	1	7	10	2	2	T
comp100209_c0_seq1	481	T	K	37	11	0.2292	2	2	67	64	0.98	1	1	20	17	2	9	A
comp100209_c0_seq1	413	G	K	36	4	0.1	2	2	65	68	0.98	1	1	26	10	3	1	C
comp100209_c0_seq1	492	G	K	37	8	0.1778	2	2	66	69	0.98	1	1	20	17	2	6	C
comp100209_c0_seq1	464	G	K	33	13	0.2826	2	2	67	66	0.98	1	1	22	11	4	9	T
comp100209_c0_seq1	441	T	K	22	26	0.5417	2	2	67	60	0.98	1	1	18	4	14	12	G
comp100211_c0_seq2	182	A	K	7	6	0.4615	2	2	67	60	0.98	1	1	4	3	3	3	T
comp100212_c0_seq1	272	T	K	8	8	0.5	2	2	67	61	0.98	1	1	4	4	3	5	A
comp100212_c0_seq1	307	T	K	4	7	0.6364	2	2	65	65	0.98	1	1	1	3	4	3	A
comp100213_c0_seq1	525	A	K	10	2	0.1667	2	2	68	45	0.98	1	1	5	5	1	1	C
comp100213_c0_seq1	639	G	K	6	3	0.3333	2	2	68	68	0.98	1	1	2	4	1	2	T
comp100214_c0_seq1	149	C	K	6	4	0.4	2	2	65	63	0.98	1	1	3	3	2	2	A
comp100214_c0_seq1	125	T	K	6	3	0.3333	2	2	64	68	0.98	1	1	3	3	1	2	G
comp100216_c0_seq1	94	A	K	21	5	0.1923	2	2	67	69	0.98	1	1	11	10	3	2	T
comp100216_c0_seq1	64	G	K	15	4	0.2105	2	2	66	69	0.98	1	1	8	7	2	2	C
comp100217_c0_seq1	247	A	K	30	2	0.0625	2	1	67	68	0.98	1	1	11	19	0	2	T
comp100217_c0_seq1	96	T	K	73	2	0.0267	2	2	46	67	0.98	1	1	50	23	1	1	A
comp100217_c0_seq1	142	T	K	67	23	0.2556	2	2	64	60	0.98	1	1	42	25	11	12	G
comp100217_c0_seq1	287	T	K	8	2	0.2	2	2	64	70	0.98	1	1	1	7	1	1	G
comp100218_c0_seq2	96	T	K	20	2	0.0909	2	2	67	69	0.98	1	1	10	10	1	1	A
comp100218_c0_seq2	231	T	K	24	2	0.0769	2	2	67	69	0.98	1	1	14	10	1	1	A
comp100218_c0_seq2	358	T	K	28	6	0.1765	2	2	66	62	0.98	1	1	14	14	2	4	G
comp100219_c0_seq2	193	A	K	11	4	0.2667	2	2	65	65	0.98	1	1	6	5	3	1	C
comp100221_c0_seq1	58	A	K	14	12	0.4615	2	2	69	68	0.98	1	1	9	5	6	6	T
comp100221_c0_seq1	108	A	K	35	5	0.125	2	2	68	70	0.98	1	1	15	20	2	3	T
comp100221_c0_seq1	164	T	K	5	9	0.6429	2	2	62	68	0.98	1	1	2	3	2	7	A
comp100222_c0_seq1	311	T	K	5	6	0.5455	2	2	67	59	0.98	1	1	2	3	3	3	A
comp100223_c0_seq1	93	G	K	19	4	0.1739	2	2	68	69	0.98	1	1	13	6	2	2	C
comp100223_c0_seq1	205	G	K	41	8	0.1633	2	2	66	66	0.98	1	1	18	23	3	5	C
comp100223_c0_seq1	483	G	K	19	11	0.3667	2	2	69	66	0.98	1	1	8	11	7	4	C
comp100223_c0_seq1	183	T	K	37	6	0.1395	2	2	68	68	0.98	1	1	21	16	4	2	G
comp100227_c0_seq17	85	T	K	7	2	0.2222	2	2	63	68	0.98	1	1	6	1	1	1	G
comp100228_c0_seq15	297	C	K	20	2	0.0909	2	1	66	67	0.98	1	1	8	12	0	2	G
comp100229_c0_seq1	95	T	K	6	2	0.25	2	1	68	58	0.98	1	1	3	3	2	0	G
comp100230_c0_seq1	202	G	K	10	7	0.4118	2	2	65	68	0.98	1	1	4	6	3	4	C
comp100230_c0_seq1	364	C	K	5	7	0.5833	2	2	66	62	0.98	1	1	1	4	3	4	G
comp100230_c0_seq1	170	T	K	12	2	0.1429	2	2	65	67	0.98	1	1	6	6	1	1	G
comp100230_c0_seq1	318	T	K	12	3	0.2	2	2	66	68	0.98	1	1	5	7	2	1	G
comp100231_c0_seq1	711	A	K	10	4	0.2857	2	2	65	58	0.98	1	1	3	7	1	3	T
comp100231_c0_seq1	340	C	K	10	5	0.3333	2	2	64	61	0.98	1	1	5	5	3	2	A
comp100231_c0_seq1	204	T	K	12	4	0.25	2	2	64	67	0.98	1	1	8	4	2	2	A
comp100231_c0_seq1	208	G	K	15	2	0.1176	2	1	59	64	0.98	1	1	8	7	2	0	C
comp100231_c0_seq1	466	G	K	10	9	0.4737	2	2	62	66	0.98	1	1	3	7	6	3	C
comp100231_c0_seq1	607	G	K	34	7	0.1707	2	2	66	62	0.98	1	1	13	21	1	6	C
comp100231_c0_seq1	369	G	K	8	2	0.2	2	1	67	66	0.98	1	1	4	4	0	2	T
comp100231_c0_seq1	449	G	K	17	5	0.2273	2	2	55	65	0.98	1	1	8	9	3	2	T
comp100231_c0_seq1	658	G	K	29	15	0.3409	2	2	65	63	0.98	1	1	12	17	6	9	T
comp100231_c0_seq1	334	C	K	10	5	0.3333	2	2	65	61	0.98	1	1	5	5	3	2	G
comp100231_c0_seq1	373	C	K	9	2	0.1818	2	2	63	71	0.98	1	1	4	5	1	1	G
comp100231_c0_seq1	445	T	K	8	13	0.619	2	2	65	59	0.98	1	1	3	5	7	6	G
comp100231_c0_seq1	502	T	K	27	2	0.069	2	1	66	66	0.98	1	1	17	10	0	2	G
comp100234_c0_seq1	209	A	K	10	8	0.4444	2	2	68	69	0.98	1	1	4	6	5	3	C
comp100234_c0_seq1	321	G	K	5	3	0.375	2	2	66	66	0.98	1	1	3	2	1	2	C
comp100234_c0_seq1	275	C	K	7	3	0.3	2	2	65	67	0.98	1	1	2	5	1	2	G
comp100234_c0_seq1	299	T	K	3	6	0.6667	2	2	62	66	0.98	1	1	2	1	3	3	G
comp100235_c0_seq1	174	A	K	19	2	0.0952	2	2	65	68	0.98	1	1	6	13	1	1	C
comp100235_c0_seq1	183	A	K	18	2	0.1	2	2	67	67	0.98	1	1	5	13	1	1	C
comp100235_c0_seq1	131	G	K	22	2	0.0833	2	2	64	68	0.98	1	1	11	11	1	1	C
comp100236_c0_seq5	162	T	K	23	4	0.1481	2	2	67	71	0.98	1	1	7	16	1	3	G
comp100236_c0_seq5	356	T	K	18	4	0.1818	2	2	64	64	0.98	1	1	10	8	2	2	G
comp100240_c0_seq1	620	A	K	11	4	0.2667	2	1	67	66	0.98	1	1	5	6	0	4	T
comp100240_c0_seq1	656	A	K	5	3	0.3333	2	2	59	70	0.98	1	1	2	3	1	2	C
comp100240_c0_seq1	622	C	K	13	2	0.1333	2	1	67	63	0.98	1	1	5	8	0	2	A
comp100240_c0_seq1	502	T	K	14	2	0.125	2	2	67	71	0.98	1	1	6	8	1	1	A
comp100240_c0_seq1	557	G	K	16	4	0.2	2	2	64	57	0.98	1	1	5	11	3	1	C
comp100242_c0_seq1	316	C	K	14	2	0.125	2	2	69	67	0.98	1	1	5	9	1	1	A
comp100242_c0_seq1	354	G	K	1	8	0.8889	2	2	71	54	0.98	1	1	0	1	2	6	C
comp100242_c0_seq1	293	G	K	14	2	0.125	2	2	66	68	0.98	1	1	5	9	1	1	T
comp100242_c0_seq1	223	T	K	61	3	0.0469	2	1	65	71	0.98	1	1	20	41	3	0	G
comp100243_c0_seq1	238	C	K	24	7	0.2258	2	2	65	62	0.98	1	1	12	12	4	3	A
comp100243_c0_seq1	365	C	K	19	6	0.24	2	2	66	67	0.98	1	1	7	12	2	4	A
comp100243_c0_seq1	315	C	K	27	11	0.2895	2	2	65	60	0.98	1	1	15	12	4	7	G
comp100243_c0_seq1	151	T	K	11	2	0.1538	2	1	65	66	0.98	1	1	6	5	2	0	G
comp100244_c0_seq1	156	T	K	5	5	0.5	2	1	65	68	0.98	1	1	4	1	0	5	G
comp100245_c0_seq3	146	T	K	8	2	0.2	2	2	70	68	0.98	1	1	5	3	1	1	A
comp100247_c0_seq1	154	C	K	17	11	0.3929	2	2	68	69	0.98	1	1	10	7	7	4	A
comp100247_c0_seq1	227	C	K	15	8	0.2963	2	2	65	64	0.98	1	1	6	9	3	5	A
comp100247_c0_seq1	227	C	K	15	4	0.1481	2	2	65	69	0.98	1	1	6	9	2	2	A
comp100249_c0_seq3	176	A	K	12	3	0.2	2	2	68	69	0.98	1	1	7	5	2	1	T
comp100249_c0_seq3	290	C	K	9	2	0.1818	2	1	68	70	0.98	1	1	6	3	0	2	A
comp100249_c0_seq3	341	C	K	0	12	1	2	2	0	69	0.98	0	1	0	0	4	8	A
comp100249_c0_seq3	104	T	K	6	2	0.25	2	2	69	47	0.98	1	1	3	3	1	1	A
comp100251_c0_seq1	449	A	K	5	3	0.375	2	2	66	68	0.98	1	1	2	3	2	1	T
comp100252_c0_seq2	190	C	K	6	2	0.25	2	2	69	71	0.98	1	1	3	3	1	1	A
comp100252_c0_seq2	187	T	K	6	2	0.25	2	2	69	71	0.98	1	1	3	3	1	1	G
comp100253_c0_seq3	387	C	K	7	2	0.2222	2	2	63	55	0.98	1	1	2	5	1	1	G
comp100254_c0_seq1	668	C	K	63	2	0.0308	2	2	66	68	0.98	1	1	30	33	1	1	A
comp100254_c0_seq1	678	G	K	69	2	0.0282	2	2	64	60	0.98	1	1	33	36	1	1	T
comp100255_c0_seq4	315	A	K	27	5	0.1562	2	2	69	64	0.98	1	1	13	14	2	3	T
comp100255_c0_seq4	371	T	K	21	2	0.087	2	1	69	70	0.98	1	1	11	10	2	0	G
comp100255_c0_seq4	449	T	K	9	2	0.1818	2	2	67	68	0.98	1	1	5	4	1	1	G
comp100256_c0_seq1	89	A	K	7	14	0.6667	2	2	66	61	0.98	1	1	4	3	6	8	T
comp100256_c0_seq1	139	A	K	22	8	0.2667	2	2	69	61	0.98	1	1	13	9	5	3	T
comp100256_c0_seq1	283	T	K	18	27	0.6	2	2	68	67	0.98	1	1	9	9	13	14	A
comp100256_c0_seq1	304	T	K	24	12	0.3333	2	2	69	70	0.98	1	1	10	14	3	9	A
comp100256_c0_seq1	127	G	K	22	6	0.2143	2	2	65	70	0.98	1	1	13	9	3	3	C
comp100256_c0_seq1	134	T	K	21	7	0.25	2	2	68	67	0.98	1	1	12	9	5	2	G
comp100257_c0_seq2	202	C	K	3	5	0.625	2	2	69	68	0.98	1	1	1	2	4	1	A
comp100257_c0_seq2	243	T	K	6	2	0.25	2	2	67	70	0.98	1	1	3	3	1	1	A
comp100258_c0_seq1	375	G	K	30	2	0.0625	2	1	64	71	0.98	1	1	10	20	0	2	T
comp100258_c0_seq1	327	C	K	37	3	0.075	2	2	68	67	0.98	1	1	16	21	1	2	G
comp100259_c0_seq1	822	A	K	22	4	0.1538	2	2	69	56	0.98	1	1	10	12	2	2	T
comp100259_c0_seq1	174	G	K	14	7	0.3333	2	2	68	63	0.98	1	1	10	4	2	5	C
comp100259_c0_seq1	364	G	K	23	5	0.1786	2	2	68	68	0.98	1	1	12	11	2	3	T
comp100259_c0_seq1	163	C	K	12	8	0.4	2	2	66	70	0.98	1	1	9	3	3	5	G
comp100259_c0_seq1	276	T	K	17	3	0.15	2	2	68	66	0.98	1	1	9	8	2	1	G
comp100261_c0_seq1	446	A	K	10	4	0.2857	2	2	66	68	0.98	1	1	5	5	2	2	C
comp100262_c0_seq2	268	T	K	13	7	0.3333	2	2	69	63	0.98	1	1	8	5	3	4	A
comp100262_c0_seq2	196	C	K	20	2	0.0909	2	2	67	68	0.98	1	1	11	9	1	1	G
comp100263_c0_seq1	100	A	K	6	6	0.5	2	2	70	66	0.98	1	1	4	2	4	2	T
comp100265_c0_seq1	248	A	K	35	6	0.1463	2	2	65	59	0.98	1	1	12	23	3	3	C
comp100265_c0_seq1	289	A	K	22	2	0.0833	2	1	64	69	0.98	1	1	7	15	0	2	C
comp100265_c0_seq1	323	A	K	11	3	0.2143	2	1	66	70	0.98	1	1	2	9	0	3	C
comp100265_c0_seq1	107	C	K	32	11	0.2558	2	2	66	66	0.98	1	1	17	15	7	4	A
comp100266_c0_seq1	229	A	K	6	4	0.4	2	2	65	70	0.98	1	1	3	3	2	2	T
comp100266_c0_seq1	231	A	K	6	4	0.4	2	2	65	71	0.98	1	1	4	2	2	2	T
comp100266_c0_seq1	203	C	K	5	6	0.5455	2	2	66	70	0.98	1	1	3	2	3	3	G
comp100266_c0_seq1	230	C	K	7	4	0.3636	2	2	58	71	0.98	1	1	4	3	2	2	G
comp100267_c0_seq1	73	A	K	9	2	0.1818	2	2	65	68	0.98	1	1	7	2	1	1	T
comp100267_c0_seq1	265	A	K	29	2	0.0645	2	2	67	70	0.98	1	1	16	13	1	1	T
comp100267_c0_seq1	304	A	K	14	8	0.3636	2	2	65	69	0.98	1	1	5	9	4	4	T
comp100267_c0_seq1	70	G	K	6	5	0.4545	2	2	68	62	0.98	1	1	5	1	3	2	T
comp100267_c0_seq1	120	G	K	16	3	0.1579	2	2	64	69	0.98	1	1	11	5	1	2	T
comp100268_c0_seq1	456	C	K	14	2	0.125	2	2	67	71	0.98	1	1	7	7	1	1	G
comp100270_c0_seq1	282	A	K	12	8	0.4	2	2	70	67	0.98	1	1	6	6	6	2	T
comp100270_c0_seq1	444	A	K	2	7	0.7778	2	2	71	67	0.98	1	1	1	1	2	5	T
comp100270_c0_seq1	321	A	K	15	9	0.375	2	2	68	64	0.98	1	1	8	7	3	6	C
comp100270_c0_seq1	290	C	K	17	4	0.1905	2	2	69	63	0.98	1	1	10	7	3	1	A
comp100270_c0_seq1	357	G	K	18	2	0.1	2	1	68	70	0.98	1	1	9	9	0	2	C
comp100270_c0_seq1	396	G	K	16	4	0.2	2	2	65	69	0.98	1	1	8	8	1	3	T
comp100270_c0_seq1	461	G	K	7	2	0.2222	2	1	69	71	0.98	1	1	4	3	0	2	T
comp100273_c0_seq1	1225	G	K	9	3	0.25	2	2	68	69	0.98	1	1	7	2	2	1	T
comp100274_c0_seq1	100	C	K	11	2	0.1538	2	2	67	67	0.98	1	1	8	3	1	1	A
comp100275_c0_seq1	143	T	K	3	7	0.7	2	2	60	67	0.98	1	1	1	2	4	3	G
comp100276_c0_seq2	67	A	K	11	2	0.1538	2	2	65	18	0.98	1	1	4	7	1	1	C
comp100278_c0_seq1	523	G	K	8	2	0.2	2	2	68	67	0.98	1	1	4	4	1	1	C
comp100279_c0_seq1	251	C	K	19	3	0.1364	2	2	67	64	0.98	1	1	13	6	1	2	A
comp100279_c0_seq1	470	G	K	19	12	0.3871	2	2	63	61	0.98	1	1	8	11	7	5	C
comp100279_c0_seq1	305	C	K	32	2	0.0588	2	1	65	71	0.98	1	1	17	15	0	2	G
comp100281_c0_seq2	722	A	K	45	7	0.1346	2	2	68	68	0.98	1	1	18	27	4	3	T
comp100281_c0_seq2	418	C	K	78	7	0.0824	2	2	65	67	0.98	1	1	33	45	1	6	A
comp100281_c0_seq2	720	C	K	44	9	0.1698	2	2	68	69	0.98	1	1	18	26	5	4	A
comp100281_c0_seq2	279	G	K	76	2	0.0256	2	2	67	65	0.98	1	1	36	40	1	1	T
comp100281_c0_seq2	282	G	K	79	2	0.0247	2	2	67	66	0.98	1	1	39	40	1	1	T
comp100281_c0_seq2	797	G	K	14	3	0.1765	2	2	65	69	0.98	1	1	6	8	2	1	T
comp100281_c0_seq2	281	C	K	78	2	0.025	2	2	67	69	0.98	1	1	38	40	1	1	G
comp100281_c0_seq2	406	T	K	88	7	0.0737	2	2	67	68	0.98	1	1	37	51	1	6	G
comp100284_c0_seq1	664	G	K	14	2	0.125	2	2	67	68	0.98	1	1	7	7	1	1	T
comp100284_c0_seq1	670	T	K	14	2	0.125	2	2	66	68	0.98	1	1	7	7	1	1	G
comp100285_c0_seq2	320	T	K	23	2	0.08	2	1	68	54	0.98	1	1	12	11	2	0	A
comp100285_c0_seq2	178	G	K	10	2	0.1667	2	2	67	69	0.98	1	1	5	5	1	1	T
comp100285_c0_seq2	352	C	K	19	3	0.1364	2	1	69	65	0.98	1	1	8	11	3	0	G
comp100286_c0_seq1	107	G	K	15	8	0.3478	2	2	67	57	0.98	1	1	11	4	5	3	C
comp100286_c0_seq1	223	G	K	9	12	0.5455	2	2	65	67	0.98	1	1	4	5	7	5	C
comp100287_c0_seq2	215	A	K	11	3	0.2143	2	2	67	63	0.98	1	1	4	7	1	2	C
comp100287_c0_seq2	558	A	K	8	3	0.2727	2	2	63	71	0.98	1	1	2	6	1	2	C
comp100287_c0_seq2	509	G	K	13	4	0.2353	2	2	64	71	0.98	1	1	7	6	2	2	T
comp100289_c0_seq1	561	A	K	6	6	0.5	2	2	70	66	0.98	1	1	3	3	2	4	T
comp100290_c0_seq2	107	A	K	5	4	0.4444	2	2	69	69	0.98	1	1	1	4	2	2	T
comp100290_c0_seq2	92	C	K	8	4	0.3333	2	2	68	69	0.98	1	1	4	4	2	2	A
comp100290_c0_seq2	460	G	K	11	9	0.45	2	2	66	67	0.98	1	1	5	6	4	5	C
comp100291_c0_seq3	406	T	K	7	2	0.2222	2	1	69	70	0.98	1	1	5	2	0	2	G
comp100292_c0_seq1	566	A	K	6	3	0.3333	2	2	67	66	0.98	1	1	3	3	1	2	C
comp100292_c0_seq1	229	C	K	25	6	0.1935	2	2	63	58	0.98	1	1	11	14	3	3	A
comp100292_c0_seq1	475	T	K	10	3	0.2308	2	2	66	70	0.98	1	1	4	6	1	2	A
comp100294_c0_seq1	131	A	K	9	3	0.25	2	2	67	68	0.98	1	1	4	5	1	2	C
comp100294_c0_seq1	222	A	K	3	6	0.6667	2	2	62	60	0.98	1	1	1	2	2	4	C
comp100297_c0_seq1	298	A	K	7	6	0.4615	2	2	65	66	0.98	1	1	4	3	3	3	T
comp100297_c0_seq1	543	G	K	10	6	0.375	2	2	65	69	0.98	1	1	5	5	3	3	C
comp100297_c0_seq1	191	G	K	7	5	0.4167	2	2	69	66	0.98	1	1	3	4	1	4	T
comp100297_c0_seq1	437	G	K	15	4	0.2105	2	2	69	71	0.98	1	1	9	6	3	1	T
comp100297_c0_seq1	457	G	K	13	5	0.2778	2	2	68	68	0.98	1	1	7	6	3	2	T
comp100297_c0_seq1	572	C	K	12	6	0.3333	2	2	63	69	0.98	1	1	5	7	4	2	G
comp100298_c1_seq1	246	A	K	26	2	0.0714	2	2	67	68	0.98	1	1	14	12	1	1	C
comp100299_c0_seq1	356	C	K	33	2	0.0571	2	2	59	68	0.98	1	1	15	18	1	1	A
comp100301_c0_seq1	159	A	K	7	4	0.3333	2	2	65	68	0.98	1	1	3	4	1	3	C
comp100301_c0_seq1	198	A	K	9	4	0.3077	2	2	70	67	0.98	1	1	3	6	2	2	C
comp100301_c0_seq1	85	T	K	7	2	0.2222	2	1	70	50	0.98	1	1	6	1	2	0	A
comp100302_c0_seq1	587	A	K	8	5	0.3846	2	2	56	52	0.98	1	1	4	4	3	2	T
comp100302_c0_seq1	611	A	K	11	4	0.2667	2	2	65	56	0.98	1	1	5	6	3	1	C
comp100302_c0_seq1	566	T	K	8	2	0.2	2	1	67	71	0.98	1	1	4	4	2	0	A
comp100302_c0_seq1	505	G	K	6	2	0.25	2	2	65	69	0.98	1	1	4	2	1	1	T
comp100302_c0_seq1	626	G	K	14	3	0.1765	2	2	66	69	0.98	1	1	7	7	2	1	T
comp100302_c0_seq1	640	G	K	17	2	0.1053	2	2	67	67	0.98	1	1	10	7	1	1	T
comp100302_c0_seq1	563	C	K	8	2	0.2	2	1	66	71	0.98	1	1	4	4	2	0	G
comp100305_c0_seq1	92	A	K	44	2	0.0435	2	2	65	68	0.98	1	1	26	18	1	1	T
comp100305_c0_seq1	499	A	K	11	5	0.3125	2	2	64	65	0.98	1	1	8	3	3	2	T
comp100305_c0_seq1	107	C	K	51	2	0.0377	2	2	66	69	0.98	1	1	29	22	1	1	A
comp100305_c0_seq1	282	C	K	25	11	0.3056	2	2	65	59	0.98	1	1	12	13	4	7	A
comp100305_c0_seq1	562	C	K	26	10	0.2632	2	2	69	65	0.98	1	1	22	4	5	5	A
comp100305_c0_seq1	562	C	K	26	2	0.0526	2	2	69	67	0.98	1	1	22	4	1	1	A
comp100305_c0_seq1	241	G	K	41	2	0.0465	2	2	68	69	0.98	1	1	20	21	1	1	T
comp100305_c0_seq1	597	G	K	47	8	0.1455	2	2	67	69	0.98	1	1	35	12	4	4	T
comp100306_c0_seq1	131	A	K	32	2	0.0588	2	2	65	45	0.98	1	1	9	23	1	1	C
comp100306_c0_seq1	246	A	K	3	9	0.75	2	2	68	70	0.98	1	1	1	2	4	5	C
comp100306_c0_seq1	247	C	K	3	9	0.75	2	2	70	70	0.98	1	1	1	2	4	5	A
comp100306_c0_seq1	238	T	K	3	10	0.7692	2	2	70	70	0.98	1	1	1	2	4	6	A
comp100306_c0_seq1	307	G	K	7	2	0.2222	2	1	68	63	0.98	1	1	5	2	0	2	T
comp100307_c0_seq1	617	A	K	9	2	0.1818	2	2	69	68	0.98	1	1	5	4	1	1	T
comp100307_c0_seq1	602	G	K	7	4	0.3636	2	2	65	70	0.98	1	1	4	3	2	2	T
comp100308_c0_seq1	184	A	K	7	8	0.5333	2	2	68	66	0.98	1	1	2	5	4	4	T
comp100308_c0_seq1	187	A	K	7	8	0.5333	2	2	69	66	0.98	1	1	2	5	4	4	T
comp100308_c0_seq1	283	T	K	3	7	0.35	2	2	69	58	0.98	1	1	1	2	4	3	A
comp100308_c0_seq1	132	G	K	17	4	0.1818	2	2	63	60	0.98	1	1	6	11	3	1	T
comp100309_c0_seq1	421	A	K	6	3	0.3333	2	1	70	70	0.98	1	1	3	3	3	0	T
comp100309_c0_seq1	612	C	K	6	2	0.25	2	1	70	71	0.98	1	1	2	4	0	2	A
comp100309_c0_seq1	441	T	K	7	4	0.3636	2	2	68	69	0.98	1	1	4	3	3	1	G
comp100310_c0_seq1	100	A	K	9	2	0.1818	2	2	68	66	0.98	1	1	6	3	1	1	T
comp100310_c0_seq1	273	G	K	5	8	0.6154	2	2	69	65	0.98	1	1	2	3	4	4	T
comp100310_c0_seq1	189	T	K	8	2	0.2	2	2	60	58	0.98	1	1	3	5	1	1	G
comp100311_c0_seq1	221	C	K	6	2	0.25	2	2	66	71	0.98	1	1	4	2	1	1	G
comp100311_c0_seq1	918	C	K	14	2	0.125	2	2	64	66	0.98	1	1	6	8	1	1	G
comp100311_c0_seq1	320	T	K	7	2	0.2222	2	1	58	43	0.98	1	1	3	4	2	0	G
comp100312_c0_seq1	290	A	K	27	8	0.2286	2	2	68	68	0.98	1	1	13	14	4	4	T
comp100312_c0_seq1	469	G	K	23	8	0.2581	2	2	67	68	0.98	1	1	10	13	5	3	C
comp100316_c0_seq1	77	A	K	16	2	0.1111	2	2	67	51	0.98	1	1	10	6	1	1	T
comp100316_c0_seq1	293	A	K	68	18	0.2093	2	2	68	67	0.98	1	1	28	40	9	9	C
comp100317_c0_seq1	225	T	K	14	2	0.125	2	2	69	68	0.98	1	1	3	11	1	1	A
comp100317_c0_seq1	228	T	K	11	5	0.3125	2	2	65	68	0.98	1	1	3	8	1	4	A
comp100319_c0_seq1	312	A	K	5	11	0.6875	2	2	70	63	0.98	1	1	0	5	3	8	T
comp100319_c0_seq1	274	A	K	23	2	0.08	2	2	67	66	0.98	1	1	7	16	1	1	C
comp100319_c0_seq1	154	G	K	6	2	0.25	2	2	67	68	0.98	1	1	2	4	1	1	T
comp100319_c0_seq1	162	G	K	7	2	0.2222	2	2	67	69	0.98	1	1	2	5	1	1	T
comp100319_c0_seq1	249	G	K	22	2	0.0833	2	2	63	66	0.98	1	1	10	12	1	1	T
comp100319_c0_seq1	198	T	K	15	2	0.1176	2	1	65	69	0.98	1	1	8	7	0	2	G
comp100319_c0_seq1	242	T	K	20	2	0.0909	2	2	66	68	0.98	1	1	8	12	1	1	G
comp100320_c0_seq1	73	A	K	5	6	0.5455	2	2	71	70	0.98	1	1	3	2	4	2	C
comp100320_c0_seq1	199	A	K	5	14	0.7368	2	2	70	70	0.98	1	1	3	2	4	10	C
comp100320_c0_seq1	176	T	K	24	2	0.0769	2	1	70	71	0.98	1	1	11	13	2	0	A
comp100320_c0_seq1	186	G	K	3	20	0.8	2	2	69	70	0.98	1	1	1	2	8	12	C
comp100321_c0_seq1	475	C	K	10	3	0.2308	2	2	67	68	0.98	1	1	2	8	1	2	A
comp100321_c0_seq1	423	G	K	17	2	0.1053	2	2	67	40	0.98	1	1	7	10	1	1	C
comp100322_c0_seq3	365	A	K	4	2	0.3333	2	1	68	71	0.98	1	1	2	2	2	0	T
comp100322_c0_seq3	183	T	K	6	5	0.4545	2	2	66	71	0.98	1	1	2	4	4	1	A
comp100322_c0_seq3	187	G	K	6	5	0.4545	2	2	64	71	0.98	1	1	2	4	4	1	T
comp100325_c0_seq1	321	A	K	44	24	0.3529	2	2	65	64	0.98	1	1	22	22	8	16	T
comp100325_c0_seq1	802	A	K	43	2	0.0444	2	2	66	51	0.98	1	1	16	27	1	1	T
comp100325_c0_seq1	555	G	K	44	6	0.12	2	2	65	66	0.98	1	1	16	28	2	4	T
comp100325_c0_seq1	1007	T	K	42	12	0.2222	2	2	64	68	0.98	1	1	19	23	4	8	G
comp100326_c0_seq1	362	G	K	7	3	0.3	2	2	67	69	0.98	1	1	4	3	2	1	C
comp100326_c0_seq1	353	T	K	7	3	0.3	2	2	68	68	0.98	1	1	4	3	2	1	G
comp100328_c0_seq1	136	G	K	21	6	0.2222	2	2	61	59	0.98	1	1	12	9	4	2	T
comp100328_c0_seq1	106	C	K	17	7	0.2917	2	2	66	54	0.98	1	1	10	7	5	2	G
comp100328_c0_seq1	205	T	K	12	2	0.1429	2	2	66	67	0.98	1	1	6	6	1	1	G
comp100329_c0_seq1	567	A	K	4	4	0.5	2	2	64	59	0.98	1	1	1	3	1	3	T
comp100330_c0_seq1	84	A	K	3	10	0.7692	2	2	64	66	0.98	1	1	1	2	7	3	T
comp100331_c0_seq8	1492	G	K	14	2	0.125	2	2	67	67	0.98	1	1	8	6	1	1	T
comp100332_c0_seq1	91	A	K	33	33	0.5	2	2	68	68	0.98	1	1	8	25	16	17	T
comp100332_c0_seq1	123	A	K	58	2	0.0333	2	1	66	44	0.98	1	1	18	40	2	0	T
comp100332_c0_seq1	224	A	K	29	9	0.2308	2	2	60	69	0.98	1	1	8	21	8	1	T
comp100332_c0_seq1	263	C	K	57	3	0.05	2	1	66	67	0.98	1	1	14	43	0	3	A
comp100332_c0_seq1	281	C	K	35	2	0.0364	2	1	65	59	0.98	1	1	10	25	0	2	A
comp100332_c0_seq1	405	T	K	21	2	0.087	2	2	65	68	0.98	1	1	11	10	1	1	A
comp100332_c0_seq1	256	G	K	57	4	0.0656	2	1	66	58	0.98	1	1	14	43	0	4	C
comp100332_c0_seq1	245	G	K	56	5	0.082	2	1	66	50	0.98	1	1	17	39	0	5	T
comp100332_c0_seq1	379	G	K	16	4	0.2	2	2	67	54	0.98	1	1	11	5	3	1	T
comp100332_c0_seq1	281	C	K	35	18	0.3273	2	2	65	67	0.98	1	1	10	25	4	14	G
comp100332_c0_seq1	296	C	K	42	5	0.1064	2	1	65	68	0.98	1	1	12	30	0	5	G
comp100333_c0_seq2	106	A	K	2	6	0.75	2	2	68	68	0.98	1	1	1	1	4	2	T
comp100333_c0_seq2	803	A	K	8	4	0.3333	2	2	64	55	0.98	1	1	4	4	2	2	C
comp100333_c0_seq2	900	C	K	8	2	0.2	2	2	63	67	0.98	1	1	5	3	1	1	A
comp100334_c0_seq3	674	A	K	16	14	0.4667	2	2	65	68	0.98	1	1	8	8	9	5	T
comp100334_c0_seq3	750	C	K	16	7	0.3043	2	2	67	62	0.98	1	1	6	10	2	5	A
comp100334_c0_seq3	747	G	K	17	7	0.2917	2	2	66	62	0.98	1	1	6	11	2	5	T
comp100335_c0_seq1	329	C	K	7	3	0.3	2	2	62	68	0.98	1	1	3	4	1	2	G
comp100336_c0_seq1	122	T	K	6	7	0.5385	2	2	69	63	0.98	1	1	4	2	3	4	G
comp100337_c0_seq1	452	T	K	15	7	0.2917	2	2	63	67	0.98	1	1	5	10	3	4	A
comp100337_c0_seq1	452	T	K	15	2	0.0833	2	2	63	70	0.98	1	1	5	10	1	1	A
comp100340_c0_seq1	523	T	K	21	3	0.125	2	2	64	69	0.98	1	1	14	7	2	1	A
comp100340_c0_seq1	656	G	K	21	6	0.2222	2	2	69	69	0.98	1	1	10	11	3	3	T
comp100342_c0_seq1	544	C	K	7	4	0.3636	2	2	67	69	0.98	1	1	4	3	1	3	G
comp100345_c0_seq2	318	A	K	15	5	0.25	2	2	65	62	0.98	1	1	7	8	2	3	T
comp100345_c0_seq2	322	T	K	18	2	0.1	2	2	65	53	0.98	1	1	8	10	1	1	A
comp100346_c0_seq2	241	A	K	16	3	0.1579	2	2	65	62	0.98	1	1	5	11	1	2	T
comp100346_c0_seq2	267	C	K	18	3	0.1429	2	2	64	36	0.98	1	1	7	11	1	2	A
comp100346_c0_seq2	269	C	K	11	9	0.45	2	2	61	64	0.98	1	1	6	5	3	6	A
comp100346_c0_seq2	162	T	K	7	2	0.2222	2	2	70	66	0.98	1	1	5	2	1	1	A
comp100346_c0_seq2	125	G	K	7	3	0.3	2	1	63	59	0.98	1	1	4	3	0	3	T
comp100346_c0_seq2	265	T	K	18	3	0.1429	2	2	68	36	0.98	1	1	7	11	1	2	G
comp100348_c0_seq2	272	A	K	6	2	0.25	2	2	64	63	0.98	1	1	4	2	1	1	T
comp100348_c0_seq2	262	T	K	8	2	0.2	2	2	65	65	0.98	1	1	5	3	1	1	G
comp100349_c0_seq2	248	A	K	55	8	0.127	2	1	66	63	0.98	1	1	30	25	0	8	T
comp100349_c0_seq2	119	C	K	25	3	0.1071	2	1	66	70	0.98	1	1	16	9	3	0	A
comp100349_c0_seq2	146	C	K	39	13	0.25	2	2	65	54	0.98	1	1	25	14	4	9	A
comp100349_c0_seq2	179	T	K	40	31	0.4366	2	2	66	68	0.98	1	1	21	19	13	18	A
comp100349_c0_seq2	221	T	K	53	14	0.209	2	2	68	63	0.98	1	1	25	28	4	10	G
comp100350_c0_seq1	98	A	K	2	6	0.75	2	2	68	67	0.98	1	1	1	1	4	2	C
comp100350_c0_seq1	111	T	K	8	2	0.2	2	2	68	57	0.98	1	1	5	3	1	1	G
comp100353_c0_seq1	430	C	K	9	2	0.1818	2	2	68	71	0.98	1	1	6	3	1	1	A
comp100359_c0_seq1	56	A	K	14	4	0.2222	2	2	66	64	0.98	1	1	10	4	2	2	T
comp100359_c0_seq1	209	G	K	15	5	0.25	2	2	64	68	0.98	1	1	8	7	2	3	T
comp100360_c0_seq1	168	T	K	8	11	0.5789	2	2	68	63	0.98	1	1	3	5	6	5	A
comp100360_c0_seq1	191	G	K	12	5	0.2941	2	2	65	67	0.98	1	1	3	9	4	1	T
comp100360_c0_seq1	185	C	K	13	4	0.2353	2	1	67	67	0.98	1	1	3	10	4	0	G
comp100360_c0_seq1	205	T	K	8	5	0.3846	2	2	62	68	0.98	1	1	3	5	4	1	G
comp100361_c0_seq1	94	A	K	6	3	0.3333	2	2	60	66	0.98	1	1	4	2	2	1	T
comp100361_c0_seq1	96	C	K	6	3	0.3333	2	2	66	67	0.98	1	1	4	2	2	1	A
comp100362_c0_seq2	115	A	K	14	5	0.2632	2	2	70	64	0.98	1	1	6	8	3	2	T
comp100362_c0_seq2	78	C	K	13	2	0.1333	2	2	69	71	0.98	1	1	10	3	1	1	A
comp100362_c0_seq2	297	G	K	10	3	0.2308	2	1	68	66	0.98	1	1	4	6	3	0	C
comp100363_c0_seq1	249	G	K	24	2	0.0769	2	1	68	70	0.98	1	1	13	11	2	0	T
comp100363_c0_seq1	359	T	K	26	3	0.1034	2	2	68	65	0.98	1	1	11	15	2	1	G
comp100364_c0_seq1	175	C	K	7	12	0.6316	2	2	65	65	0.98	1	1	4	3	7	5	A
comp100364_c0_seq1	489	C	K	13	3	0.1875	2	2	65	67	0.98	1	1	8	5	2	1	A
comp100364_c0_seq1	84	T	K	10	5	0.3333	2	2	68	70	0.98	1	1	6	4	2	3	A
comp100364_c0_seq1	163	G	K	8	9	0.5294	2	2	67	66	0.98	1	1	4	4	5	4	T
comp100364_c0_seq1	630	G	K	4	5	0.5556	2	2	69	66	0.98	1	1	3	1	2	3	T
comp100365_c0_seq1	47	C	K	13	2	0.1333	2	2	67	70	0.98	1	1	6	7	1	1	A
comp100365_c0_seq1	157	T	K	14	2	0.125	2	2	66	69	0.98	1	1	10	4	1	1	A
comp100366_c0_seq1	230	A	K	15	5	0.25	2	2	69	63	0.98	1	1	5	10	2	3	T
comp100366_c0_seq1	445	A	K	27	3	0.1	2	2	68	69	0.98	1	1	14	13	1	2	T
comp100366_c0_seq1	390	G	K	21	4	0.16	2	2	67	59	0.98	1	1	14	7	2	2	C
comp100366_c0_seq1	447	G	K	26	3	0.1034	2	2	67	70	0.98	1	1	13	13	1	2	T
comp100366_c0_seq1	542	G	K	9	3	0.25	2	1	67	63	0.98	1	1	5	4	0	3	T
comp100366_c0_seq1	446	T	K	27	3	0.1	2	2	67	68	0.98	1	1	14	13	1	2	G
comp100366_c0_seq1	496	T	K	21	2	0.087	2	1	70	55	0.98	1	1	8	13	0	2	G
comp100366_c0_seq1	520	T	K	16	3	0.1579	2	1	68	70	0.98	1	1	6	10	0	3	G
comp100367_c0_seq2	587	C	K	7	5	0.4167	2	2	64	68	0.98	1	1	3	4	1	4	G
comp100368_c0_seq1	562	T	K	5	5	0.5	2	2	61	70	0.98	1	1	1	4	2	3	A
comp100368_c0_seq1	528	T	K	3	7	0.7	2	2	70	69	0.98	1	1	1	2	4	3	G
comp100370_c0_seq1	388	A	K	7	3	0.3	2	2	65	67	0.98	1	1	4	3	1	2	T
comp100370_c0_seq1	177	G	K	12	2	0.1429	2	2	68	66	0.98	1	1	8	4	1	1	C
comp100370_c0_seq1	415	G	K	7	2	0.2222	2	1	61	69	0.98	1	1	4	3	0	2	T
comp100373_c0_seq1	145	A	K	28	3	0.0968	2	2	66	56	0.98	1	1	16	12	1	2	C
comp100373_c0_seq1	154	G	K	29	3	0.0938	2	2	64	52	0.98	1	1	17	12	1	2	T
comp100373_c0_seq1	247	C	K	20	6	0.2308	2	2	64	65	0.98	1	1	6	14	5	1	G
comp100374_c0_seq1	728	C	K	19	4	0.1739	2	2	64	69	0.98	1	1	8	11	1	3	A
comp100374_c0_seq1	676	T	K	16	2	0.0909	2	2	64	65	0.98	1	1	8	8	1	1	A
comp100374_c0_seq1	676	T	K	16	4	0.1818	2	2	64	60	0.98	1	1	8	8	2	2	G
comp100375_c0_seq4	430	A	K	42	11	0.2075	2	2	68	69	0.98	1	1	24	18	6	5	T
comp100377_c0_seq1	103	A	K	10	4	0.2857	2	2	67	69	0.98	1	1	5	5	2	2	C
comp100379_c0_seq3	81	A	K	6	7	0.5385	2	2	69	69	0.98	1	1	4	2	4	3	T
comp100383_c0_seq1	306	C	K	4	4	0.5	2	1	59	70	0.98	1	1	1	3	0	4	A
comp100383_c0_seq1	271	G	K	9	10	0.5263	2	2	62	65	0.98	1	1	5	4	2	8	T
comp100384_c0_seq1	165	A	K	6	10	0.625	2	2	67	68	0.98	1	1	3	3	3	7	T
comp100384_c0_seq1	163	A	K	12	4	0.25	2	2	68	65	0.98	1	1	5	7	1	3	C
comp100384_c0_seq1	215	A	K	10	2	0.1667	2	1	68	70	0.98	1	1	6	4	0	2	C
comp100384_c0_seq1	245	G	K	8	2	0.2	2	2	68	70	0.98	1	1	3	5	1	1	C
comp100384_c0_seq1	123	G	K	12	4	0.25	2	2	70	50	0.98	1	1	5	7	2	2	T
comp100386_c0_seq2	140	A	K	31	2	0.0606	2	2	67	71	0.98	1	1	22	9	1	1	T
comp100386_c0_seq2	491	A	K	5	10	0.6667	2	2	68	64	0.98	1	1	3	2	3	7	T
comp100386_c0_seq2	449	A	K	41	5	0.1087	2	2	67	69	0.98	1	1	14	27	3	2	C
comp100388_c0_seq3	533	A	K	99	39	0.2826	2	2	68	64	0.98	1	1	50	49	12	27	C
comp100388_c0_seq3	96	T	K	16	7	0.3043	2	2	66	63	0.98	1	1	11	5	6	1	A
comp100388_c0_seq3	418	G	K	100	47	0.3176	2	2	66	66	0.98	1	1	49	51	30	17	T
comp100388_c0_seq3	219	T	K	75	2	0.026	2	2	64	68	0.98	1	1	38	37	1	1	G
comp100389_c0_seq1	579	A	K	7	2	0.2222	2	2	63	68	0.98	1	1	4	3	1	1	T
comp100389_c0_seq1	132	G	K	22	3	0.12	2	2	66	62	0.98	1	1	13	9	1	2	T
comp100391_c0_seq1	199	A	K	15	3	0.1667	2	2	65	68	0.98	1	1	7	8	2	1	T
comp100392_c0_seq2	221	T	K	6	2	0.25	2	1	60	63	0.98	1	1	2	4	0	2	A
comp100393_c0_seq1	130	A	K	7	2	0.2222	2	2	66	69	0.98	1	1	3	4	1	1	T
comp100393_c0_seq1	817	A	K	14	4	0.2222	2	2	66	61	0.98	1	1	9	5	2	2	C
comp100393_c0_seq1	855	G	K	11	3	0.2143	2	2	67	59	0.98	1	1	8	3	2	1	C
comp100394_c0_seq2	283	G	K	4	7	0.6364	2	2	71	69	0.98	1	1	2	2	3	4	T
comp100395_c0_seq1	200	A	K	30	12	0.2857	2	2	66	67	0.98	1	1	20	10	9	3	T
comp100395_c0_seq1	358	A	K	25	9	0.2647	2	2	67	68	0.98	1	1	11	14	4	5	T
comp100395_c0_seq1	280	T	K	40	13	0.2453	2	2	65	61	0.98	1	1	20	20	6	7	A
comp100395_c0_seq1	86	G	K	8	3	0.2727	2	2	55	42	0.98	1	1	4	4	2	1	C
comp100395_c0_seq1	91	G	K	6	6	0.5	2	2	57	53	0.98	1	1	4	2	3	3	C
comp100395_c0_seq1	220	G	K	31	15	0.3261	2	2	67	64	0.98	1	1	19	12	12	3	T
comp100396_c0_seq1	165	T	K	26	6	0.1875	2	2	66	70	0.98	1	1	13	13	4	2	A
comp100396_c0_seq1	186	T	K	22	14	0.3889	2	2	68	62	0.98	1	1	12	10	9	5	A
comp100396_c0_seq1	124	G	K	10	8	0.4444	2	2	69	70	0.98	1	1	6	4	4	4	C
comp100396_c0_seq1	229	G	K	34	6	0.15	2	2	67	55	0.98	1	1	16	18	4	2	T
comp100396_c0_seq1	258	T	K	25	8	0.2424	2	2	66	61	0.98	1	1	6	19	2	6	G
comp100397_c0_seq2	639	C	K	16	2	0.1111	2	1	67	67	0.98	1	1	9	7	2	0	A
comp100397_c0_seq2	206	T	K	6	4	0.4	2	2	64	69	0.98	1	1	3	3	2	2	G
comp100398_c0_seq1	476	A	K	4	4	0.5	2	2	69	62	0.98	1	1	0	4	1	3	T
comp100398_c0_seq1	343	T	K	41	19	0.3167	2	2	69	69	0.98	1	1	16	25	14	5	A
comp100399_c0_seq1	351	A	K	11	2	0.1538	2	1	66	67	0.98	1	1	6	5	2	0	T
comp100399_c0_seq1	199	T	K	14	4	0.2222	2	2	62	61	0.98	1	1	5	9	2	2	A
comp100401_c0_seq1	211	T	K	22	56	0.7179	2	2	69	67	0.98	1	1	16	6	19	37	A
comp100403_c0_seq1	183	A	K	68	5	0.0685	2	2	66	60	0.98	1	1	42	26	2	3	T
comp100403_c0_seq1	382	A	K	14	2	0.125	2	1	55	60	0.98	1	1	5	9	0	2	T
comp100403_c0_seq1	392	A	K	10	4	0.2857	2	2	68	48	0.98	1	1	2	8	1	3	T
comp100403_c0_seq1	400	A	K	14	4	0.2105	2	2	67	50	0.98	1	1	2	12	1	3	C
comp100403_c0_seq1	421	T	K	11	3	0.2143	2	1	68	61	0.98	1	1	1	10	0	3	A
comp100403_c0_seq1	139	C	K	52	10	0.1613	2	2	67	61	0.98	1	1	29	23	8	2	G
comp100403_c0_seq1	385	T	K	15	2	0.1176	2	2	53	26	0.98	1	1	4	11	1	1	G
comp100404_c0_seq1	148	T	K	7	2	0.2222	2	2	70	70	0.98	1	1	3	4	1	1	A
comp100404_c0_seq1	322	T	K	7	6	0.4615	2	2	69	66	0.98	1	1	3	4	3	3	G
comp100405_c0_seq2	589	C	K	5	6	0.5455	2	2	68	67	0.98	1	1	4	1	1	5	A
comp100405_c0_seq2	921	T	K	3	5	0.625	2	2	65	70	0.98	1	1	1	2	1	4	A
comp100407_c0_seq1	367	A	K	11	4	0.2667	2	1	64	71	0.98	1	1	3	8	4	0	T
comp100407_c0_seq1	508	A	K	16	2	0.1111	2	2	67	69	0.98	1	1	9	7	1	1	T
comp100407_c0_seq1	559	A	K	5	4	0.4444	2	2	69	61	0.98	1	1	0	5	1	3	T
comp100407_c0_seq1	347	A	K	11	2	0.1538	2	2	69	71	0.98	1	1	6	5	1	1	C
comp100407_c0_seq1	271	C	K	9	8	0.4706	2	2	70	63	0.98	1	1	4	5	4	4	A
comp100407_c0_seq1	431	T	K	4	7	0.6364	2	2	70	64	0.98	1	1	3	1	4	3	A
comp100407_c0_seq1	515	G	K	11	7	0.3889	2	2	68	65	0.98	1	1	5	6	5	2	T
comp100407_c0_seq1	555	G	K	5	7	0.5833	2	2	60	52	0.98	1	1	1	4	3	4	T
comp100407_c0_seq1	497	T	K	13	4	0.2353	2	1	66	71	0.98	1	1	6	7	4	0	G
comp100408_c0_seq4	458	A	K	17	2	0.1053	2	2	70	53	0.98	1	1	10	7	1	1	C
comp100408_c0_seq4	407	T	K	7	2	0.2222	2	1	64	71	0.98	1	1	5	2	0	2	A
comp100409_c0_seq1	129	A	K	15	8	0.3478	2	2	66	69	0.98	1	1	8	7	6	2	C
comp100409_c0_seq1	273	C	K	46	47	0.5054	2	2	67	67	0.98	1	1	22	24	20	27	A
comp100409_c0_seq1	328	C	K	11	77	0.875	2	2	67	67	0.98	1	1	6	5	33	44	A
comp100409_c0_seq1	319	T	K	9	75	0.8929	2	2	63	67	0.98	1	1	6	3	34	41	A
comp100409_c0_seq1	351	C	K	89	2	0.022	2	2	65	56	0.98	1	1	37	52	1	1	G
comp100409_c0_seq1	363	T	K	56	25	0.3086	2	2	67	69	0.98	1	1	22	34	9	16	G
comp100410_c0_seq1	729	A	K	4	5	0.5556	2	2	67	67	0.98	1	1	1	3	2	3	T
comp100411_c0_seq2	293	T	K	16	21	0.5676	2	2	67	66	0.98	1	1	4	12	5	16	A
comp100411_c0_seq2	96	G	K	11	2	0.1538	2	1	64	71	0.98	1	1	9	2	2	0	C
comp100411_c0_seq2	114	G	K	14	5	0.2632	2	1	69	69	0.98	1	1	9	5	5	0	T
comp100411_c0_seq2	204	C	K	54	2	0.0357	2	2	68	68	0.98	1	1	25	29	1	1	G
comp100411_c0_seq2	311	T	K	25	7	0.2188	2	2	66	62	0.98	1	1	7	18	1	6	G
comp100413_c0_seq2	137	A	K	7	4	0.3636	2	2	66	68	0.98	1	1	4	3	2	2	T
comp100413_c0_seq2	199	A	K	16	2	0.1111	2	2	69	68	0.98	1	1	10	6	1	1	T
comp100413_c0_seq2	116	T	K	4	4	0.5	2	2	66	67	0.98	1	1	3	1	2	2	G
comp100414_c0_seq3	336	C	K	6	4	0.4	2	2	63	68	0.98	1	1	4	2	2	2	G
comp100415_c0_seq1	198	A	K	69	44	0.3894	2	2	67	69	0.98	1	1	33	36	26	18	T
comp100415_c0_seq1	510	T	K	32	5	0.1351	2	2	67	62	0.98	1	1	4	28	1	4	A
comp100415_c0_seq1	327	G	K	46	42	0.4773	2	2	67	66	0.98	1	1	24	22	13	29	C
comp100417_c0_seq1	229	G	K	11	4	0.2667	2	2	59	64	0.98	1	1	7	4	1	3	C
comp100419_c0_seq1	282	A	K	8	4	0.3333	2	2	68	70	0.98	1	1	4	4	2	2	C
comp100419_c0_seq1	285	G	K	8	4	0.3333	2	2	67	70	0.98	1	1	4	4	2	2	C
comp100421_c0_seq1	535	A	K	27	2	0.069	2	1	67	70	0.98	1	1	14	13	0	2	T
comp100421_c0_seq1	422	T	K	15	6	0.2857	2	2	69	69	0.98	1	1	7	8	4	2	A
comp100421_c0_seq1	495	G	K	20	6	0.2308	2	2	66	68	0.98	1	1	12	8	4	2	T
comp100423_c0_seq1	267	A	K	14	2	0.125	2	2	68	68	0.98	1	1	4	10	1	1	C
comp100423_c0_seq1	251	T	K	23	2	0.08	2	2	66	67	0.98	1	1	6	17	1	1	A
comp100423_c0_seq1	297	G	K	6	2	0.25	2	2	62	52	0.98	1	1	0	6	1	1	T
comp100425_c0_seq1	834	T	K	65	4	0.058	2	2	66	68	0.98	1	1	23	42	1	3	A
comp100425_c0_seq1	263	G	K	76	17	0.1828	2	2	68	67	0.98	1	1	28	48	6	11	T
comp100427_c0_seq1	157	A	K	7	3	0.3	2	2	68	69	0.98	1	1	2	5	2	1	T
comp100428_c0_seq2	1024	C	K	20	2	0.0909	2	1	62	71	0.98	1	1	9	11	0	2	A
comp100430_c0_seq6	174	A	K	12	4	0.25	2	2	66	65	0.98	1	1	6	6	2	2	T
comp100430_c0_seq6	354	A	K	10	2	0.1667	2	2	63	68	0.98	1	1	4	6	1	1	C
comp100430_c0_seq6	347	G	K	10	2	0.1667	2	2	65	68	0.98	1	1	4	6	1	1	C
comp100430_c0_seq6	157	G	K	10	4	0.2857	2	2	68	68	0.98	1	1	4	6	2	2	T
comp100431_c0_seq3	225	T	K	15	2	0.1176	2	2	68	46	0.98	1	1	6	9	1	1	A
comp100431_c0_seq3	148	C	K	10	4	0.2857	2	2	65	68	0.98	1	1	7	3	2	2	G
comp100433_c0_seq1	277	A	K	8	3	0.2727	2	2	66	71	0.98	1	1	5	3	2	1	T
comp100433_c0_seq1	861	A	K	14	2	0.125	2	2	70	67	0.98	1	1	8	6	1	1	C
comp100433_c0_seq1	319	C	K	21	5	0.1923	2	2	66	64	0.98	1	1	12	9	4	1	A
comp100433_c0_seq1	296	T	K	16	5	0.2381	2	2	68	67	0.98	1	1	11	5	2	3	G
comp100433_c0_seq1	928	T	K	5	4	0.4444	2	2	67	69	0.98	1	1	2	3	1	3	G
comp100434_c0_seq1	105	A	K	5	3	0.375	2	2	70	63	0.98	1	1	1	4	2	1	C
comp100434_c0_seq1	115	A	K	7	2	0.2222	2	1	67	70	0.98	1	1	3	4	0	2	C
comp100435_c0_seq3	975	A	K	10	4	0.2857	2	2	68	71	0.98	1	1	4	6	2	2	T
comp100435_c0_seq3	956	T	K	9	6	0.4	2	2	69	68	0.98	1	1	4	5	3	3	A
comp100435_c0_seq3	1029	G	K	3	5	0.625	2	2	70	39	0.98	1	1	1	2	3	2	C
comp100435_c0_seq3	904	G	K	9	4	0.3077	2	2	68	69	0.98	1	1	6	3	2	2	T
comp100437_c0_seq2	132	A	K	20	3	0.1304	2	1	69	71	0.98	1	1	7	13	3	0	T
comp100437_c0_seq2	160	A	K	18	4	0.1818	2	2	66	68	0.98	1	1	4	14	2	2	T
comp100437_c0_seq2	178	A	K	15	7	0.3182	2	2	69	67	0.98	1	1	2	13	3	4	T
comp100437_c0_seq2	214	A	K	16	12	0.4286	2	2	69	70	0.98	1	1	9	7	6	6	C
comp100437_c0_seq2	134	T	K	20	3	0.1304	2	1	68	69	0.98	1	1	6	14	3	0	A
comp100437_c0_seq2	527	T	K	23	2	0.08	2	2	68	60	0.98	1	1	9	14	1	1	A
comp100437_c0_seq2	159	G	K	18	4	0.1818	2	2	67	68	0.98	1	1	4	14	2	2	C
comp100437_c0_seq2	97	G	K	24	3	0.1111	2	1	66	70	0.98	1	1	13	11	3	0	T
comp100437_c0_seq2	388	T	K	15	4	0.2105	2	2	68	70	0.98	1	1	8	7	1	3	G
comp100438_c0_seq1	253	G	K	6	3	0.3333	2	2	60	59	0.98	1	1	3	3	2	1	C
comp100438_c0_seq1	511	T	K	9	3	0.25	2	2	64	65	0.98	1	1	5	4	2	1	G
comp100439_c0_seq1	113	A	K	7	2	0.2222	2	2	69	68	0.98	1	1	6	1	1	1	T
comp100439_c0_seq1	303	A	K	77	8	0.0941	2	2	67	60	0.98	1	1	33	44	4	4	C
comp100439_c0_seq1	633	C	K	71	2	0.0274	2	2	68	67	0.98	1	1	19	52	1	1	A
comp100439_c0_seq1	269	G	K	76	9	0.1059	2	2	67	70	0.98	1	1	37	39	5	4	C
comp100439_c0_seq1	559	G	K	98	2	0.02	2	2	65	71	0.98	1	1	48	50	1	1	T
comp100440_c0_seq1	154	A	K	14	9	0.3913	2	2	67	62	0.98	1	1	5	9	5	4	C
comp100440_c0_seq1	50	C	K	11	2	0.1538	2	1	68	71	0.98	1	1	8	3	2	0	A
comp100440_c0_seq1	388	C	K	8	3	0.2727	2	1	68	70	0.98	1	1	2	6	0	3	A
comp100440_c0_seq1	75	T	K	13	3	0.1875	2	1	70	65	0.98	1	1	9	4	3	0	A
comp100441_c0_seq2	79	A	K	8	3	0.2727	2	1	67	68	0.98	1	1	2	6	3	0	T
comp100444_c0_seq1	71	A	K	30	15	0.3333	2	2	67	69	0.98	1	1	16	14	11	4	T
comp100444_c0_seq1	586	A	K	109	11	0.0917	2	2	68	64	0.98	1	1	55	54	4	7	C
comp100444_c0_seq1	619	C	K	87	16	0.1553	2	2	67	66	0.98	1	1	43	44	9	7	A
comp100445_c0_seq2	224	T	K	8	3	0.2727	2	2	64	53	0.98	1	1	6	2	2	1	A
comp100445_c0_seq2	285	T	K	9	3	0.25	2	2	65	69	0.98	1	1	5	4	2	1	A
comp100445_c0_seq2	813	T	K	12	2	0.1429	2	2	69	69	0.98	1	1	5	7	1	1	A
comp100446_c0_seq1	259	A	K	11	2	0.1538	2	1	68	70	0.98	1	1	4	7	0	2	C
comp100446_c0_seq1	224	G	K	10	13	0.5417	2	2	67	68	0.98	1	1	1	9	5	8	T
comp100447_c0_seq1	352	A	K	5	3	0.375	2	2	68	68	0.98	1	1	3	2	2	1	C
comp100447_c0_seq1	341	C	K	7	2	0.2222	2	2	63	66	0.98	1	1	5	2	1	1	A
comp100449_c0_seq1	203	T	K	16	5	0.2381	2	2	69	69	0.98	1	1	5	11	2	3	A
comp100449_c0_seq1	522	G	K	6	2	0.25	2	2	66	41	0.98	1	1	4	2	1	1	C
comp100449_c0_seq1	530	G	K	6	3	0.3333	2	2	67	43	0.98	1	1	4	2	1	2	T
comp100449_c0_seq1	253	C	K	4	13	0.7647	2	2	70	63	0.98	1	1	0	4	6	7	G
comp100449_c0_seq1	536	T	K	6	3	0.3333	2	2	59	45	0.98	1	1	4	2	1	2	G
comp100450_c0_seq2	192	T	K	7	7	0.5	2	2	69	69	0.98	1	1	5	2	5	2	G
comp100451_c0_seq1	263	C	K	2	7	0.5833	2	2	67	66	0.98	1	1	1	1	2	5	A
comp100451_c0_seq1	263	C	K	2	3	0.25	2	2	67	68	0.98	1	1	1	1	1	2	A
comp100451_c0_seq1	254	T	K	7	6	0.4615	2	2	62	64	0.98	1	1	3	4	2	4	A
comp100451_c0_seq1	236	G	K	16	2	0.1111	2	2	65	61	0.98	1	1	8	8	1	1	T
comp100451_c0_seq1	264	G	K	6	6	0.5	2	2	67	65	0.98	1	1	2	4	2	4	T
comp100452_c0_seq5	367	A	K	6	6	0.5	2	2	69	68	0.98	1	1	3	3	3	3	T
comp100452_c0_seq5	699	G	K	4	4	0.5	2	2	68	70	0.98	1	1	2	2	2	2	C
comp100453_c0_seq1	259	A	K	7	3	0.3	2	2	63	68	0.98	1	1	3	4	2	1	C
comp100453_c0_seq1	1261	C	K	4	4	0.5	2	2	66	62	0.98	1	1	3	1	1	3	A
comp100453_c0_seq1	805	G	K	5	2	0.25	2	2	65	69	0.98	1	1	3	2	1	1	C
comp100454_c0_seq1	204	A	K	8	3	0.2727	2	2	69	66	0.98	1	1	2	6	1	2	T
comp100454_c0_seq1	216	T	K	7	3	0.3	2	2	69	58	0.98	1	1	1	6	1	2	A
comp100454_c0_seq1	141	T	K	12	2	0.1429	2	2	68	71	0.98	1	1	8	4	1	1	G
comp100456_c0_seq1	271	G	K	8	6	0.4286	2	2	64	69	0.98	1	1	5	3	4	2	T
comp100456_c0_seq1	316	G	K	12	4	0.25	2	2	68	68	0.98	1	1	5	7	2	2	T
comp100456_c0_seq1	337	G	K	12	4	0.25	2	2	67	68	0.98	1	1	6	6	2	2	T
comp100457_c1_seq1	171	C	K	43	10	0.1887	2	2	69	69	0.98	1	1	26	17	3	7	A
comp100457_c1_seq1	368	C	K	67	12	0.1519	2	2	67	69	0.98	1	1	34	33	7	5	G
comp100458_c0_seq1	258	A	K	29	2	0.0645	2	2	66	43	0.98	1	1	14	15	1	1	T
comp100458_c0_seq1	270	C	K	24	2	0.0769	2	2	67	70	0.98	1	1	11	13	1	1	A
comp100458_c0_seq1	146	G	K	13	4	0.2353	2	2	63	54	0.98	1	1	6	7	2	2	C
comp100458_c0_seq1	188	G	K	20	2	0.0909	2	2	67	70	0.98	1	1	11	9	1	1	T
comp100458_c0_seq1	263	G	K	29	2	0.0645	2	2	62	43	0.98	1	1	14	15	1	1	T
comp100458_c0_seq1	113	T	K	16	3	0.1579	2	2	63	67	0.98	1	1	9	7	2	1	G
comp100460_c0_seq1	92	C	K	45	2	0.0426	2	2	66	65	0.98	1	1	30	15	1	1	A
comp100460_c0_seq1	74	G	K	31	9	0.225	2	1	66	70	0.98	1	1	18	13	9	0	C
comp100460_c0_seq1	26	T	K	9	4	0.3077	2	2	61	65	0.98	1	1	7	2	3	1	G
comp100460_c0_seq1	69	T	K	30	7	0.1892	2	2	67	68	0.98	1	1	22	8	5	2	G
comp100461_c0_seq2	179	A	K	58	24	0.2927	2	2	66	67	0.98	1	1	28	30	13	11	T
comp100461_c0_seq2	114	C	K	33	14	0.2979	2	2	66	64	0.98	1	1	18	15	7	7	A
comp100461_c0_seq2	97	T	K	30	8	0.2105	2	2	68	70	0.98	1	1	17	13	5	3	A
comp100461_c0_seq2	409	T	K	46	24	0.3429	2	2	68	66	0.98	1	1	20	26	5	19	A
comp100461_c0_seq2	96	G	K	30	8	0.2105	2	2	68	70	0.98	1	1	17	13	5	3	T
comp100461_c0_seq2	94	T	K	29	8	0.2162	2	2	68	71	0.98	1	1	16	13	5	3	G
comp100462_c0_seq4	375	T	K	6	2	0.25	2	2	69	69	0.98	1	1	3	3	1	1	A
comp100463_c0_seq1	230	C	K	5	22	0.8148	2	2	69	66	0.98	1	1	2	3	10	12	A
comp100463_c0_seq1	283	G	K	13	2	0.1333	2	2	69	70	0.98	1	1	6	7	1	1	C
comp100463_c0_seq1	200	C	K	29	3	0.0938	2	2	67	67	0.98	1	1	13	16	1	2	G
comp100464_c0_seq1	55	A	K	7	2	0.2222	2	2	68	68	0.98	1	1	6	1	1	1	C
comp100464_c0_seq1	73	A	K	8	3	0.2727	2	2	68	68	0.98	1	1	6	2	2	1	C
comp100464_c0_seq1	74	A	K	8	3	0.2727	2	2	67	68	0.98	1	1	6	2	2	1	C
comp100464_c0_seq1	251	C	K	6	4	0.4	2	2	67	69	0.98	1	1	3	3	1	3	G
comp100465_c0_seq1	244	A	K	13	2	0.1333	2	2	65	68	0.98	1	1	9	4	1	1	T
comp100466_c0_seq1	331	C	K	99	5	0.0481	2	2	65	70	0.98	1	1	50	49	1	4	A
comp100466_c0_seq1	370	C	K	81	3	0.0357	2	1	65	59	0.98	1	1	35	46	3	0	A
comp100466_c0_seq1	466	G	K	31	7	0.1842	2	2	64	65	0.98	1	1	14	17	3	4	T
comp100466_c0_seq1	325	T	K	76	24	0.24	2	2	65	65	0.98	1	1	39	37	11	13	G
comp100469_c0_seq1	389	G	K	15	5	0.25	2	2	66	56	0.98	1	1	9	6	3	2	C
comp100469_c0_seq1	172	C	K	13	4	0.2353	2	2	69	60	0.98	1	1	10	3	3	1	G
comp100469_c0_seq1	374	C	K	15	4	0.2105	2	2	66	63	0.98	1	1	8	7	2	2	G
comp100469_c0_seq1	428	C	K	20	6	0.2308	2	2	67	59	0.98	1	1	9	11	4	2	G
comp100470_c0_seq2	332	A	K	8	3	0.2727	2	2	66	67	0.98	1	1	4	4	1	2	T
comp100470_c0_seq2	331	T	K	9	2	0.1818	2	1	67	66	0.98	1	1	5	4	0	2	A
comp100470_c0_seq2	213	G	K	22	4	0.1538	2	2	67	69	0.98	1	1	13	9	2	2	C
comp100470_c0_seq2	263	G	K	14	3	0.1765	2	2	68	53	0.98	1	1	5	9	2	1	C
comp100475_c0_seq4	594	C	K	10	2	0.1667	2	2	67	52	0.98	1	1	5	5	1	1	A
comp100475_c0_seq4	530	G	K	16	5	0.2381	2	2	68	68	0.98	1	1	10	6	3	2	T
comp100477_c0_seq1	204	T	K	5	3	0.375	2	1	66	57	0.98	1	1	1	4	3	0	A
comp100478_c0_seq3	549	A	K	54	2	0.0357	2	1	64	68	0.98	1	1	26	28	2	0	T
comp100478_c0_seq3	548	A	K	48	10	0.1724	2	2	64	63	0.98	1	1	22	26	7	3	C
comp100478_c0_seq3	624	A	K	39	15	0.2778	2	2	66	69	0.98	1	1	16	23	7	8	C
comp100478_c0_seq3	535	C	K	67	3	0.0429	2	1	65	71	0.98	1	1	32	35	3	0	A
comp100478_c0_seq3	689	C	K	56	2	0.0345	2	2	65	69	0.98	1	1	26	30	1	1	A
comp100478_c0_seq3	702	C	K	23	20	0.4651	2	2	66	68	0.98	1	1	8	15	12	8	A
comp100478_c0_seq3	73	T	K	8	18	0.6923	2	2	70	66	0.98	1	1	7	1	13	5	A
comp100478_c0_seq3	439	T	K	65	20	0.2353	2	2	68	64	0.98	1	1	40	25	9	11	A
comp100478_c0_seq3	295	G	K	52	5	0.0877	2	1	67	65	0.98	1	1	20	32	5	0	C
comp100478_c0_seq3	523	G	K	54	20	0.2703	2	2	64	65	0.98	1	1	29	25	13	7	C
comp100478_c0_seq3	680	G	K	33	29	0.4677	2	2	68	69	0.98	1	1	13	20	15	14	C
comp100478_c0_seq3	316	G	K	46	6	0.1154	2	2	67	63	0.98	1	1	17	29	5	1	T
comp100478_c0_seq3	578	G	K	33	14	0.2979	2	1	67	65	0.98	1	1	13	20	14	0	T
comp100478_c0_seq3	554	C	K	51	3	0.0556	2	1	65	68	0.98	1	1	25	26	3	0	G
comp100478_c0_seq3	438	T	K	65	20	0.2353	2	2	68	63	0.98	1	1	40	25	9	11	G
comp100478_c0_seq3	608	T	K	17	35	0.6731	2	2	66	66	0.98	1	1	4	13	18	17	G
comp100479_c0_seq1	478	A	K	34	8	0.1905	2	2	68	70	0.98	1	1	15	19	3	5	C
comp100482_c0_seq1	120	A	K	13	2	0.1333	2	1	65	42	0.98	1	1	12	1	2	0	C
comp100482_c0_seq1	574	A	K	10	2	0.1667	2	2	68	69	0.98	1	1	5	5	1	1	C
comp100482_c0_seq1	800	A	K	16	5	0.2381	2	2	69	70	0.98	1	1	10	6	3	2	C
comp100482_c0_seq1	882	A	K	12	2	0.1429	2	1	69	71	0.98	1	1	3	9	0	2	C
comp100482_c0_seq1	681	T	K	9	2	0.1818	2	2	66	71	0.98	1	1	6	3	1	1	A
comp100482_c0_seq1	790	G	K	11	9	0.45	2	2	66	69	0.98	1	1	6	5	6	3	C
comp100482_c0_seq1	840	T	K	20	2	0.0909	2	1	68	69	0.98	1	1	7	13	0	2	G
comp100486_c0_seq2	339	T	K	10	2	0.1667	2	1	69	70	0.98	1	1	3	7	2	0	G
comp100488_c0_seq1	244	A	K	24	12	0.3333	2	2	69	65	0.98	1	1	11	13	5	7	C
comp100488_c0_seq1	293	T	K	24	13	0.3514	2	2	65	63	0.98	1	1	14	10	6	7	G
comp100489_c0_seq1	59	C	K	9	3	0.25	2	2	64	68	0.98	1	1	5	4	2	1	A
comp100490_c0_seq4	786	A	K	6	3	0.3333	2	2	68	69	0.98	1	1	3	3	1	2	T
comp100490_c0_seq4	758	G	K	5	5	0.5	2	2	63	68	0.98	1	1	2	3	2	3	T
comp100491_c0_seq1	295	A	K	15	3	0.1667	2	2	66	67	0.98	1	1	3	12	2	1	T
comp100491_c0_seq1	212	C	K	14	10	0.4167	2	2	67	68	0.98	1	1	10	4	6	4	A
comp100491_c0_seq1	312	G	K	16	4	0.2	2	2	65	65	0.98	1	1	6	10	2	2	T
comp100494_c0_seq1	463	T	K	15	2	0.1176	2	2	67	61	0.98	1	1	5	10	1	1	G
comp100495_c0_seq1	445	T	K	15	3	0.1667	2	1	67	67	0.98	1	1	6	9	3	0	A
comp100496_c0_seq1	385	G	K	2	6	0.75	2	2	71	66	0.98	1	1	2	0	1	5	T
comp100496_c0_seq1	421	G	K	5	3	0.375	2	1	64	70	0.98	1	1	2	3	0	3	T
comp100496_c0_seq1	403	T	K	3	5	0.625	2	2	67	64	0.98	1	1	2	1	1	4	G
comp100497_c0_seq1	358	A	K	14	2	0.125	2	1	70	68	0.98	1	1	9	5	2	0	T
comp100497_c0_seq1	497	T	K	19	5	0.2083	2	2	67	68	0.98	1	1	10	9	2	3	A
comp100497_c0_seq1	564	T	K	9	2	0.1818	2	2	68	68	0.98	1	1	3	6	1	1	A
comp100498_c0_seq2	287	G	K	9	10	0.5263	2	2	66	69	0.98	1	1	6	3	5	5	T
comp100499_c0_seq1	184	A	K	18	11	0.3793	2	2	66	64	0.98	1	1	12	6	5	6	T
comp100499_c0_seq1	259	A	K	18	7	0.28	2	2	68	70	0.98	1	1	9	9	3	4	C
comp100499_c0_seq1	329	T	K	21	7	0.25	2	2	65	70	0.98	1	1	11	10	5	2	A
comp100499_c0_seq1	232	G	K	19	9	0.3214	2	2	68	69	0.98	1	1	10	9	4	5	C
comp100499_c0_seq1	352	G	K	19	7	0.2692	2	2	67	69	0.98	1	1	8	11	4	3	C
comp100499_c0_seq1	152	T	K	17	4	0.1905	2	2	65	68	0.98	1	1	10	7	2	2	G
comp100501_c0_seq1	784	A	K	8	6	0.4286	2	2	64	69	0.98	1	1	4	4	3	3	T
comp100501_c0_seq1	634	T	K	5	3	0.375	2	2	70	71	0.98	1	1	4	1	1	2	A
comp100501_c0_seq1	655	T	K	9	2	0.1818	2	2	63	66	0.98	1	1	5	4	1	1	A
comp100501_c0_seq1	664	G	K	7	2	0.2222	2	2	70	68	0.98	1	1	5	2	1	1	T
comp100501_c0_seq1	773	C	K	9	6	0.4	2	2	67	70	0.98	1	1	4	5	3	3	G
comp100501_c0_seq1	717	T	K	18	2	0.1	2	2	65	71	0.98	1	1	10	8	1	1	G
comp100502_c0_seq1	283	G	K	56	17	0.2329	2	2	67	69	0.98	1	1	33	23	11	6	T
comp100503_c0_seq1	428	G	K	4	12	0.75	2	2	67	67	0.98	1	1	1	3	4	8	C
comp100503_c0_seq1	256	G	K	18	3	0.1429	2	1	66	70	0.98	1	1	5	13	3	0	T
comp100505_c0_seq2	728	A	K	17	5	0.2273	2	2	62	64	0.98	1	1	12	5	2	3	T
comp100505_c0_seq2	576	A	K	11	12	0.5217	2	2	69	66	0.98	1	1	9	2	8	4	C
comp100505_c0_seq2	663	A	K	22	3	0.12	2	1	67	70	0.98	1	1	7	15	3	0	C
comp100505_c0_seq2	624	G	K	19	13	0.4062	2	2	66	62	0.98	1	1	10	9	6	7	T
comp100505_c0_seq2	665	G	K	16	8	0.3333	2	2	69	65	0.98	1	1	8	8	2	6	T
comp100505_c0_seq2	801	T	K	11	4	0.2667	2	1	67	70	0.98	1	1	4	7	0	4	G
comp100506_c0_seq1	326	T	K	6	2	0.25	2	1	68	26	0.98	1	1	2	4	2	0	A
comp100507_c0_seq2	146	A	K	20	3	0.1304	2	2	66	61	0.98	1	1	13	7	2	1	T
comp100507_c0_seq2	260	A	K	29	7	0.1944	2	2	66	61	0.98	1	1	14	15	4	3	T
comp100507_c0_seq2	147	C	K	20	3	0.1304	2	2	65	69	0.98	1	1	13	7	2	1	A
comp100507_c0_seq2	182	C	K	29	3	0.0938	2	2	66	65	0.98	1	1	20	9	2	1	A
comp100507_c0_seq2	308	G	K	20	5	0.2	2	2	67	69	0.98	1	1	8	12	2	3	T
comp100507_c0_seq2	335	C	K	7	7	0.5	2	2	68	63	0.98	1	1	2	5	2	5	G
comp100508_c0_seq1	155	T	K	11	3	0.2143	2	1	69	70	0.98	1	1	5	6	3	0	A
comp100508_c0_seq1	197	T	K	14	4	0.2222	2	2	67	59	0.98	1	1	7	7	3	1	A
comp100509_c0_seq1	161	A	K	10	3	0.2308	2	2	68	69	0.98	1	1	5	5	2	1	T
comp100509_c0_seq1	213	A	K	20	2	0.0909	2	2	69	68	0.98	1	1	11	9	1	1	T
comp100509_c0_seq1	289	T	K	12	3	0.2	2	2	66	56	0.98	1	1	5	7	2	1	A
comp100509_c0_seq1	205	G	K	19	3	0.1364	2	2	69	69	0.98	1	1	10	9	1	2	C
comp100509_c0_seq1	208	C	K	19	3	0.1364	2	2	69	70	0.98	1	1	10	9	1	2	G
comp100510_c0_seq1	310	A	K	4	5	0.5556	2	2	68	69	0.98	1	1	1	3	2	3	T
comp100511_c0_seq3	949	A	K	6	4	0.4	2	2	63	62	0.98	1	1	2	4	3	1	C
comp100511_c0_seq3	696	G	K	7	3	0.3	2	2	64	67	0.98	1	1	4	3	2	1	T
comp100514_c0_seq1	121	A	K	74	2	0.0263	2	2	66	55	0.98	1	1	42	32	1	1	T
comp100514_c0_seq1	681	C	K	43	2	0.0444	2	2	67	68	0.98	1	1	20	23	1	1	A
comp100514_c0_seq1	135	T	K	82	2	0.0238	2	2	66	68	0.98	1	1	41	41	1	1	A
comp100514_c0_seq1	158	T	K	81	2	0.0241	2	2	66	68	0.98	1	1	38	43	1	1	A
comp100514_c0_seq1	735	G	K	6	2	0.1538	2	2	69	61	0.98	1	1	1	5	1	1	C
comp100514_c0_seq1	735	G	K	6	5	0.3846	2	1	69	34	0.98	1	1	1	5	0	5	T
comp100515_c0_seq1	311	G	K	11	2	0.1538	2	1	70	69	0.98	1	1	5	6	0	2	C
comp100516_c0_seq2	281	C	K	57	15	0.2083	2	2	67	65	0.98	1	1	39	18	4	11	A
comp100516_c0_seq2	419	C	K	69	9	0.1154	2	2	69	68	0.98	1	1	40	29	6	3	A
comp100516_c0_seq2	302	C	K	59	15	0.2027	2	2	66	69	0.98	1	1	40	19	3	12	G
comp100516_c0_seq2	418	T	K	69	9	0.1154	2	2	69	68	0.98	1	1	40	29	6	3	G
comp100517_c0_seq1	257	A	K	7	3	0.3	2	2	69	68	0.98	1	1	3	4	2	1	C
comp100517_c0_seq1	514	A	K	21	2	0.087	2	2	65	15	0.98	1	1	14	7	1	1	C
comp100517_c0_seq1	500	G	K	18	2	0.1	2	2	67	61	0.98	1	1	10	8	1	1	C
comp100517_c0_seq1	553	G	K	22	2	0.0833	2	2	67	71	0.98	1	1	11	11	1	1	T
comp100517_c0_seq1	227	C	K	10	4	0.2857	2	2	69	69	0.98	1	1	4	6	2	2	G
comp100518_c0_seq2	206	G	K	2	7	0.7778	2	1	68	68	0.98	1	1	1	1	7	0	T
comp100519_c0_seq2	187	T	K	6	4	0.4	2	2	64	67	0.98	1	1	3	3	1	3	G
comp100520_c0_seq1	470	A	K	10	5	0.3333	2	2	68	65	0.98	1	1	6	4	4	1	T
comp100520_c0_seq1	502	G	K	13	7	0.35	2	2	67	65	0.98	1	1	7	6	4	3	C
comp100521_c0_seq1	687	T	K	9	2	0.1818	2	2	62	65	0.98	1	1	5	4	1	1	G
comp100522_c0_seq2	161	A	K	14	8	0.3636	2	2	68	59	0.98	1	1	11	3	5	3	T
comp100522_c0_seq2	289	A	K	12	6	0.3333	2	1	69	60	0.98	1	1	8	4	0	6	T
comp100522_c0_seq2	189	C	K	20	3	0.1304	2	2	69	61	0.98	1	1	12	8	1	2	A
comp100522_c0_seq2	92	G	K	5	3	0.3	2	2	68	69	0.98	1	1	4	1	2	1	C
comp100522_c0_seq2	216	G	K	4	19	0.8261	2	2	69	70	0.98	1	1	2	2	11	8	C
comp100522_c0_seq2	271	G	K	13	6	0.3158	2	1	69	70	0.98	1	1	7	6	0	6	C
comp100522_c0_seq2	206	T	K	20	2	0.087	2	2	70	69	0.98	1	1	11	9	1	1	G
comp100522_c0_seq2	215	T	K	22	2	0.0833	2	1	66	71	0.98	1	1	14	8	0	2	G
comp100522_c0_seq2	257	T	K	10	10	0.5	2	2	66	58	0.98	1	1	7	3	2	8	G
comp100524_c0_seq6	119	A	K	5	5	0.5	2	2	69	69	0.98	1	1	3	2	3	2	T
comp100524_c0_seq6	95	A	K	3	5	0.625	2	2	68	69	0.98	1	1	2	1	4	1	C
comp100524_c0_seq6	377	A	K	71	5	0.0658	2	2	68	69	0.98	1	1	22	49	3	2	C
comp100524_c0_seq6	493	G	K	54	8	0.129	2	2	66	69	0.98	1	1	23	31	7	1	C
comp100524_c0_seq6	376	G	K	70	5	0.0667	2	2	69	69	0.98	1	1	22	48	3	2	T
comp100524_c0_seq6	514	G	K	62	7	0.1014	2	1	66	62	0.98	1	1	25	37	7	0	T
comp100526_c0_seq1	591	A	K	14	5	0.2632	2	2	65	67	0.98	1	1	10	4	2	3	C
comp100526_c0_seq1	629	G	K	15	3	0.1667	2	2	66	70	0.98	1	1	8	7	2	1	T
comp100527_c0_seq1	587	T	K	7	4	0.3636	2	2	70	69	0.98	1	1	7	0	2	2	G
comp100527_c0_seq1	663	T	K	11	2	0.1538	2	1	68	68	0.98	1	1	5	6	0	2	G
comp100528_c0_seq2	321	A	K	13	5	0.2778	2	2	64	68	0.98	1	1	5	8	3	2	T
comp100529_c0_seq2	691	A	K	5	3	0.375	2	2	65	69	0.98	1	1	2	3	2	1	C
comp100529_c0_seq2	895	G	K	4	6	0.6	2	2	65	59	0.98	1	1	3	1	3	3	T
comp100530_c1_seq1	91	A	K	5	25	0.8333	2	2	66	68	0.98	1	1	4	1	11	14	T
comp100530_c1_seq1	122	G	K	28	5	0.1429	2	2	67	69	0.98	1	1	11	17	1	4	C
comp100530_c1_seq1	160	G	K	24	4	0.1429	2	1	65	51	0.98	1	1	10	14	4	0	T
comp100532_c0_seq1	320	A	K	23	13	0.3611	2	2	65	68	0.98	1	1	14	9	8	5	T
comp100532_c0_seq1	432	T	K	50	2	0.0385	2	2	65	69	0.98	1	1	26	24	1	1	A
comp100532_c0_seq1	121	G	K	9	18	0.6667	2	2	67	67	0.98	1	1	5	4	10	8	C
comp100532_c0_seq1	412	C	K	40	9	0.1837	2	2	68	65	0.98	1	1	23	17	2	7	G
comp100532_c0_seq1	431	C	K	44	7	0.1373	2	2	65	64	0.98	1	1	24	20	3	4	G
comp100533_c0_seq2	160	G	K	7	4	0.3636	2	1	67	68	0.98	1	1	3	4	4	0	C
comp100534_c0_seq2	129	C	K	11	2	0.1538	2	1	67	62	0.98	1	1	6	5	2	0	A
comp100535_c0_seq1	229	A	K	22	2	0.0833	2	2	66	62	0.98	1	1	12	10	1	1	C
comp100535_c0_seq1	220	G	K	16	7	0.3043	2	2	65	68	0.98	1	1	7	9	4	3	C
comp100535_c0_seq1	234	T	K	21	2	0.087	2	2	65	64	0.98	1	1	12	9	1	1	G
comp100538_c0_seq1	1378	A	K	47	14	0.2295	2	2	68	65	0.98	1	1	19	28	6	8	C
comp100538_c0_seq1	1417	C	K	52	2	0.037	2	2	66	66	0.98	1	1	21	31	1	1	A
comp100538_c0_seq1	338	G	K	18	12	0.4	2	2	65	66	0.98	1	1	11	7	5	7	C
comp100538_c0_seq1	645	C	K	28	9	0.2432	2	2	67	66	0.98	1	1	14	14	5	4	G
comp100538_c0_seq1	1566	C	K	50	39	0.4382	2	2	65	62	0.98	1	1	29	21	26	13	G
comp100538_c0_seq1	1198	T	K	63	13	0.1711	2	2	65	63	0.98	1	1	27	36	5	8	G
comp100540_c0_seq2	140	G	K	9	3	0.25	2	2	64	66	0.98	1	1	3	6	2	1	T
comp100541_c0_seq1	158	C	K	5	3	0.375	2	1	68	70	0.98	1	1	3	2	3	0	G
comp100541_c0_seq1	457	C	K	9	6	0.4	2	2	70	60	0.98	1	1	3	6	4	2	G
comp100542_c0_seq1	707	A	K	87	7	0.0745	2	2	67	69	0.98	1	1	49	38	3	4	T
comp100542_c0_seq1	578	A	K	51	7	0.1207	2	2	67	69	0.98	1	1	28	23	2	5	C
comp100542_c0_seq1	528	G	K	52	15	0.2239	2	2	67	67	0.98	1	1	21	31	8	7	T
comp100542_c0_seq1	743	G	K	56	32	0.3636	2	2	66	69	0.98	1	1	27	29	11	21	T
comp100542_c0_seq1	795	G	K	34	16	0.32	2	2	68	69	0.98	1	1	20	14	3	13	T
comp100542_c0_seq1	300	C	K	38	2	0.05	2	2	67	65	0.98	1	1	30	8	1	1	G
comp100542_c0_seq1	729	C	K	60	30	0.3333	2	2	68	66	0.98	1	1	29	31	12	18	G
comp100543_c0_seq1	466	A	K	5	4	0.4444	2	2	66	57	0.98	1	1	3	2	2	2	T
comp100543_c0_seq1	467	A	K	5	4	0.4444	2	2	68	57	0.98	1	1	3	2	2	2	T
comp100543_c0_seq1	488	A	K	8	2	0.2	2	2	67	69	0.98	1	1	2	6	1	1	T
comp100543_c0_seq1	339	G	K	3	5	0.625	2	2	69	68	0.98	1	1	1	2	3	2	T
comp100544_c0_seq1	1132	G	K	14	4	0.2222	2	2	69	70	0.98	1	1	8	6	2	2	C
comp100544_c0_seq1	1112	T	K	12	4	0.25	2	2	70	70	0.98	1	1	7	5	2	2	G
comp100546_c0_seq2	196	T	K	18	2	0.1	2	2	68	68	0.98	1	1	7	11	1	1	A
comp100546_c0_seq2	172	G	K	8	9	0.5294	2	2	67	63	0.98	1	1	4	4	3	6	T
comp100547_c0_seq1	213	T	K	7	2	0.2222	2	1	66	68	0.98	1	1	3	4	2	0	A
comp100548_c0_seq1	333	C	K	32	2	0.0588	2	1	66	68	0.98	1	1	20	12	2	0	G
comp100548_c0_seq1	343	C	K	34	2	0.0556	2	1	68	65	0.98	1	1	20	14	2	0	G
comp100549_c0_seq1	123	A	K	7	4	0.3636	2	2	68	69	0.98	1	1	4	3	1	3	T
comp100549_c0_seq1	414	A	K	5	2	0.25	2	2	68	62	0.98	1	1	2	3	1	1	T
comp100549_c0_seq1	538	G	K	1	7	0.875	2	2	71	61	0.98	1	1	0	1	5	2	T
comp100550_c0_seq1	346	C	K	8	2	0.2	2	2	67	65	0.98	1	1	3	5	1	1	A
comp100553_c0_seq1	425	A	K	8	2	0.2	2	2	68	67	0.98	1	1	6	2	1	1	T
comp100553_c0_seq1	475	A	K	9	4	0.3077	2	2	67	68	0.98	1	1	4	5	3	1	T
comp100553_c0_seq1	520	T	K	6	3	0.3333	2	2	69	57	0.98	1	1	2	4	1	2	A
comp100553_c0_seq1	418	G	K	7	2	0.2222	2	2	64	68	0.98	1	1	5	2	1	1	C
comp100556_c0_seq1	170	C	K	9	6	0.4	2	2	70	62	0.98	1	1	5	4	4	2	A
comp100557_c0_seq1	346	G	K	15	20	0.5714	2	2	66	67	0.98	1	1	5	10	9	11	C
comp100558_c0_seq2	195	A	K	9	3	0.25	2	2	68	70	0.98	1	1	5	4	2	1	T
comp100558_c0_seq2	359	A	K	5	3	0.375	2	2	67	69	0.98	1	1	3	2	2	1	T
comp100559_c0_seq1	125	A	K	10	13	0.5652	2	2	67	69	0.98	1	1	5	5	6	7	C
comp100559_c0_seq1	223	T	K	6	3	0.3333	2	2	63	70	0.98	1	1	3	3	1	2	A
comp100559_c0_seq1	126	G	K	10	13	0.5652	2	2	68	69	0.98	1	1	5	5	6	7	C
comp100559_c0_seq1	308	G	K	15	2	0.1176	2	2	66	70	0.98	1	1	8	7	1	1	T
comp100560_c0_seq1	204	C	K	7	4	0.3636	2	2	63	66	0.98	1	1	4	3	3	1	A
comp100561_c0_seq1	160	G	K	3	17	0.85	2	2	52	66	0.98	1	1	0	3	10	7	T
comp100562_c0_seq1	120	G	K	1	7	0.875	2	2	71	66	0.98	1	1	1	0	5	2	T
comp100563_c0_seq2	201	A	K	7	2	0.2222	2	2	66	47	0.98	1	1	3	4	1	1	T
comp100563_c0_seq2	431	C	K	7	2	0.2222	2	2	65	69	0.98	1	1	4	3	1	1	A
comp100564_c0_seq1	328	T	K	28	4	0.125	2	2	64	66	0.98	1	1	19	9	3	1	A
comp100564_c0_seq1	453	T	K	16	4	0.2	2	2	64	70	0.98	1	1	6	10	1	3	A
comp100566_c0_seq1	658	A	K	21	2	0.087	2	1	68	67	0.98	1	1	14	7	0	2	T
comp100566_c0_seq1	554	G	K	45	6	0.1176	2	2	66	69	0.98	1	1	21	24	2	4	T
comp100567_c0_seq4	519	A	K	31	3	0.0882	2	1	66	47	0.98	1	1	15	16	0	3	T
comp100567_c0_seq4	260	G	K	13	3	0.1875	2	1	68	71	0.98	1	1	4	9	0	3	T
comp100569_c0_seq1	429	A	K	41	6	0.1277	2	2	67	68	0.98	1	1	18	23	3	3	T
comp100569_c0_seq1	439	C	K	37	8	0.1778	2	2	66	69	0.98	1	1	18	19	2	6	G
comp100570_c0_seq1	140	C	K	8	5	0.3846	2	2	69	69	0.98	1	1	3	5	2	3	A
comp100570_c0_seq1	141	C	K	8	5	0.3846	2	2	69	70	0.98	1	1	3	5	2	3	G
comp100572_c0_seq1	154	T	K	7	3	0.3	2	1	67	68	0.98	1	1	2	5	3	0	A
comp100572_c0_seq1	188	T	K	7	2	0.2222	2	1	67	65	0.98	1	1	3	4	2	0	G
comp100573_c0_seq3	560	A	K	12	5	0.2941	2	2	66	61	0.98	1	1	2	10	2	3	T
comp100573_c0_seq3	488	T	K	20	6	0.2308	2	2	67	70	0.98	1	1	9	11	3	3	A
comp100574_c0_seq1	49	G	K	16	2	0.1111	2	2	67	68	0.98	1	1	12	4	1	1	T
comp100574_c0_seq1	140	C	K	19	3	0.1364	2	1	67	71	0.98	1	1	7	12	3	0	G
comp100575_c0_seq10	264	G	K	39	31	0.4429	2	2	66	67	0.98	1	1	19	20	12	19	C
comp100575_c0_seq10	376	C	K	84	2	0.0233	2	2	67	68	0.98	1	1	41	43	1	1	G
comp100577_c0_seq3	268	A	K	0	8	1	2	2	0	70	0.98	0	1	0	0	6	2	T
comp100577_c0_seq3	522	A	K	8	2	0.2	2	1	67	65	0.98	1	1	2	6	0	2	C
comp100577_c0_seq3	492	G	K	13	3	0.1875	2	2	68	63	0.98	1	1	5	8	2	1	T
comp100578_c0_seq3	180	A	K	7	3	0.3	2	1	68	71	0.98	1	1	2	5	3	0	T
comp100581_c0_seq3	254	A	K	5	12	0.7059	2	2	68	64	0.98	1	1	3	2	8	4	T
comp100581_c0_seq3	404	T	K	5	15	0.75	2	2	69	61	0.98	1	1	4	1	5	10	A
comp100581_c0_seq3	132	G	K	6	2	0.25	2	1	70	45	0.98	1	1	4	2	2	0	T
comp100583_c0_seq1	90	C	K	11	2	0.1538	2	1	68	71	0.98	1	1	6	5	2	0	A
comp100583_c0_seq1	170	G	K	4	4	0.5	2	2	69	68	0.98	1	1	1	3	2	2	C
comp100584_c0_seq1	350	A	K	23	3	0.1154	2	2	67	68	0.98	1	1	9	14	1	2	C
comp100584_c0_seq1	138	C	K	28	4	0.125	2	2	67	67	0.98	1	1	17	11	2	2	A
comp100584_c0_seq1	165	T	K	39	3	0.0714	2	2	66	71	0.98	1	1	23	16	1	2	A
comp100584_c0_seq1	198	T	K	28	8	0.2222	2	2	68	67	0.98	1	1	17	11	4	4	G
comp100585_c0_seq2	70	A	K	5	4	0.4444	2	2	68	68	0.98	1	1	3	2	2	2	T
comp100585_c0_seq2	1097	A	K	34	3	0.0811	2	2	68	71	0.98	1	1	17	17	1	2	C
comp100585_c0_seq2	1035	C	K	14	11	0.44	2	2	67	60	0.98	1	1	9	5	7	4	A
comp100585_c0_seq2	769	T	K	5	4	0.4444	2	1	68	59	0.98	1	1	2	3	0	4	A
comp100585_c0_seq2	398	G	K	7	2	0.2222	2	2	64	69	0.98	1	1	5	2	1	1	C
comp100585_c0_seq2	485	G	K	10	2	0.1667	2	1	66	71	0.98	1	1	5	5	0	2	C
comp100585_c0_seq2	913	G	K	7	6	0.4615	2	2	66	62	0.98	1	1	4	3	4	2	C
comp100585_c0_seq2	1118	G	K	31	4	0.1143	2	2	66	55	0.98	1	1	16	15	1	3	C
comp100585_c0_seq2	68	G	K	7	2	0.2222	2	2	69	68	0.98	1	1	4	3	1	1	T
comp100585_c0_seq2	925	C	K	7	6	0.4615	2	2	67	61	0.98	1	1	3	4	4	2	G
comp100587_c0_seq1	584	A	K	11	2	0.1538	2	1	66	62	0.98	1	1	7	4	2	0	T
comp100587_c0_seq1	300	T	K	20	2	0.0909	2	1	64	51	0.98	1	1	8	12	0	2	A
comp100588_c0_seq2	183	A	K	7	9	0.5625	2	2	65	65	0.98	1	1	4	3	3	6	T
comp100588_c0_seq2	267	C	K	9	4	0.3077	2	2	60	70	0.98	1	1	6	3	3	1	A
comp100588_c0_seq2	328	T	K	12	3	0.2	2	2	68	69	0.98	1	1	4	8	1	2	A
comp100588_c0_seq2	155	C	K	11	9	0.45	2	2	67	68	0.98	1	1	7	4	3	6	G
comp100589_c0_seq2	232	A	K	9	2	0.1818	2	1	65	68	0.98	1	1	4	5	2	0	T
comp100589_c0_seq2	187	A	K	9	2	0.1818	2	1	66	71	0.98	1	1	7	2	2	0	C
comp100589_c0_seq2	184	C	K	9	2	0.1818	2	1	64	71	0.98	1	1	7	2	2	0	G
comp100591_c0_seq2	459	G	K	10	2	0.1667	2	2	68	48	0.98	1	1	3	7	1	1	C
comp100592_c0_seq3	105	C	K	3	12	0.75	2	2	69	66	0.98	1	1	1	2	6	6	A
comp100595_c0_seq1	342	A	K	6	2	0.25	2	1	68	70	0.98	1	1	1	5	0	2	T
comp100595_c0_seq1	308	A	K	16	2	0.1111	2	1	67	69	0.98	1	1	6	10	0	2	C
comp100595_c0_seq1	226	C	K	37	6	0.1395	2	2	66	68	0.98	1	1	21	16	2	4	A
comp100595_c0_seq1	332	T	K	9	2	0.1818	2	1	63	70	0.98	1	1	4	5	0	2	G
comp100596_c0_seq4	178	A	K	6	2	0.25	2	2	64	70	0.98	1	1	1	5	1	1	T
comp100596_c0_seq4	521	T	K	19	5	0.2083	2	2	68	69	0.98	1	1	12	7	3	2	A
comp100596_c0_seq4	560	T	K	15	3	0.1667	2	1	67	63	0.98	1	1	8	7	0	3	A
comp100596_c0_seq4	499	C	K	19	5	0.2083	2	2	68	71	0.98	1	1	13	6	3	2	G
comp100597_c0_seq3	558	A	K	33	8	0.1951	2	2	67	60	0.98	1	1	22	11	2	6	T
comp100597_c0_seq3	723	A	K	64	3	0.0448	2	1	67	69	0.98	1	1	30	34	3	0	T
comp100597_c0_seq3	426	A	K	30	4	0.1176	2	2	61	69	0.98	1	1	8	22	3	1	C
comp100597_c0_seq3	589	A	K	50	3	0.0566	2	1	67	69	0.98	1	1	24	26	0	3	C
comp100597_c0_seq3	726	T	K	63	3	0.0455	2	1	67	69	0.98	1	1	28	35	3	0	A
comp100597_c0_seq3	411	C	K	41	3	0.0682	2	1	67	71	0.98	1	1	17	24	3	0	G
comp100597_c0_seq3	443	C	K	18	7	0.28	2	2	66	58	0.98	1	1	4	14	4	3	G
comp100599_c0_seq1	98	A	K	8	17	0.68	2	2	69	66	0.98	1	1	4	4	10	7	C
comp100600_c0_seq1	447	A	K	6	6	0.5	2	2	68	64	0.98	1	1	3	3	3	3	T
comp100600_c0_seq1	300	C	K	29	5	0.1471	2	1	65	70	0.98	1	1	11	18	5	0	A
comp100600_c0_seq1	614	T	K	8	10	0.5556	2	2	69	66	0.98	1	1	4	4	4	6	G
comp100603_c0_seq2	247	A	K	6	3	0.3333	2	1	67	69	0.98	1	1	3	3	0	3	T
comp100604_c0_seq5	320	T	K	18	3	0.1429	2	2	68	62	0.98	1	1	7	11	1	2	A
comp100605_c0_seq1	526	A	K	13	3	0.1875	2	1	67	68	0.98	1	1	7	6	3	0	T
comp100605_c0_seq1	601	A	K	11	4	0.2667	2	1	62	69	0.98	1	1	2	9	4	0	T
comp100605_c0_seq1	627	A	K	9	6	0.3529	2	2	69	68	0.98	1	1	4	5	4	2	C
comp100605_c0_seq1	627	A	K	9	2	0.1176	2	1	69	54	0.98	1	1	4	5	0	2	C
comp100605_c0_seq1	220	G	K	17	6	0.2609	2	2	66	68	0.98	1	1	9	8	3	3	T
comp100605_c0_seq1	205	C	K	20	5	0.2	2	2	67	69	0.98	1	1	10	10	3	2	G
comp100605_c0_seq1	348	C	K	7	6	0.4615	2	2	68	70	0.98	1	1	3	4	5	1	G
comp100605_c0_seq1	654	T	K	9	9	0.5	2	2	62	67	0.98	1	1	5	4	5	4	G
comp100606_c0_seq1	149	G	K	7	2	0.2222	2	1	70	69	0.98	1	1	5	2	2	0	T
comp100607_c0_seq1	143	T	K	7	8	0.5333	2	2	68	68	0.98	1	1	4	3	5	3	G
comp100608_c0_seq2	215	A	K	11	2	0.1538	2	1	68	70	0.98	1	1	6	5	2	0	C
comp100609_c0_seq1	129	C	K	28	12	0.3	2	2	67	69	0.98	1	1	15	13	4	8	A
comp100609_c0_seq1	252	T	K	10	4	0.2857	2	2	63	66	0.98	1	1	2	8	1	3	G
comp100610_c0_seq1	554	C	K	6	9	0.6	2	2	67	68	0.98	1	1	2	4	2	7	A
comp100610_c0_seq1	501	T	K	16	2	0.1111	2	2	68	68	0.98	1	1	8	8	1	1	G
comp100610_c0_seq1	505	T	K	15	2	0.1176	2	2	66	67	0.98	1	1	7	8	1	1	G
comp100612_c0_seq1	85	A	K	22	7	0.2414	2	2	69	61	0.98	1	1	10	12	3	4	T
comp100612_c0_seq1	379	A	K	14	15	0.5172	2	2	66	63	0.98	1	1	3	11	5	10	T
comp100612_c0_seq1	392	T	K	22	5	0.1852	2	2	66	62	0.98	1	1	7	15	1	4	A
comp100612_c0_seq1	225	G	K	19	4	0.1739	2	2	67	67	0.98	1	1	13	6	2	2	T
comp100612_c0_seq1	79	C	K	22	6	0.2143	2	2	67	68	0.98	1	1	10	12	2	4	G
comp100613_c0_seq1	470	C	K	75	4	0.0506	2	2	67	68	0.98	1	1	30	45	2	2	A
comp100613_c0_seq1	167	T	K	62	13	0.1733	2	2	69	23	0.98	1	1	25	37	7	6	A
comp100613_c0_seq1	563	T	K	25	2	0.0741	2	1	67	54	0.98	1	1	7	18	0	2	A
comp100613_c0_seq1	189	G	K	22	50	0.6944	2	2	68	68	0.98	1	1	7	15	23	27	C
comp100613_c0_seq1	376	G	K	61	9	0.1286	2	2	67	60	0.98	1	1	25	36	2	7	C
comp100613_c0_seq1	493	C	K	32	30	0.4839	2	2	68	70	0.98	1	1	11	21	11	19	G
comp100614_c0_seq1	182	C	K	6	12	0.6667	2	2	68	55	0.98	1	1	5	1	8	4	A
comp100614_c0_seq1	338	C	K	69	2	0.0282	2	1	68	51	0.98	1	1	32	37	2	0	A
comp100614_c0_seq1	393	T	K	1	48	0.9796	2	2	36	66	0.98	1	1	1	0	15	33	A
comp100614_c0_seq1	228	G	K	29	17	0.3696	2	2	66	66	0.98	1	1	16	13	8	9	C
comp100614_c0_seq1	291	T	K	40	45	0.5294	2	2	68	68	0.98	1	1	13	27	31	14	G
comp100617_c0_seq4	386	T	K	8	4	0.3333	2	2	62	70	0.98	1	1	4	4	3	1	A
comp100618_c0_seq2	282	A	K	5	3	0.375	2	2	61	42	0.98	1	1	2	3	2	1	T
comp100618_c0_seq2	96	A	K	30	2	0.0625	2	2	66	51	0.98	1	1	18	12	1	1	C
comp100618_c0_seq2	177	T	K	6	7	0.5385	2	2	67	70	0.98	1	1	1	5	1	6	A
comp100618_c0_seq2	186	T	K	10	4	0.2857	2	2	61	62	0.98	1	1	2	8	1	3	A
comp100618_c0_seq2	138	G	K	14	14	0.5	2	2	64	68	0.98	1	1	6	8	3	11	C
comp100618_c0_seq2	207	G	K	6	7	0.5385	2	2	68	63	0.98	1	1	2	4	1	6	T
comp100622_c0_seq1	682	T	K	25	24	0.4898	2	2	63	58	0.98	1	1	11	14	11	13	A
comp100622_c0_seq1	372	G	K	90	2	0.0217	2	2	67	66	0.98	1	1	38	52	1	1	T
comp100623_c0_seq2	522	C	K	56	8	0.125	2	2	68	70	0.98	1	1	28	28	2	6	A
comp100623_c0_seq2	380	T	K	90	9	0.0909	2	2	67	69	0.98	1	1	41	49	6	3	A
comp100623_c0_seq2	435	T	K	78	11	0.1236	2	2	68	69	0.98	1	1	31	47	3	8	A
comp100623_c0_seq2	734	T	K	53	2	0.0364	2	2	67	66	0.98	1	1	26	27	1	1	A
comp100623_c0_seq2	1821	T	K	50	2	0.0385	2	2	68	70	0.98	1	1	27	23	1	1	A
comp100624_c0_seq1	660	A	K	24	9	0.2727	2	2	67	67	0.98	1	1	11	13	5	4	T
comp100624_c0_seq1	234	A	K	13	4	0.2353	2	2	66	64	0.98	1	1	5	8	1	3	C
comp100624_c0_seq1	258	A	K	8	5	0.3846	2	2	67	66	0.98	1	1	5	3	1	4	C
comp100624_c0_seq1	327	A	K	4	5	0.5556	2	2	63	66	0.98	1	1	1	3	4	1	C
comp100624_c0_seq1	255	C	K	6	7	0.5385	2	2	66	65	0.98	1	1	3	3	3	4	A
comp100624_c0_seq1	333	C	K	3	5	0.625	2	2	55	63	0.98	1	1	1	2	4	1	A
comp100624_c0_seq1	610	G	K	21	3	0.125	2	1	69	70	0.98	1	1	15	6	3	0	C
comp100624_c0_seq1	341	C	K	2	7	0.7778	2	2	67	51	0.98	1	1	1	1	4	3	G
comp100624_c0_seq1	120	T	K	23	17	0.425	2	2	67	63	0.98	1	1	9	14	8	9	G
comp100625_c0_seq2	219	C	K	13	3	0.1875	2	2	69	69	0.98	1	1	8	5	1	2	A
comp100625_c0_seq2	169	T	K	10	3	0.2308	2	1	67	69	0.98	1	1	7	3	3	0	A
comp100625_c0_seq2	229	T	K	11	5	0.3125	2	2	68	63	0.98	1	1	7	4	2	3	A
comp100625_c0_seq2	208	C	K	11	5	0.3125	2	2	70	62	0.98	1	1	7	4	2	3	G
comp100627_c0_seq1	215	A	K	4	5	0.5556	2	2	70	68	0.98	1	1	1	3	2	3	C
comp100627_c0_seq1	147	T	K	12	4	0.25	2	2	66	69	0.98	1	1	6	6	3	1	A
comp100627_c0_seq1	434	T	K	6	2	0.25	2	1	67	67	0.98	1	1	3	3	2	0	A
comp100628_c0_seq1	423	A	K	8	8	0.5	2	2	63	67	0.98	1	1	4	4	3	5	T
comp100628_c0_seq1	552	T	K	8	7	0.4667	2	2	69	69	0.98	1	1	2	6	2	5	A
comp100629_c0_seq1	766	G	K	5	4	0.4444	2	2	67	68	0.98	1	1	2	3	1	3	C
comp100631_c0_seq3	357	A	K	16	3	0.1579	2	2	68	55	0.98	1	1	7	9	2	1	C
comp100631_c0_seq3	331	T	K	23	2	0.08	2	1	68	66	0.98	1	1	12	11	2	0	G
comp100634_c0_seq2	248	T	K	16	7	0.3043	2	2	68	69	0.98	1	1	10	6	3	4	G
comp100635_c0_seq1	229	G	K	5	3	0.375	2	2	67	68	0.98	1	1	1	4	1	2	T
comp100636_c0_seq3	320	C	K	11	4	0.2667	2	2	67	64	0.98	1	1	8	3	3	1	G
comp100637_c0_seq1	147	A	K	78	15	0.1613	2	2	67	63	0.98	1	1	30	48	8	7	C
comp100637_c0_seq1	204	A	K	53	2	0.0364	2	1	66	50	0.98	1	1	18	35	0	2	C
comp100637_c0_seq1	183	C	K	70	2	0.0278	2	2	65	71	0.98	1	1	24	46	1	1	A
comp100638_c0_seq1	396	G	K	19	2	0.0952	2	2	67	71	0.98	1	1	10	9	1	1	C
comp100640_c0_seq2	58	A	K	7	4	0.3636	2	2	69	62	0.98	1	1	4	3	2	2	T
comp100641_c0_seq1	234	A	K	13	2	0.1333	2	2	69	68	0.98	1	1	7	6	1	1	T
comp100641_c0_seq1	289	A	K	11	2	0.1538	2	2	65	65	0.98	1	1	7	4	1	1	T
comp100641_c0_seq1	251	C	K	10	2	0.1667	2	2	68	69	0.98	1	1	5	5	1	1	A
comp100642_c0_seq1	116	A	K	16	4	0.2	2	2	58	68	0.98	1	1	12	4	2	2	T
comp100642_c0_seq1	117	A	K	16	4	0.2	2	2	57	68	0.98	1	1	12	4	2	2	T
comp100643_c0_seq1	283	C	K	18	5	0.2174	2	2	67	57	0.98	1	1	6	12	3	2	A
comp100643_c0_seq1	256	G	K	16	7	0.3043	2	2	64	67	0.98	1	1	8	8	2	5	C
comp100645_c0_seq1	708	T	K	6	2	0.25	2	1	68	51	0.98	1	1	4	2	2	0	A
comp100646_c0_seq2	224	A	K	17	11	0.3929	2	2	68	67	0.98	1	1	11	6	6	5	T
comp100646_c0_seq2	264	A	K	24	6	0.2	2	2	65	68	0.98	1	1	12	12	4	2	T
comp100646_c0_seq2	304	C	K	4	13	0.7647	2	2	59	66	0.98	1	1	1	3	2	11	A
comp100646_c0_seq2	253	T	K	27	2	0.069	2	2	68	67	0.98	1	1	15	12	1	1	A
comp100646_c0_seq2	305	C	K	4	13	0.7647	2	2	58	66	0.98	1	1	1	3	2	11	G
comp100649_c0_seq6	332	A	K	9	5	0.3571	2	2	68	66	0.98	1	1	2	7	3	2	T
comp100649_c0_seq6	343	A	K	9	3	0.25	2	2	66	71	0.98	1	1	2	7	1	2	T
comp100649_c0_seq6	313	A	K	16	3	0.1579	2	2	65	49	0.98	1	1	5	11	1	2	C
comp100649_c0_seq6	347	C	K	8	3	0.2727	2	2	67	71	0.98	1	1	2	6	1	2	A
comp100649_c0_seq6	280	G	K	20	5	0.2	2	2	67	67	0.98	1	1	8	12	3	2	T
comp100649_c0_seq6	221	C	K	19	3	0.1364	2	2	66	69	0.98	1	1	12	7	2	1	G
comp100649_c0_seq6	154	T	K	7	8	0.5333	2	2	68	70	0.98	1	1	6	1	1	7	G
comp100650_c0_seq1	663	G	K	17	2	0.1053	2	2	67	65	0.98	1	1	7	10	1	1	C
comp100652_c0_seq1	127	G	K	6	2	0.25	2	2	67	68	0.98	1	1	3	3	1	1	T
comp100655_c0_seq1	312	C	K	21	10	0.3226	2	2	68	68	0.98	1	1	13	8	4	6	A
comp100655_c0_seq1	256	G	K	8	12	0.5714	2	2	64	65	0.98	1	1	6	2	8	4	T
comp100656_c0_seq1	637	T	K	15	3	0.1667	2	2	70	68	0.98	1	1	10	5	2	1	A
comp100656_c0_seq1	727	T	K	10	2	0.1667	2	2	69	60	0.98	1	1	3	7	1	1	A
comp100656_c0_seq1	749	G	K	5	4	0.4444	2	2	68	60	0.98	1	1	1	4	1	3	C
comp100656_c0_seq1	109	C	K	6	6	0.5	2	2	69	68	0.98	1	1	3	3	3	3	G
comp100657_c0_seq7	664	C	K	10	2	0.1667	2	2	62	70	0.98	1	1	6	4	1	1	G
comp100660_c0_seq6	250	A	K	16	7	0.3043	2	2	67	62	0.98	1	1	6	10	4	3	T
comp100660_c0_seq6	170	G	K	7	7	0.5	2	2	69	64	0.98	1	1	7	0	5	2	C
comp100660_c0_seq6	212	G	K	9	14	0.6087	2	2	59	67	0.98	1	1	7	2	7	7	T
comp100661_c0_seq1	183	A	K	5	8	0.6154	2	2	69	69	0.98	1	1	3	2	5	3	T
comp100661_c0_seq1	433	A	K	85	4	0.0449	2	2	66	67	0.98	1	1	35	50	2	2	T
comp100661_c0_seq1	403	A	K	96	4	0.04	2	2	67	68	0.98	1	1	49	47	2	2	C
comp100661_c0_seq1	417	A	K	94	4	0.0408	2	2	67	69	0.98	1	1	45	49	2	2	C
comp100661_c0_seq1	199	T	K	9	14	0.6087	2	2	66	60	0.98	1	1	6	3	8	6	A
comp100661_c0_seq1	257	T	K	15	36	0.7059	2	2	65	66	0.98	1	1	6	9	17	19	G
comp100662_c0_seq1	140	T	K	18	3	0.1429	2	2	64	67	0.98	1	1	8	10	1	2	A
comp100662_c0_seq1	176	G	K	8	2	0.2	2	2	38	64	0.98	1	1	6	2	1	1	C
comp100664_c0_seq1	177	T	K	2	6	0.75	2	2	65	64	0.98	1	1	0	2	3	3	A
comp100665_c0_seq1	259	A	K	10	3	0.2308	2	2	67	70	0.98	1	1	6	4	2	1	T
comp100665_c0_seq1	568	T	K	7	2	0.2222	2	1	69	70	0.98	1	1	4	3	0	2	A
comp100665_c0_seq1	517	G	K	5	3	0.375	2	2	70	69	0.98	1	1	2	3	1	2	C
comp100665_c0_seq1	525	G	K	5	3	0.375	2	2	70	69	0.98	1	1	2	3	1	2	C
comp100665_c0_seq1	543	T	K	5	5	0.5	2	2	69	64	0.98	1	1	2	3	3	2	G
comp100666_c0_seq1	328	T	K	8	4	0.3333	2	2	68	71	0.98	1	1	5	3	1	3	G
comp100666_c0_seq1	608	T	K	6	2	0.25	2	2	69	68	0.98	1	1	2	4	1	1	G
comp100668_c0_seq2	79	A	K	23	20	0.4651	2	2	67	67	0.98	1	1	18	5	15	5	C
comp100668_c0_seq2	205	A	K	10	13	0.5652	2	2	61	63	0.98	1	1	4	6	7	6	C
comp100668_c0_seq2	157	C	K	45	29	0.3867	2	2	66	68	0.98	1	1	25	20	14	15	A
comp100668_c0_seq2	118	G	K	71	9	0.1125	2	2	66	51	0.98	1	1	38	33	5	4	C
comp100668_c0_seq2	133	C	K	80	3	0.0361	2	1	66	61	0.98	1	1	46	34	0	3	G
comp100668_c0_seq2	145	C	K	68	2	0.0241	2	1	67	61	0.98	1	1	38	30	0	2	G
comp100670_c0_seq1	560	A	K	14	6	0.3	2	2	67	70	0.98	1	1	6	8	1	5	C
comp100670_c0_seq1	551	T	K	20	2	0.0909	2	1	66	71	0.98	1	1	9	11	0	2	A
comp100670_c0_seq1	584	T	K	14	6	0.3	2	2	65	70	0.98	1	1	6	8	1	5	A
comp100670_c0_seq1	491	G	K	25	5	0.1667	2	2	66	64	0.98	1	1	12	13	3	2	C
comp100670_c0_seq1	566	G	K	18	2	0.1	2	1	64	71	0.98	1	1	7	11	0	2	T
comp100671_c0_seq4	327	A	K	3	6	0.6667	2	2	64	47	0.98	1	1	1	2	2	4	T
comp100671_c0_seq4	276	A	K	18	11	0.3793	2	2	69	62	0.98	1	1	11	7	6	5	C
comp100671_c0_seq4	82	C	K	6	4	0.4	2	1	61	67	0.98	1	1	5	1	4	0	A
comp100671_c0_seq4	134	C	K	21	2	0.087	2	1	66	71	0.98	1	1	11	10	2	0	A
comp100671_c0_seq4	135	C	K	22	2	0.0833	2	1	65	71	0.98	1	1	11	11	2	0	A
comp100671_c0_seq4	194	C	K	30	6	0.1667	2	2	67	58	0.98	1	1	10	20	3	3	A
comp100671_c0_seq4	65	G	K	7	2	0.2222	2	1	64	70	0.98	1	1	7	0	2	0	C
comp100671_c0_seq4	129	G	K	20	2	0.0909	2	1	67	71	0.98	1	1	10	10	2	0	T
comp100671_c0_seq4	168	G	K	26	4	0.1333	2	1	66	70	0.98	1	1	10	16	4	0	T
comp100671_c0_seq4	215	G	K	23	4	0.1481	2	2	67	16	0.98	1	1	11	12	1	3	T
comp100671_c0_seq4	322	G	K	10	2	0.1667	2	2	42	61	0.98	1	1	5	5	1	1	T
comp100673_c0_seq1	71	T	K	10	2	0.1667	2	1	67	58	0.98	1	1	6	4	0	2	A
comp100676_c1_seq1	154	T	K	59	9	0.1324	2	2	67	70	0.98	1	1	40	19	8	1	A
comp100676_c1_seq1	136	G	K	43	10	0.1887	2	2	67	70	0.98	1	1	30	13	9	1	T
comp100676_c1_seq1	130	C	K	45	2	0.0426	2	2	66	68	0.98	1	1	36	9	1	1	G
comp100676_c1_seq1	158	C	K	65	11	0.1447	2	2	68	67	0.98	1	1	47	18	4	7	G
comp100676_c1_seq1	160	T	K	77	2	0.0253	2	2	67	69	0.98	1	1	51	26	1	1	G
comp100677_c0_seq2	525	T	K	9	3	0.25	2	2	68	67	0.98	1	1	5	4	2	1	G
comp100679_c0_seq1	94	A	K	14	2	0.125	2	2	63	65	0.98	1	1	9	5	1	1	T
comp100679_c0_seq1	212	A	K	17	6	0.2609	2	2	64	67	0.98	1	1	5	12	2	4	C
comp100679_c0_seq1	203	G	K	21	6	0.2222	2	2	64	65	0.98	1	1	8	13	2	4	C
comp100679_c0_seq1	213	G	K	20	3	0.1304	2	1	66	67	0.98	1	1	6	14	0	3	C
comp100679_c0_seq1	240	G	K	7	3	0.3	2	1	68	70	0.98	1	1	1	6	0	3	T
comp100679_c0_seq1	116	C	K	13	10	0.4348	2	2	63	63	0.98	1	1	9	4	6	4	G
comp100679_c0_seq1	208	T	K	20	6	0.2308	2	2	63	65	0.98	1	1	8	12	2	4	G
comp100681_c0_seq7	507	T	K	9	3	0.25	2	2	61	70	0.98	1	1	3	6	2	1	A
comp100681_c0_seq7	761	T	K	17	6	0.2609	2	2	66	66	0.98	1	1	6	11	2	4	A
comp100681_c0_seq7	488	G	K	8	5	0.3846	2	2	69	64	0.98	1	1	2	6	3	2	C
comp100682_c0_seq1	193	C	K	18	6	0.25	2	2	66	68	0.98	1	1	5	13	3	3	G
comp100684_c0_seq1	52	C	K	11	7	0.3889	2	2	63	68	0.98	1	1	10	1	6	1	A
comp100684_c0_seq1	67	G	K	14	7	0.3333	2	2	66	66	0.98	1	1	12	2	6	1	C
comp100684_c0_seq1	192	G	K	15	9	0.375	2	2	68	60	0.98	1	1	7	8	2	7	C
comp100684_c0_seq1	154	C	K	28	7	0.2	2	2	64	62	0.98	1	1	11	17	4	3	G
comp100684_c0_seq1	304	C	K	19	2	0.0952	2	2	65	67	0.98	1	1	8	11	1	1	G
comp100685_c0_seq7	356	C	K	7	4	0.3636	2	2	70	69	0.98	1	1	4	3	3	1	G
comp100686_c0_seq1	389	C	K	5	3	0.375	2	2	68	51	0.98	1	1	4	1	1	2	A
comp100686_c0_seq1	534	T	K	8	2	0.2	2	2	70	71	0.98	1	1	5	3	1	1	A
comp100688_c0_seq1	189	A	K	32	4	0.1111	2	2	69	59	0.98	1	1	19	13	3	1	T
comp100688_c0_seq1	421	G	K	59	8	0.1194	2	1	67	64	0.98	1	1	26	33	8	0	C
comp10069_c0_seq1	98	A	K	8	3	0.2727	2	2	69	66	0.98	1	1	5	3	2	1	C
comp10069_c0_seq1	69	G	K	7	2	0.2222	2	2	70	70	0.98	1	1	5	2	1	1	T
comp100690_c0_seq1	590	T	K	95	6	0.0594	2	2	66	68	0.98	1	1	51	44	3	3	G
comp100691_c0_seq1	182	A	K	0	10	1	2	2	0	69	0.98	0	1	0	0	5	5	T
comp100691_c0_seq1	522	T	K	14	2	0.125	2	2	67	60	0.98	1	1	7	7	1	1	A
comp100692_c0_seq3	161	C	K	21	2	0.0833	2	2	66	41	0.98	1	1	12	9	1	1	A
comp100693_c0_seq1	133	A	K	8	2	0.2	2	2	67	65	0.98	1	1	3	5	1	1	T
comp100693_c0_seq1	546	A	K	7	4	0.3636	2	2	68	67	0.98	1	1	4	3	3	1	C
comp100693_c0_seq1	452	G	K	8	6	0.4286	2	2	68	55	0.98	1	1	4	4	3	3	T
comp100693_c0_seq1	539	G	K	11	3	0.2143	2	2	68	57	0.98	1	1	7	4	2	1	T
comp100693_c0_seq1	710	G	K	14	10	0.4167	2	2	67	66	0.98	1	1	6	8	5	5	T
comp100694_c0_seq3	207	T	K	4	4	0.5	2	2	59	70	0.98	1	1	2	2	2	2	A
comp100695_c0_seq2	326	G	K	5	6	0.5455	2	2	68	69	0.98	1	1	2	3	4	2	C
comp100696_c0_seq1	361	C	K	24	3	0.1111	2	2	69	68	0.98	1	1	16	8	1	2	A
comp100697_c0_seq1	166	T	K	11	5	0.3125	2	2	66	68	0.98	1	1	6	5	2	3	A
comp100697_c0_seq1	169	C	K	11	4	0.25	2	2	65	66	0.98	1	1	6	5	2	2	G
comp100700_c0_seq1	332	A	K	6	9	0.6	2	2	69	66	0.98	1	1	3	3	5	4	T
comp100700_c0_seq1	354	C	K	9	5	0.3571	2	2	65	68	0.98	1	1	3	6	2	3	A
comp100700_c0_seq1	269	G	K	10	10	0.5	2	2	64	70	0.98	1	1	6	4	4	6	C
comp100702_c0_seq3	392	C	K	22	4	0.1538	2	2	69	70	0.98	1	1	15	7	1	3	G
comp100702_c0_seq3	429	C	K	18	7	0.28	2	2	66	69	0.98	1	1	9	9	4	3	G
comp100703_c0_seq1	114	A	K	11	6	0.3529	2	2	69	69	0.98	1	1	4	7	4	2	C
comp100704_c0_seq4	285	A	K	14	2	0.125	2	2	68	63	0.98	1	1	8	6	1	1	T
comp100704_c0_seq4	456	T	K	10	8	0.4444	2	2	64	69	0.98	1	1	5	5	2	6	G
comp100705_c0_seq2	135	A	K	21	6	0.2222	2	2	68	70	0.98	1	1	11	10	2	4	C
comp100706_c0_seq1	215	A	K	7	8	0.5333	2	2	63	64	0.98	1	1	3	4	6	2	C
comp100706_c0_seq1	167	T	K	8	2	0.2	2	2	68	68	0.98	1	1	5	3	1	1	A
comp100707_c0_seq1	230	A	K	14	7	0.3333	2	2	66	68	0.98	1	1	7	7	5	2	C
comp100707_c0_seq1	203	T	K	14	7	0.3333	2	2	68	67	0.98	1	1	7	7	5	2	A
comp100708_c0_seq1	750	A	K	18	2	0.1	2	2	65	47	0.98	1	1	9	9	1	1	T
comp100708_c0_seq1	849	T	K	5	4	0.4444	2	2	69	68	0.98	1	1	2	3	2	2	G
comp100710_c0_seq1	360	A	K	13	2	0.1333	2	2	67	68	0.98	1	1	2	11	1	1	T
comp100710_c0_seq1	312	C	K	43	2	0.0444	2	2	68	70	0.98	1	1	15	28	1	1	A
comp100710_c0_seq1	359	T	K	11	5	0.3125	2	2	64	69	0.98	1	1	2	9	1	4	A
comp100710_c0_seq1	95	G	K	32	2	0.0588	2	1	66	59	0.98	1	1	23	9	2	0	T
comp100710_c0_seq1	178	G	K	37	13	0.26	2	2	67	67	0.98	1	1	17	20	8	5	T
comp100711_c0_seq1	239	C	K	5	7	0.5833	2	2	58	65	0.98	1	1	4	1	4	3	A
comp100711_c0_seq1	356	G	K	17	6	0.2609	2	2	68	69	0.98	1	1	3	14	3	3	C
comp100712_c0_seq4	327	A	K	41	2	0.0465	2	1	66	71	0.98	1	1	18	23	2	0	T
comp100712_c0_seq4	443	T	K	25	2	0.0741	2	1	65	71	0.98	1	1	11	14	0	2	A
comp100713_c0_seq2	280	G	K	3	7	0.7	2	2	66	68	0.98	1	1	2	1	2	5	T
comp100714_c0_seq2	74	A	K	8	3	0.2727	2	2	66	69	0.98	1	1	5	3	2	1	C
comp100714_c0_seq2	125	C	K	7	2	0.2222	2	1	54	70	0.98	1	1	4	3	0	2	G
comp100715_c0_seq1	583	T	K	7	2	0.2222	2	2	68	71	0.98	1	1	3	4	1	1	A
comp100715_c0_seq1	416	G	K	9	4	0.3077	2	2	65	69	0.98	1	1	6	3	2	2	C
comp100718_c0_seq1	320	A	K	8	5	0.3846	2	2	63	70	0.98	1	1	4	4	2	3	T
comp100718_c0_seq1	120	T	K	5	3	0.375	2	2	69	67	0.98	1	1	2	3	1	2	A
comp100718_c0_seq1	210	T	K	11	2	0.1538	2	2	66	49	0.98	1	1	6	5	1	1	A
comp100718_c0_seq1	293	T	K	7	7	0.5	2	2	69	63	0.98	1	1	4	3	2	5	A
comp100719_c0_seq1	186	A	K	49	22	0.3099	2	2	67	65	0.98	1	1	30	19	11	11	T
comp100719_c0_seq1	269	A	K	56	19	0.2533	2	2	64	63	0.98	1	1	26	30	10	9	T
comp100719_c0_seq1	656	C	K	42	30	0.4167	2	2	66	68	0.98	1	1	24	18	16	14	A
comp100719_c0_seq1	98	T	K	39	6	0.1333	2	1	67	61	0.98	1	1	30	9	6	0	A
comp100719_c0_seq1	337	T	K	39	11	0.22	2	2	65	69	0.98	1	1	22	17	4	7	A
comp100719_c0_seq1	398	T	K	43	14	0.2456	2	2	65	68	0.98	1	1	24	19	11	3	A
comp100719_c0_seq1	614	T	K	56	25	0.3086	2	2	66	69	0.98	1	1	33	23	14	11	G
comp100720_c0_seq1	241	C	K	27	50	0.6494	2	2	65	67	0.98	1	1	16	11	21	29	A
comp100720_c0_seq1	276	C	K	44	34	0.4359	2	2	64	67	0.98	1	1	18	26	13	21	A
comp100721_c0_seq1	75	C	K	8	2	0.2	2	2	68	46	0.98	1	1	5	3	1	1	A
comp100721_c0_seq1	96	C	K	17	2	0.1053	2	2	64	43	0.98	1	1	11	6	1	1	A
comp100721_c0_seq1	104	G	K	14	6	0.3	2	2	68	66	0.98	1	1	8	6	4	2	T
comp100721_c0_seq1	142	G	K	24	7	0.2258	2	2	67	66	0.98	1	1	11	13	4	3	T
comp100721_c0_seq1	219	G	K	23	6	0.2069	2	2	67	60	0.98	1	1	9	14	3	3	T
comp100721_c0_seq1	320	G	K	3	5	0.625	2	2	70	68	0.98	1	1	0	3	1	4	T
comp100721_c0_seq1	118	T	K	25	2	0.0741	2	2	67	65	0.98	1	1	14	11	1	1	G
comp100722_c0_seq1	460	A	K	66	2	0.0294	2	2	67	68	0.98	1	1	31	35	1	1	T
comp100722_c0_seq1	607	A	K	41	18	0.3051	2	2	67	67	0.98	1	1	15	26	8	10	T
comp100722_c0_seq1	668	A	K	38	17	0.3091	2	2	67	65	0.98	1	1	20	18	9	8	T
comp100722_c0_seq1	907	A	K	37	6	0.1395	2	2	68	53	0.98	1	1	10	27	1	5	T
comp100722_c0_seq1	391	A	K	55	20	0.2667	2	2	67	69	0.98	1	1	21	34	10	10	C
comp100722_c0_seq1	438	C	K	68	2	0.0286	2	2	64	68	0.98	1	1	29	39	1	1	A
comp100722_c0_seq1	736	T	K	48	26	0.3514	2	2	67	64	0.98	1	1	28	20	9	17	A
comp100722_c0_seq1	819	T	K	35	31	0.4697	2	2	65	67	0.98	1	1	18	17	11	20	A
comp100722_c0_seq1	349	G	K	47	22	0.3188	2	2	67	68	0.98	1	1	18	29	14	8	T
comp100722_c0_seq1	441	C	K	69	2	0.0282	2	2	66	67	0.98	1	1	29	40	1	1	G
comp100723_c0_seq1	770	C	K	21	2	0.087	2	1	67	58	0.98	1	1	14	7	0	2	A
comp100723_c0_seq1	701	G	K	16	3	0.1579	2	2	61	65	0.98	1	1	8	8	1	2	C
comp100723_c0_seq1	992	G	K	11	2	0.1538	2	2	70	60	0.98	1	1	3	8	1	1	T
comp100724_c0_seq1	282	T	K	8	4	0.3333	2	2	68	59	0.98	1	1	3	5	2	2	A
comp100724_c0_seq1	495	G	K	19	2	0.0952	2	2	69	68	0.98	1	1	7	12	1	1	C
comp100724_c0_seq1	431	C	K	20	4	0.1667	2	2	66	68	0.98	1	1	9	11	2	2	G
comp100725_c0_seq2	430	C	K	26	4	0.1333	2	2	67	63	0.98	1	1	12	14	1	3	A
comp100725_c0_seq2	391	T	K	30	2	0.0625	2	2	65	61	0.98	1	1	15	15	1	1	G
comp100726_c0_seq2	127	C	K	8	2	0.2	2	2	68	68	0.98	1	1	5	3	1	1	A
comp100728_c0_seq2	728	C	K	6	3	0.3333	2	2	67	64	0.98	1	1	3	3	2	1	A
comp100728_c0_seq2	722	T	K	6	3	0.3333	2	2	60	66	0.98	1	1	3	3	2	1	A
comp100728_c0_seq2	723	T	K	6	3	0.3333	2	2	60	66	0.98	1	1	3	3	2	1	A
comp100729_c0_seq1	198	A	K	12	3	0.2	2	2	69	71	0.98	1	1	7	5	1	2	T
comp100729_c0_seq1	214	C	K	14	2	0.125	2	2	69	68	0.98	1	1	6	8	1	1	A
comp100730_c0_seq2	606	T	K	5	4	0.4444	2	2	68	68	0.98	1	1	2	3	2	2	A
comp100731_c0_seq1	318	G	K	6	2	0.25	2	1	69	71	0.98	1	1	1	5	2	0	C
comp100732_c0_seq1	206	A	K	4	6	0.6	2	2	48	68	0.98	1	1	4	0	3	3	T
comp100732_c0_seq1	161	C	K	9	3	0.25	2	1	60	66	0.98	1	1	5	4	3	0	A
comp100732_c0_seq1	185	C	K	3	10	0.7692	2	2	65	62	0.98	1	1	1	2	7	3	A
comp100732_c0_seq1	240	T	K	18	2	0.1	2	2	62	67	0.98	1	1	6	12	1	1	A
comp100732_c0_seq1	352	T	K	18	4	0.1818	2	1	67	63	0.98	1	1	7	11	4	0	A
comp100732_c0_seq1	194	T	K	12	4	0.25	2	2	65	54	0.98	1	1	8	4	2	2	G
comp100732_c0_seq1	234	T	K	13	3	0.1875	2	2	64	55	0.98	1	1	5	8	1	2	G
comp100735_c0_seq1	105	T	K	1	7	0.875	2	2	70	68	0.98	1	1	1	0	3	4	G
comp100736_c0_seq1	651	A	K	14	2	0.125	2	1	62	71	0.98	1	1	9	5	0	2	C
comp100738_c0_seq3	511	T	K	5	3	0.375	2	2	67	62	0.98	1	1	3	2	1	2	G
comp100740_c0_seq1	285	A	K	22	4	0.1538	2	2	67	68	0.98	1	1	13	9	2	2	T
comp100740_c0_seq1	296	G	K	21	3	0.125	2	2	67	69	0.98	1	1	12	9	1	2	C
comp100743_c0_seq1	85	A	K	34	17	0.3333	2	2	65	67	0.98	1	1	26	8	9	8	T
comp100743_c0_seq1	481	A	K	76	17	0.1828	2	2	68	24	0.98	1	1	40	36	12	5	T
comp100743_c0_seq1	155	G	K	35	37	0.5139	2	2	66	68	0.98	1	1	16	19	21	16	C
comp100743_c0_seq1	272	C	K	64	8	0.1111	2	2	68	70	0.98	1	1	40	24	6	2	G
comp100743_c0_seq1	459	C	K	28	64	0.6957	2	2	66	66	0.98	1	1	17	11	32	32	G
comp100744_c0_seq2	204	C	K	7	2	0.2222	2	1	65	65	0.98	1	1	4	3	2	0	A
comp100745_c0_seq2	368	T	K	7	4	0.3636	2	2	69	66	0.98	1	1	7	0	3	1	A
comp100746_c0_seq3	183	A	K	15	2	0.1176	2	2	67	68	0.98	1	1	9	6	1	1	C
comp100746_c0_seq3	283	C	K	17	3	0.15	2	2	66	70	0.98	1	1	6	11	2	1	A
comp100746_c0_seq3	194	G	K	14	3	0.1765	2	2	67	69	0.98	1	1	9	5	1	2	T
comp100748_c0_seq2	514	A	K	8	5	0.3846	2	2	67	67	0.98	1	1	3	5	2	3	C
comp100748_c0_seq2	405	G	K	8	2	0.2	2	1	66	71	0.98	1	1	6	2	2	0	C
comp100749_c0_seq3	278	C	K	25	2	0.0741	2	2	67	67	0.98	1	1	13	12	1	1	A
comp100751_c0_seq1	791	A	K	11	2	0.1538	2	2	67	70	0.98	1	1	6	5	1	1	T
comp100751_c0_seq1	679	G	K	9	3	0.25	2	2	65	70	0.98	1	1	4	5	1	2	T
comp100751_c0_seq1	662	T	K	8	4	0.3333	2	2	64	68	0.98	1	1	4	4	2	2	G
comp100751_c0_seq1	775	T	K	8	5	0.3846	2	2	69	69	0.98	1	1	5	3	2	3	G
comp100752_c0_seq1	428	A	K	9	2	0.1818	2	1	61	65	0.98	1	1	7	2	0	2	T
comp100753_c0_seq1	647	C	K	22	8	0.2667	2	2	65	67	0.98	1	1	14	8	3	5	A
comp100753_c0_seq1	874	C	K	6	2	0.25	2	1	69	71	0.98	1	1	3	3	0	2	A
comp100753_c0_seq1	814	T	K	14	9	0.3913	2	2	67	65	0.98	1	1	6	8	4	5	A
comp100755_c0_seq1	370	G	K	9	2	0.1818	2	1	63	69	0.98	1	1	6	3	2	0	C
comp100755_c0_seq1	363	G	K	7	2	0.2222	2	1	63	70	0.98	1	1	5	2	2	0	T
comp100758_c0_seq1	85	A	K	13	8	0.381	2	2	67	65	0.98	1	1	8	5	5	3	T
comp100758_c0_seq1	170	T	K	22	7	0.2414	2	2	67	69	0.98	1	1	11	11	2	5	A
comp100759_c0_seq2	160	A	K	15	2	0.1176	2	1	65	63	0.98	1	1	7	8	2	0	T
comp100759_c0_seq2	169	G	K	13	2	0.1333	2	1	66	55	0.98	1	1	7	6	0	2	C
comp100759_c0_seq2	163	T	K	15	2	0.1176	2	1	64	64	0.98	1	1	7	8	2	0	G
comp100760_c0_seq1	468	A	K	7	2	0.2222	2	1	67	65	0.98	1	1	1	6	0	2	T
comp100760_c0_seq1	319	C	K	6	3	0.3333	2	2	63	56	0.98	1	1	3	3	2	1	A
comp100760_c0_seq1	388	T	K	9	7	0.4375	2	2	69	69	0.98	1	1	6	3	4	3	G
comp100761_c0_seq1	499	G	K	5	4	0.4444	2	2	68	57	0.98	1	1	3	2	2	2	C
comp100762_c0_seq2	403	T	K	9	4	0.3077	2	2	65	67	0.98	1	1	4	5	1	3	A
comp100762_c0_seq2	399	G	K	10	3	0.2308	2	2	66	68	0.98	1	1	4	6	1	2	C
comp100765_c0_seq1	106	A	K	16	10	0.3846	2	2	66	51	0.98	1	1	8	8	5	5	T
comp100765_c0_seq1	208	A	K	46	2	0.0417	2	2	68	68	0.98	1	1	25	21	1	1	T
comp100765_c0_seq1	310	A	K	6	3	0.3333	2	2	69	60	0.98	1	1	1	5	1	2	T
comp100765_c0_seq1	43	A	K	10	5	0.3333	2	2	68	66	0.98	1	1	4	6	2	3	C
comp100765_c0_seq1	202	G	K	39	11	0.22	2	2	68	67	0.98	1	1	25	14	4	7	T
comp100765_c0_seq1	215	T	K	23	22	0.4889	2	2	66	69	0.98	1	1	13	10	11	11	G
comp100766_c0_seq1	227	G	K	9	2	0.1818	2	2	65	69	0.98	1	1	4	5	1	1	T
comp100767_c0_seq1	151	A	K	11	2	0.1538	2	1	69	71	0.98	1	1	7	4	0	2	T
comp100769_c0_seq1	279	A	K	3	6	0.6667	2	1	70	69	0.98	1	1	1	2	6	0	T
comp100769_c0_seq1	214	C	K	6	2	0.25	2	1	62	59	0.98	1	1	1	5	0	2	A
comp100769_c0_seq1	281	T	K	3	6	0.6667	2	1	56	70	0.98	1	1	1	2	6	0	A
comp100769_c0_seq1	287	T	K	2	2	0.25	2	1	71	71	0.98	1	1	1	1	2	0	A
comp100769_c0_seq1	515	T	K	7	2	0.2222	2	1	66	71	0.98	1	1	3	4	0	2	A
comp100769_c0_seq1	371	C	K	13	5	0.2778	2	2	69	70	0.98	1	1	7	6	1	4	G
comp100769_c0_seq1	166	T	K	9	6	0.4	2	2	61	58	0.98	1	1	7	2	3	3	G
comp100769_c0_seq1	273	T	K	3	8	0.7273	2	2	70	64	0.98	1	1	1	2	7	1	G
comp100770_c0_seq1	25	A	K	9	2	0.1818	2	1	66	52	0.98	1	1	8	1	2	0	T
comp100770_c0_seq1	41	A	K	17	2	0.1053	2	1	69	55	0.98	1	1	15	2	2	0	T
comp100770_c0_seq1	222	C	K	43	10	0.1887	2	2	67	62	0.98	1	1	26	17	4	6	A
comp100770_c0_seq1	305	C	K	33	9	0.2143	2	2	66	67	0.98	1	1	9	24	3	6	A
comp100771_c0_seq4	97	A	K	7	2	0.2222	2	2	70	68	0.98	1	1	5	2	1	1	T
comp100771_c0_seq4	126	C	K	6	2	0.25	2	2	69	68	0.98	1	1	4	2	1	1	G
comp100772_c0_seq1	289	C	K	13	16	0.5517	2	2	68	64	0.98	1	1	9	4	6	10	G
comp100773_c0_seq1	300	A	K	7	2	0.2222	2	2	67	65	0.98	1	1	2	5	1	1	T
comp100775_c0_seq1	46	T	K	6	5	0.4545	2	2	66	63	0.98	1	1	2	4	2	3	A
comp100777_c0_seq2	138	G	K	22	6	0.2143	2	2	67	63	0.98	1	1	11	11	3	3	C
comp100777_c0_seq2	111	T	K	28	2	0.0667	2	2	67	23	0.98	1	1	18	10	1	1	G
comp100778_c0_seq1	665	A	K	4	5	0.5556	2	2	66	57	0.98	1	1	2	2	2	3	T
comp100781_c0_seq1	359	A	K	13	13	0.5	2	2	70	69	0.98	1	1	8	5	8	5	T
comp100781_c0_seq1	596	C	K	5	15	0.75	2	2	63	68	0.98	1	1	2	3	1	14	A
comp100781_c0_seq1	180	T	K	12	2	0.1429	2	2	67	70	0.98	1	1	5	7	1	1	A
comp100781_c0_seq1	531	G	K	37	4	0.0976	2	2	67	69	0.98	1	1	19	18	2	2	C
comp100781_c0_seq1	549	G	K	32	6	0.1579	2	2	69	70	0.98	1	1	15	17	3	3	T
comp100781_c0_seq1	556	G	K	36	2	0.0526	2	2	69	70	0.98	1	1	17	19	1	1	T
comp100781_c0_seq1	363	T	K	26	2	0.0714	2	1	69	69	0.98	1	1	14	12	2	0	G
comp100782_c0_seq2	198	C	K	18	4	0.1818	2	2	67	63	0.98	1	1	7	11	2	2	A
comp100782_c0_seq2	406	T	K	9	2	0.1818	2	2	63	57	0.98	1	1	5	4	1	1	A
comp100782_c0_seq2	699	G	K	6	2	0.25	2	1	63	68	0.98	1	1	3	3	0	2	T
comp100782_c0_seq2	416	C	K	11	2	0.1538	2	2	60	64	0.98	1	1	6	5	1	1	G
comp100783_c0_seq3	516	A	K	87	2	0.0225	2	2	67	64	0.98	1	1	46	41	1	1	T
comp100783_c0_seq3	584	A	K	69	17	0.1977	2	2	67	63	0.98	1	1	38	31	10	7	C
comp100783_c0_seq3	590	T	K	68	16	0.1905	2	2	68	66	0.98	1	1	36	32	10	6	G
comp100784_c0_seq1	240	G	K	16	2	0.1111	2	2	65	69	0.98	1	1	7	9	1	1	T
comp100784_c0_seq1	497	T	K	9	2	0.1818	2	2	66	68	0.98	1	1	5	4	1	1	G
comp100785_c0_seq1	796	A	K	15	4	0.2105	2	2	66	70	0.98	1	1	7	8	2	2	C
comp100785_c0_seq1	178	T	K	12	2	0.1429	2	2	63	68	0.98	1	1	6	6	1	1	A
comp100785_c0_seq1	187	G	K	12	2	0.1429	2	2	67	66	0.98	1	1	5	7	1	1	T
comp100786_c0_seq1	240	T	K	13	5	0.2778	2	2	65	68	0.98	1	1	5	8	4	1	G
comp100788_c0_seq1	133	A	K	11	4	0.2667	2	2	70	70	0.98	1	1	4	7	3	1	T
comp100788_c0_seq1	141	A	K	14	2	0.125	2	2	70	69	0.98	1	1	6	8	1	1	T
comp100788_c0_seq1	337	T	K	6	3	0.3333	2	1	65	68	0.98	1	1	3	3	0	3	A
comp100788_c0_seq1	260	G	K	7	2	0.2222	2	1	67	69	0.98	1	1	4	3	0	2	T
comp100789_c0_seq2	135	T	K	8	10	0.5556	2	2	69	66	0.98	1	1	5	3	5	5	A
comp100793_c0_seq1	117	C	K	68	8	0.1053	2	2	66	66	0.98	1	1	33	35	5	3	A
comp100793_c0_seq1	242	C	K	51	2	0.037	2	2	64	68	0.98	1	1	21	30	1	1	A
comp100793_c0_seq1	248	C	K	52	2	0.037	2	2	65	68	0.98	1	1	23	29	1	1	A
comp100793_c0_seq1	100	T	K	50	20	0.2857	2	2	67	68	0.98	1	1	22	28	12	8	A
comp100793_c0_seq1	116	T	K	67	8	0.1067	2	2	65	67	0.98	1	1	32	35	5	3	A
comp100794_c0_seq1	248	C	K	6	5	0.4545	2	2	64	65	0.98	1	1	2	4	2	3	G
comp100795_c0_seq1	111	A	K	33	5	0.1316	2	2	69	45	0.98	1	1	24	9	4	1	T
comp100795_c0_seq1	255	A	K	89	16	0.1524	2	2	67	63	0.98	1	1	57	32	9	7	T
comp100795_c0_seq1	132	A	K	59	3	0.0484	2	1	67	70	0.98	1	1	41	18	3	0	C
comp100795_c0_seq1	187	A	K	45	48	0.5161	2	2	63	61	0.98	1	1	27	18	21	27	C
comp100795_c0_seq1	366	A	K	63	29	0.2544	2	2	67	67	0.98	1	1	33	30	14	15	C
comp100795_c0_seq1	366	A	K	63	22	0.193	2	2	67	62	0.98	1	1	33	30	3	19	C
comp100795_c0_seq1	176	C	K	86	4	0.0444	2	2	62	60	0.98	1	1	47	39	2	2	A
comp100795_c0_seq1	213	C	K	98	7	0.0667	2	2	66	68	0.98	1	1	46	52	6	1	A
comp100795_c0_seq1	307	G	K	38	74	0.6607	2	2	65	67	0.98	1	1	28	10	42	32	T
comp100795_c0_seq1	319	G	K	66	49	0.4261	2	2	65	65	0.98	1	1	37	29	31	18	T
comp100795_c0_seq1	139	C	K	65	3	0.0441	2	1	67	70	0.98	1	1	43	22	3	0	G
comp100795_c0_seq1	192	C	K	93	3	0.0312	2	2	63	71	0.98	1	1	47	46	1	2	G
comp100795_c0_seq1	339	C	K	89	38	0.2992	2	2	67	66	0.98	1	1	46	43	16	22	G
comp100795_c0_seq1	352	C	K	93	28	0.2314	2	2	67	62	0.98	1	1	50	43	7	21	G
comp100795_c0_seq1	202	T	K	59	44	0.4272	2	2	62	65	0.98	1	1	35	24	17	27	G
comp100795_c0_seq1	445	T	K	29	3	0.0938	2	1	64	53	0.98	1	1	11	18	0	3	G
comp100796_c0_seq1	219	C	K	17	5	0.2273	2	2	66	67	0.98	1	1	8	9	3	2	A
comp100796_c0_seq1	104	G	K	22	2	0.0833	2	1	66	71	0.98	1	1	14	8	2	0	C
comp100796_c0_seq1	263	G	K	20	8	0.2857	2	2	67	69	0.98	1	1	11	9	5	3	C
comp100796_c0_seq1	288	C	K	32	4	0.1111	2	2	63	66	0.98	1	1	13	19	2	2	G
comp100797_c0_seq2	164	A	K	19	9	0.3214	2	2	67	63	0.98	1	1	10	9	4	5	T
comp100797_c0_seq2	281	C	K	13	2	0.1333	2	2	67	69	0.98	1	1	4	9	1	1	A
comp100797_c0_seq2	237	G	K	15	9	0.375	2	2	69	61	0.98	1	1	5	10	2	7	T
comp100797_c0_seq2	334	C	K	6	3	0.3333	2	2	67	61	0.98	1	1	2	4	1	2	G
comp100799_c0_seq1	186	C	K	4	4	0.5	2	2	68	57	0.98	1	1	2	2	2	2	A
comp100799_c0_seq1	450	C	K	4	4	0.5	2	2	56	68	0.98	1	1	0	4	3	1	A
comp100799_c0_seq1	383	T	K	14	2	0.125	2	2	68	49	0.98	1	1	6	8	1	1	A
comp100800_c0_seq1	284	G	K	4	6	0.6	2	2	63	57	0.98	1	1	3	1	1	5	C
comp100800_c0_seq1	302	G	K	6	2	0.25	2	1	66	69	0.98	1	1	3	3	0	2	T
comp100800_c0_seq1	315	G	K	6	2	0.25	2	2	62	70	0.98	1	1	3	3	1	1	T
comp100800_c0_seq1	437	G	K	6	2	0.25	2	2	63	68	0.98	1	1	2	4	1	1	T
comp100800_c0_seq1	260	C	K	4	4	0.5	2	2	67	67	0.98	1	1	3	1	1	3	G
comp100800_c0_seq1	294	T	K	4	4	0.5	2	2	66	69	0.98	1	1	3	1	1	3	G
comp100802_c0_seq1	253	A	K	9	5	0.3571	2	2	65	56	0.98	1	1	7	2	4	1	T
comp100802_c0_seq1	369	A	K	16	4	0.2	2	2	69	70	0.98	1	1	13	3	2	2	T
comp100802_c0_seq1	333	T	K	15	6	0.2857	2	2	69	68	0.98	1	1	8	7	5	1	A
comp100804_c0_seq2	308	C	K	1	4	0.5	2	2	66	61	0.98	1	1	0	1	3	1	A
comp100804_c0_seq2	308	C	K	1	3	0.375	2	1	66	66	0.98	1	1	0	1	0	3	A
comp100804_c0_seq2	317	G	K	8	2	0.2	2	1	49	61	0.98	1	1	5	3	0	2	C
comp100805_c0_seq1	72	C	K	9	7	0.4375	2	2	68	69	0.98	1	1	4	5	4	3	A
comp100806_c0_seq1	372	A	K	7	5	0.4167	2	2	69	67	0.98	1	1	0	7	1	4	T
comp100806_c0_seq1	382	G	K	10	2	0.1667	2	1	67	38	0.98	1	1	1	9	0	2	T
comp100806_c0_seq1	287	C	K	9	6	0.4	2	2	66	67	0.98	1	1	5	4	5	1	G
comp100807_c0_seq1	780	A	K	6	19	0.76	2	2	67	63	0.98	1	1	5	1	7	12	T
comp100807_c0_seq1	434	A	K	59	2	0.0328	2	2	65	70	0.98	1	1	23	36	1	1	C
comp100807_c0_seq1	794	C	K	8	15	0.6522	2	2	65	67	0.98	1	1	5	3	6	9	A
comp100807_c0_seq1	875	C	K	20	2	0.0909	2	1	64	53	0.98	1	1	14	6	0	2	A
comp100807_c0_seq1	796	T	K	8	15	0.6522	2	2	66	68	0.98	1	1	5	3	6	9	A
comp100807_c0_seq1	750	G	K	31	2	0.0606	2	1	63	57	0.98	1	1	11	20	2	0	C
comp100807_c0_seq1	789	T	K	8	16	0.6667	2	2	67	66	0.98	1	1	5	3	6	10	G
comp100809_c0_seq1	64	T	K	9	2	0.1818	2	1	70	67	0.98	1	1	6	3	2	0	A
comp100810_c0_seq1	662	C	K	3	5	0.625	2	1	70	64	0.98	1	1	3	0	0	5	G
comp100811_c0_seq2	167	A	K	7	2	0.2222	2	2	68	71	0.98	1	1	3	4	1	1	T
comp100811_c0_seq2	492	C	K	15	2	0.1176	2	2	69	69	0.98	1	1	12	3	1	1	G
comp100813_c0_seq1	95	G	K	17	7	0.2917	2	1	67	67	0.98	1	1	12	5	7	0	C
comp100813_c0_seq1	136	G	K	22	8	0.2667	2	2	67	62	0.98	1	1	9	13	4	4	T
comp100816_c0_seq3	848	G	K	8	2	0.2	2	1	70	71	0.98	1	1	1	7	0	2	C
comp100818_c0_seq2	173	T	K	8	3	0.2727	2	1	68	51	0.98	1	1	3	5	3	0	A
comp100820_c0_seq2	238	T	K	18	3	0.1429	2	2	68	63	0.98	1	1	11	7	2	1	A
comp100820_c0_seq2	56	G	K	15	9	0.375	2	2	64	68	0.98	1	1	11	4	7	2	T
comp100820_c0_seq2	315	T	K	7	5	0.4167	2	1	68	49	0.98	1	1	3	4	0	5	G
comp100822_c0_seq1	175	A	K	16	16	0.5	2	2	68	68	0.98	1	1	6	10	7	9	C
comp100822_c0_seq1	385	T	K	7	3	0.3	2	1	68	20	0.98	1	1	3	4	0	3	G
comp100823_c0_seq1	479	A	K	16	2	0.1111	2	1	69	70	0.98	1	1	6	10	0	2	T
comp100823_c0_seq1	456	A	K	15	4	0.2105	2	2	69	62	0.98	1	1	6	9	1	3	C
comp100823_c0_seq1	262	T	K	14	10	0.4167	2	2	70	69	0.98	1	1	8	6	7	3	A
comp100823_c0_seq1	344	T	K	32	3	0.0857	2	2	65	64	0.98	1	1	12	20	2	1	A
comp100823_c0_seq1	429	G	K	6	21	0.7778	2	2	68	64	0.98	1	1	2	4	10	11	C
comp100823_c0_seq1	472	G	K	17	2	0.1053	2	1	69	71	0.98	1	1	6	11	0	2	T
comp100823_c0_seq1	498	C	K	16	2	0.1111	2	2	64	55	0.98	1	1	5	11	1	1	G
comp100825_c0_seq1	219	A	K	33	3	0.0833	2	2	67	62	0.98	1	1	21	12	1	2	T
comp100825_c0_seq1	138	A	K	44	11	0.2	2	2	67	69	0.98	1	1	20	24	4	7	C
comp100825_c0_seq1	140	A	K	52	4	0.0714	2	2	67	69	0.98	1	1	22	30	3	1	C
comp100825_c0_seq1	250	A	K	39	2	0.0488	2	1	66	71	0.98	1	1	28	11	0	2	C
comp100825_c0_seq1	226	T	K	36	2	0.0526	2	1	63	71	0.98	1	1	25	11	0	2	A
comp100825_c0_seq1	257	T	K	41	3	0.0682	2	2	66	71	0.98	1	1	27	14	1	2	A
comp100825_c0_seq1	107	G	K	43	9	0.1731	2	2	67	64	0.98	1	1	25	18	6	3	C
comp100825_c0_seq1	43	G	K	19	3	0.1364	2	1	66	49	0.98	1	1	18	1	3	0	T
comp100825_c0_seq1	167	C	K	43	4	0.0851	2	2	68	68	0.98	1	1	22	21	3	1	G
comp100826_c0_seq2	367	G	K	7	6	0.4615	2	2	66	68	0.98	1	1	4	3	3	3	T
comp100827_c0_seq1	280	A	K	26	3	0.1034	2	2	68	64	0.98	1	1	16	10	2	1	C
comp100829_c0_seq1	122	G	K	28	3	0.0968	2	2	63	70	0.98	1	1	13	15	2	1	C
comp100829_c0_seq1	66	T	K	12	8	0.4	2	2	68	65	0.98	1	1	7	5	5	3	G
comp100832_c0_seq2	911	A	K	95	26	0.2149	2	2	63	67	0.98	1	1	57	38	8	18	T
comp100832_c0_seq2	1562	A	K	44	10	0.1852	2	2	68	68	0.98	1	1	13	31	3	7	T
comp100832_c0_seq2	362	G	K	27	7	0.2059	2	2	64	67	0.98	1	1	20	7	5	2	C
comp100832_c0_seq2	360	C	K	27	7	0.2059	2	2	65	69	0.98	1	1	19	8	5	2	G
comp100832_c0_seq2	780	C	K	157	2	0.0126	2	2	63	54	0.98	1	1	81	76	1	1	G
comp100833_c0_seq1	451	A	K	79	17	0.1771	2	2	64	67	0.98	1	1	28	51	5	12	C
comp100833_c0_seq1	161	T	K	9	44	0.8302	2	2	67	61	0.98	1	1	3	6	28	16	A
comp100833_c0_seq1	279	T	K	93	7	0.07	2	2	67	71	0.98	1	1	44	49	6	1	A
comp100833_c0_seq1	463	T	K	60	18	0.2308	2	2	68	67	0.98	1	1	18	42	5	13	A
comp100833_c0_seq1	283	T	K	91	7	0.0714	2	2	68	71	0.98	1	1	43	48	6	1	G
comp100833_c0_seq1	505	T	K	13	22	0.6286	2	2	68	67	0.98	1	1	4	9	4	18	G
comp100834_c0_seq3	740	T	K	28	2	0.0645	2	2	65	53	0.98	1	1	17	11	1	1	A
comp100835_c0_seq1	190	A	K	7	2	0.2222	2	1	67	38	0.98	1	1	4	3	2	0	C
comp100835_c0_seq1	320	G	K	5	5	0.5	2	2	58	70	0.98	1	1	1	4	3	2	C
comp100837_c0_seq1	169	T	K	14	3	0.1765	2	2	69	56	0.98	1	1	9	5	2	1	A
comp100837_c0_seq1	430	T	K	10	3	0.2308	2	2	66	66	0.98	1	1	7	3	1	2	A
comp100837_c0_seq1	356	G	K	6	4	0.4	2	2	68	67	0.98	1	1	1	5	3	1	T
comp100837_c0_seq1	611	G	K	9	2	0.1818	2	1	66	71	0.98	1	1	4	5	0	2	T
comp100837_c0_seq1	788	G	K	24	2	0.0769	2	2	66	35	0.98	1	1	14	10	1	1	T
comp100838_c0_seq2	1113	A	K	115	12	0.0945	2	2	66	68	0.98	1	1	63	52	2	10	C
comp100838_c0_seq2	843	C	K	105	3	0.0278	2	1	67	70	0.98	1	1	63	42	3	0	A
comp100838_c0_seq2	1010	C	K	108	7	0.0609	2	2	67	68	0.98	1	1	65	43	4	3	A
comp100838_c0_seq2	1216	T	K	59	3	0.0484	2	2	68	65	0.98	1	1	21	38	1	2	A
comp100838_c0_seq2	845	G	K	103	3	0.0283	2	1	67	69	0.98	1	1	63	40	3	0	T
comp100838_c0_seq2	858	G	K	114	4	0.0339	2	2	68	68	0.98	1	1	68	46	3	1	T
comp100838_c0_seq2	918	G	K	128	2	0.0154	2	1	68	70	0.98	1	1	76	52	0	2	T
comp100839_c0_seq1	390	A	K	7	6	0.4615	2	2	68	63	0.98	1	1	4	3	2	4	T
comp100839_c0_seq1	380	G	K	6	6	0.5	2	2	68	66	0.98	1	1	4	2	2	4	C
comp100839_c0_seq1	374	T	K	9	2	0.1818	2	2	67	67	0.98	1	1	5	4	1	1	G
comp100840_c0_seq3	200	G	K	10	2	0.1667	2	2	68	68	0.98	1	1	5	5	1	1	T
comp100841_c0_seq1	205	A	K	5	3	0.375	2	2	69	71	0.98	1	1	2	3	1	2	T
comp100843_c0_seq3	728	T	K	4	8	0.6667	2	2	68	67	0.98	1	1	2	2	4	4	A
comp100844_c0_seq1	498	A	K	19	2	0.0952	2	2	67	62	0.98	1	1	7	12	1	1	T
comp100845_c0_seq2	403	T	K	10	4	0.2857	2	2	66	61	0.98	1	1	5	5	2	2	A
comp100845_c0_seq2	338	G	K	8	3	0.2727	2	2	64	67	0.98	1	1	5	3	2	1	T
comp100846_c0_seq1	295	A	K	2	7	0.7778	2	1	69	65	0.98	1	1	0	2	0	7	T
comp100846_c0_seq1	123	C	K	11	22	0.6667	2	2	61	66	0.98	1	1	5	6	14	8	A
comp100846_c0_seq1	135	C	K	28	8	0.2222	2	2	68	69	0.98	1	1	15	13	4	4	A
comp100846_c0_seq1	292	G	K	4	6	0.6	2	1	68	64	0.98	1	1	0	4	0	6	T
comp100847_c0_seq1	197	A	K	15	3	0.1667	2	2	69	66	0.98	1	1	9	6	1	2	T
comp100847_c0_seq1	209	A	K	15	3	0.1667	2	2	69	69	0.98	1	1	9	6	1	2	T
comp100847_c0_seq1	129	C	K	5	3	0.375	2	1	61	61	0.98	1	1	2	3	3	0	G
comp100847_c0_seq1	176	C	K	11	3	0.2143	2	2	69	52	0.98	1	1	9	2	1	2	G
comp100847_c0_seq1	189	T	K	15	2	0.1176	2	1	67	68	0.98	1	1	10	5	0	2	G
comp100850_c0_seq3	52	C	K	6	2	0.25	2	1	66	69	0.98	1	1	5	1	2	0	G
comp100854_c0_seq2	222	G	K	18	2	0.1	2	1	69	71	0.98	1	1	9	9	2	0	C
comp100854_c0_seq2	269	G	K	22	4	0.1538	2	2	67	67	0.98	1	1	8	14	3	1	T
comp100857_c0_seq1	218	A	K	102	2	0.0192	2	2	67	51	0.98	1	1	44	58	1	1	T
comp100857_c0_seq1	666	A	K	108	2	0.0182	2	2	67	68	0.98	1	1	43	65	1	1	T
comp100857_c0_seq1	257	A	K	69	3	0.0417	2	1	60	33	0.98	1	1	27	42	0	3	C
comp100857_c0_seq1	156	C	K	99	14	0.1239	2	2	67	66	0.98	1	1	50	49	13	1	A
comp100857_c0_seq1	663	C	K	100	15	0.1304	2	2	65	68	0.98	1	1	40	60	6	9	A
comp100857_c0_seq1	191	G	K	102	17	0.1429	2	2	68	65	0.98	1	1	43	59	14	3	C
comp100857_c1_seq1	475	A	K	58	2	0.0333	2	2	66	68	0.98	1	1	36	22	1	1	T
comp100857_c1_seq1	732	A	K	43	2	0.0444	2	2	69	57	0.98	1	1	18	25	1	1	T
comp100857_c1_seq1	229	C	K	16	3	0.1579	2	2	69	68	0.98	1	1	13	3	1	2	A
comp100857_c1_seq1	487	G	K	55	2	0.0351	2	2	67	69	0.98	1	1	35	20	1	1	T
comp100857_c1_seq1	749	G	K	26	12	0.3158	2	2	65	67	0.98	1	1	10	16	4	8	T
comp100858_c0_seq1	385	G	K	7	2	0.2222	2	1	69	71	0.98	1	1	3	4	2	0	C
comp100858_c0_seq1	362	G	K	6	2	0.25	2	1	66	71	0.98	1	1	3	3	2	0	T
comp100858_c0_seq1	420	T	K	8	3	0.2727	2	2	68	67	0.98	1	1	3	5	2	1	G
comp100859_c0_seq1	241	C	K	11	2	0.1538	2	2	68	66	0.98	1	1	6	5	1	1	A
comp100859_c0_seq1	384	G	K	25	3	0.1071	2	2	66	69	0.98	1	1	15	10	2	1	C
comp100860_c0_seq1	359	C	K	59	29	0.3295	2	2	68	69	0.98	1	1	21	38	11	18	A
comp100864_c0_seq2	772	G	K	18	3	0.1429	2	2	68	67	0.98	1	1	9	9	1	2	T
comp100864_c0_seq2	642	C	K	25	2	0.0741	2	2	66	59	0.98	1	1	14	11	1	1	G
comp100865_c0_seq1	244	A	K	14	2	0.125	2	1	66	66	0.98	1	1	6	8	0	2	C
comp100865_c0_seq1	92	C	K	8	9	0.5294	2	2	66	68	0.98	1	1	4	4	5	4	G
comp100866_c0_seq2	358	C	K	20	2	0.0909	2	1	68	52	0.98	1	1	11	9	0	2	A
comp100866_c0_seq2	486	T	K	11	4	0.2667	2	1	69	57	0.98	1	1	4	7	0	4	G
comp100867_c0_seq2	218	A	K	14	11	0.44	2	2	64	56	0.98	1	1	7	7	5	6	C
comp100867_c0_seq2	348	A	K	15	2	0.1176	2	2	66	44	0.98	1	1	5	10	1	1	C
comp100867_c0_seq2	321	C	K	18	11	0.3793	2	2	64	69	0.98	1	1	7	11	4	7	A
comp100867_c0_seq2	322	C	K	18	11	0.3793	2	2	65	69	0.98	1	1	7	11	4	7	A
comp100867_c0_seq2	132	T	K	15	5	0.25	2	1	68	70	0.98	1	1	7	8	5	0	A
comp100870_c0_seq1	352	C	K	24	4	0.1379	2	2	69	67	0.98	1	1	10	14	1	3	A
comp100870_c0_seq1	331	G	K	31	3	0.0882	2	2	68	69	0.98	1	1	12	19	1	2	C
comp100871_c0_seq1	61	C	K	4	4	0.5	2	2	67	69	0.98	1	1	2	2	2	2	G
comp100872_c0_seq1	752	A	K	6	2	0.25	2	2	68	70	0.98	1	1	4	2	1	1	C
comp100873_c1_seq1	159	A	K	96	15	0.1351	2	1	67	66	0.98	1	1	69	27	0	15	T
comp100873_c1_seq1	501	A	K	32	7	0.1795	2	2	64	60	0.98	1	1	13	19	1	6	T
comp100873_c1_seq1	387	A	K	56	12	0.1765	2	2	64	57	0.98	1	1	17	39	10	2	C
comp100873_c1_seq1	27	C	K	6	2	0.25	2	1	65	71	0.98	1	1	6	0	2	0	A
comp100873_c1_seq1	530	C	K	27	8	0.2286	2	1	65	69	0.98	1	1	12	15	0	8	A
comp100873_c1_seq1	537	C	K	30	8	0.2105	2	1	67	69	0.98	1	1	15	15	0	8	A
comp100873_c1_seq1	144	T	K	77	13	0.1444	2	1	63	69	0.98	1	1	63	14	0	13	A
comp100873_c1_seq1	533	T	K	28	8	0.2222	2	1	67	69	0.98	1	1	13	15	0	8	A
comp100873_c1_seq1	215	G	K	8	109	0.9237	2	2	60	67	0.98	1	1	0	8	53	56	C
comp100873_c1_seq1	423	G	K	34	15	0.3061	2	2	63	62	0.98	1	1	13	21	2	13	C
comp100873_c1_seq1	462	G	K	12	25	0.6757	2	2	68	68	0.98	1	1	4	8	10	15	C
comp100873_c1_seq1	142	G	K	73	13	0.1512	2	1	68	69	0.98	1	1	61	12	0	13	T
comp100873_c1_seq1	344	G	K	105	4	0.0367	2	1	66	63	0.98	1	1	40	65	4	0	T
comp100873_c1_seq1	348	C	K	100	4	0.0385	2	1	67	63	0.98	1	1	39	61	4	0	G
comp100874_c0_seq1	158	A	K	11	4	0.2667	2	2	66	61	0.98	1	1	4	7	1	3	T
comp100874_c0_seq1	276	T	K	7	2	0.2222	2	1	68	71	0.98	1	1	4	3	0	2	A
comp100877_c0_seq1	213	C	K	30	2	0.0625	2	2	66	68	0.98	1	1	12	18	1	1	A
comp100877_c0_seq1	956	C	K	12	2	0.1429	2	2	66	71	0.98	1	1	7	5	1	1	A
comp100879_c0_seq2	112	G	K	11	3	0.2143	2	2	61	63	0.98	1	1	4	7	2	1	C
comp100879_c0_seq2	172	T	K	5	5	0.5	2	2	62	67	0.98	1	1	1	4	2	3	G
comp100880_c0_seq2	792	A	K	7	5	0.4167	2	2	65	69	0.98	1	1	3	4	2	3	C
comp100881_c0_seq2	222	A	K	10	6	0.375	2	2	67	65	0.98	1	1	6	4	2	4	T
comp100881_c0_seq2	594	T	K	11	3	0.1765	2	2	68	64	0.98	1	1	4	7	1	2	A
comp100881_c0_seq2	594	T	K	11	3	0.1765	2	2	68	69	0.98	1	1	4	7	1	2	A
comp100884_c0_seq2	220	A	K	13	2	0.1333	2	2	65	67	0.98	1	1	7	6	1	1	T
comp100884_c0_seq2	820	A	K	9	2	0.1818	2	1	70	46	0.98	1	1	1	8	2	0	T
comp100884_c0_seq2	567	C	K	12	3	0.2	2	2	67	68	0.98	1	1	6	6	2	1	A
comp100884_c0_seq2	581	G	K	9	3	0.25	2	2	70	71	0.98	1	1	5	4	1	2	T
comp100884_c0_seq2	649	T	K	6	2	0.25	2	2	69	68	0.98	1	1	1	5	1	1	G
comp100886_c0_seq4	311	G	K	4	4	0.5	2	2	68	56	0.98	1	1	2	2	2	2	T
comp100887_c0_seq2	243	A	K	11	5	0.3125	2	1	68	68	0.98	1	1	6	5	0	5	T
comp100887_c0_seq2	430	T	K	5	3	0.375	2	2	62	55	0.98	1	1	3	2	1	2	A
comp100887_c0_seq2	202	C	K	9	3	0.25	2	1	61	71	0.98	1	1	5	4	0	3	G
comp100888_c0_seq1	189	A	K	28	2	0.0667	2	1	67	71	0.98	1	1	20	8	0	2	T
comp100888_c0_seq1	268	A	K	26	30	0.5357	2	2	66	65	0.98	1	1	14	12	15	15	T
comp100888_c0_seq1	134	A	K	26	5	0.1613	2	2	64	68	0.98	1	1	15	11	3	2	C
comp100888_c0_seq1	158	A	K	27	3	0.1	2	2	64	56	0.98	1	1	14	13	2	1	C
comp100888_c0_seq1	311	G	K	12	34	0.7391	2	2	66	68	0.98	1	1	3	9	12	22	C
comp100888_c0_seq1	370	G	K	9	5	0.3571	2	2	68	69	0.98	1	1	3	6	1	4	T
comp100889_c0_seq4	315	C	K	7	4	0.3636	2	2	66	69	0.98	1	1	3	4	1	3	G
comp100890_c0_seq1	578	A	K	12	2	0.1429	2	2	67	59	0.98	1	1	6	6	1	1	T
comp100890_c0_seq1	120	G	K	10	4	0.2857	2	2	70	60	0.98	1	1	6	4	2	2	T
comp100890_c0_seq1	611	T	K	10	2	0.1667	2	2	69	70	0.98	1	1	4	6	1	1	G
comp100891_c0_seq1	342	A	K	9	7	0.4375	2	2	59	48	0.98	1	1	6	3	2	5	C
comp100891_c0_seq1	126	C	K	7	8	0.5333	2	2	65	62	0.98	1	1	3	4	6	2	A
comp100891_c0_seq1	193	G	K	23	3	0.1154	2	2	66	56	0.98	1	1	16	7	2	1	T
comp100892_c0_seq1	96	A	K	6	2	0.25	2	2	68	67	0.98	1	1	3	3	1	1	T
comp100892_c0_seq1	206	G	K	11	2	0.1538	2	2	66	58	0.98	1	1	6	5	1	1	C
comp100893_c0_seq1	587	T	K	6	4	0.4	2	2	63	68	0.98	1	1	3	3	1	3	G
comp100894_c0_seq1	785	A	K	33	14	0.2979	2	2	67	66	0.98	1	1	6	27	12	2	C
comp100894_c0_seq1	171	C	K	37	8	0.1778	2	2	65	65	0.98	1	1	18	19	7	1	A
comp100894_c0_seq1	300	C	K	25	2	0.0741	2	2	63	65	0.98	1	1	8	17	1	1	A
comp100894_c0_seq1	382	C	K	26	9	0.2571	2	2	66	60	0.98	1	1	15	11	4	5	A
comp100894_c0_seq1	43	T	K	9	2	0.1818	2	1	66	42	0.98	1	1	6	3	2	0	A
comp100894_c0_seq1	151	T	K	32	5	0.1351	2	1	66	34	0.98	1	1	16	16	5	0	A
comp100894_c0_seq1	199	T	K	37	14	0.2745	2	2	65	65	0.98	1	1	17	20	10	4	A
comp100894_c0_seq1	588	T	K	114	35	0.2349	2	2	64	60	0.98	1	1	55	59	20	15	A
comp100894_c0_seq1	440	G	K	69	2	0.0282	2	2	65	47	0.98	1	1	38	31	1	1	C
comp100894_c0_seq1	463	C	K	43	35	0.4487	2	2	65	65	0.98	1	1	21	22	14	21	G
comp100894_c0_seq1	554	T	K	117	5	0.041	2	2	66	69	0.98	1	1	60	57	1	4	G
comp100895_c0_seq2	315	G	K	12	2	0.1429	2	2	65	53	0.98	1	1	4	8	1	1	T
comp100897_c0_seq3	520	T	K	10	4	0.2857	2	2	68	41	0.98	1	1	4	6	2	2	A
comp100899_c0_seq1	856	T	K	7	3	0.3	2	2	69	70	0.98	1	1	3	4	1	2	G
comp100900_c0_seq1	206	A	K	42	8	0.16	2	2	66	67	0.98	1	1	17	25	1	7	T
comp100900_c0_seq1	223	A	K	37	6	0.1395	2	2	66	56	0.98	1	1	9	28	1	5	T
comp100900_c0_seq1	250	A	K	22	4	0.1538	2	2	66	68	0.98	1	1	1	21	1	3	T
comp100900_c0_seq1	214	A	K	43	2	0.0444	2	1	66	60	0.98	1	1	12	31	0	2	C
comp100900_c0_seq1	381	A	K	6	4	0.4	2	2	65	68	0.98	1	1	1	5	1	3	C
comp100900_c0_seq1	73	C	K	12	8	0.4	2	2	66	68	0.98	1	1	8	4	1	7	A
comp100900_c0_seq1	149	C	K	18	17	0.4722	2	2	63	66	0.98	1	1	7	11	13	4	A
comp100900_c0_seq1	192	T	K	42	4	0.087	2	1	68	54	0.98	1	1	18	24	0	4	A
comp100900_c0_seq1	215	T	K	42	2	0.0455	2	1	66	61	0.98	1	1	11	31	0	2	A
comp100900_c0_seq1	235	T	K	26	9	0.2571	2	2	66	52	0.98	1	1	3	23	3	6	A
comp100900_c0_seq1	256	T	K	18	4	0.1818	2	2	63	68	0.98	1	1	1	17	1	3	A
comp100900_c0_seq1	111	G	K	23	3	0.1154	2	1	63	71	0.98	1	1	14	9	3	0	T
comp100900_c0_seq1	22	C	K	5	3	0.375	2	2	69	64	0.98	1	1	4	1	1	2	G
comp100900_c0_seq1	117	C	K	15	11	0.4231	2	2	66	59	0.98	1	1	13	2	6	5	G
comp100900_c1_seq2	224	C	K	38	15	0.283	2	2	68	62	0.98	1	1	18	20	11	4	A
comp100900_c1_seq2	327	C	K	22	29	0.5686	2	2	61	66	0.98	1	1	7	15	4	25	A
comp100900_c1_seq2	252	G	K	56	25	0.3086	2	2	66	69	0.98	1	1	27	29	8	17	T
comp100900_c1_seq2	305	T	K	33	34	0.5075	2	2	67	67	0.98	1	1	11	22	8	26	G
comp100903_c0_seq1	221	T	K	7	3	0.3	2	2	67	54	0.98	1	1	4	3	1	2	A
comp100904_c0_seq1	507	A	K	7	3	0.3	2	2	66	68	0.98	1	1	4	3	2	1	C
comp100904_c0_seq1	347	G	K	26	2	0.0714	2	2	68	67	0.98	1	1	12	14	1	1	T
comp100906_c0_seq1	214	T	K	20	4	0.1667	2	2	67	69	0.98	1	1	13	7	3	1	A
comp100907_c0_seq1	108	A	K	9	2	0.1818	2	2	68	45	0.98	1	1	8	1	1	1	C
comp100907_c0_seq1	99	T	K	6	3	0.3333	2	1	65	57	0.98	1	1	5	1	3	0	A
comp100907_c0_seq1	192	G	K	22	4	0.1538	2	2	67	58	0.98	1	1	7	15	2	2	T
comp100908_c0_seq1	79	A	K	5	2	0.25	2	2	64	71	0.98	1	1	4	1	1	1	T
comp100908_c0_seq1	100	A	K	12	2	0.1429	2	2	65	70	0.98	1	1	7	5	1	1	C
comp100908_c0_seq1	128	T	K	6	5	0.4545	2	2	62	65	0.98	1	1	3	3	3	2	A
comp100908_c0_seq1	140	T	K	7	3	0.3	2	2	68	70	0.98	1	1	3	4	2	1	A
comp100909_c0_seq1	34	T	K	5	7	0.5833	2	1	63	69	0.98	1	1	4	1	7	0	A
comp100909_c0_seq1	141	G	K	81	34	0.2957	2	2	66	65	0.98	1	1	45	36	20	14	T
comp100909_c0_seq1	172	G	K	109	2	0.018	2	2	67	69	0.98	1	1	50	59	1	1	T
comp100910_c0_seq1	520	C	K	8	4	0.3333	2	2	69	68	0.98	1	1	5	3	2	2	A
comp100910_c0_seq1	403	T	K	8	4	0.3333	2	2	69	67	0.98	1	1	4	4	2	2	A
comp100911_c0_seq1	315	A	K	26	2	0.0714	2	2	67	68	0.98	1	1	13	13	1	1	T
comp100911_c0_seq1	326	T	K	28	2	0.0667	2	2	66	68	0.98	1	1	14	14	1	1	G
comp100913_c0_seq3	473	A	K	33	7	0.1707	2	1	67	67	0.98	1	1	18	15	7	0	T
comp100913_c0_seq3	505	T	K	22	17	0.4359	2	2	69	67	0.98	1	1	18	4	8	9	G
comp100915_c0_seq1	54	C	K	9	5	0.3571	2	1	68	68	0.98	1	1	6	3	5	0	A
comp100915_c0_seq1	62	C	K	17	3	0.15	2	2	67	52	0.98	1	1	11	6	2	1	A
comp100915_c0_seq1	73	T	K	20	2	0.0909	2	2	69	68	0.98	1	1	13	7	1	1	A
comp100915_c0_seq1	59	G	K	17	2	0.1053	2	2	67	49	0.98	1	1	12	5	1	1	T
comp100915_c0_seq1	95	T	K	21	2	0.087	2	2	67	71	0.98	1	1	14	7	1	1	G
comp100917_c0_seq1	181	C	K	14	2	0.125	2	2	68	68	0.98	1	1	6	8	1	1	A
comp100917_c0_seq1	350	C	K	6	10	0.625	2	2	65	65	0.98	1	1	2	4	4	6	A
comp100918_c0_seq1	200	G	K	10	5	0.3333	2	2	64	66	0.98	1	1	6	4	4	1	C
comp100918_c0_seq1	216	G	K	12	5	0.2941	2	2	67	69	0.98	1	1	7	5	4	1	T
comp100918_c0_seq1	299	G	K	7	9	0.5625	2	2	67	69	0.98	1	1	2	5	3	6	T
comp100918_c0_seq1	217	T	K	12	5	0.2941	2	2	65	68	0.98	1	1	7	5	4	1	G
comp100919_c0_seq5	209	C	K	8	5	0.3846	2	2	64	68	0.98	1	1	6	2	4	1	A
comp100920_c0_seq3	190	G	K	12	7	0.3684	2	2	64	60	0.98	1	1	8	4	4	3	C
comp100922_c0_seq1	446	A	K	52	25	0.3247	2	2	69	64	0.98	1	1	21	31	18	7	T
comp100922_c0_seq1	568	A	K	15	2	0.1176	2	1	65	70	0.98	1	1	2	13	0	2	T
comp100922_c0_seq1	395	C	K	74	2	0.0263	2	2	67	69	0.98	1	1	45	29	1	1	A
comp100923_c0_seq1	166	G	K	5	7	0.5833	2	2	69	66	0.98	1	1	3	2	4	3	C
comp100923_c0_seq1	141	C	K	6	3	0.3333	2	2	70	69	0.98	1	1	4	2	1	2	G
comp100925_c0_seq2	450	T	K	7	4	0.3636	2	2	67	69	0.98	1	1	3	4	1	3	A
comp100925_c0_seq2	667	T	K	5	3	0.375	2	2	62	69	0.98	1	1	2	3	2	1	A
comp100927_c0_seq1	411	T	K	6	3	0.3333	2	2	70	69	0.98	1	1	3	3	2	1	A
comp100927_c0_seq1	564	T	K	11	3	0.2143	2	2	69	70	0.98	1	1	7	4	1	2	A
comp100927_c0_seq1	706	T	K	6	3	0.3333	2	1	69	71	0.98	1	1	3	3	0	3	A
comp100927_c0_seq1	406	T	K	7	2	0.2222	2	1	69	69	0.98	1	1	3	4	2	0	G
comp100929_c0_seq1	300	A	K	127	5	0.0379	2	1	67	30	0.98	1	1	57	70	5	0	T
comp100929_c0_seq1	494	A	K	78	52	0.4	2	2	67	66	0.98	1	1	35	43	30	22	T
comp100929_c0_seq1	261	A	K	131	5	0.0368	2	1	66	64	0.98	1	1	52	79	5	0	C
comp100929_c0_seq1	608	A	K	25	32	0.5614	2	2	67	67	0.98	1	1	12	13	6	26	C
comp100929_c0_seq1	218	C	K	124	3	0.0236	2	1	67	71	0.98	1	1	58	66	3	0	A
comp100929_c0_seq1	262	C	K	129	5	0.0373	2	1	67	64	0.98	1	1	51	78	5	0	A
comp100929_c0_seq1	358	C	K	112	2	0.0175	2	2	66	68	0.98	1	1	45	67	1	1	A
comp100929_c0_seq1	422	C	K	91	26	0.2222	2	2	66	66	0.98	1	1	33	58	9	17	A
comp100929_c0_seq1	617	C	K	25	28	0.5283	2	2	67	64	0.98	1	1	12	13	3	25	A
comp100929_c0_seq1	198	T	K	62	59	0.4876	2	2	66	67	0.98	1	1	19	43	38	21	A
comp100929_c0_seq1	344	G	K	96	17	0.1504	2	2	67	65	0.98	1	1	37	59	9	8	C
comp100929_c0_seq1	389	G	K	31	63	0.6702	2	2	66	66	0.98	1	1	10	21	18	45	C
comp100929_c0_seq1	415	G	K	84	30	0.2632	2	2	66	64	0.98	1	1	31	53	10	20	C
comp100930_c0_seq1	313	A	K	23	10	0.303	2	2	66	67	0.98	1	1	10	13	5	5	T
comp100930_c0_seq1	208	G	K	17	2	0.1053	2	2	67	68	0.98	1	1	11	6	1	1	C
comp100930_c0_seq1	245	G	K	24	5	0.1724	2	2	68	64	0.98	1	1	11	13	3	2	T
comp100930_c0_seq1	269	C	K	23	7	0.2333	2	2	69	70	0.98	1	1	12	11	4	3	G
comp100934_c0_seq1	494	A	K	14	30	0.6818	2	2	66	66	0.98	1	1	7	7	11	19	C
comp100934_c0_seq1	1171	C	K	3	5	0.625	2	2	54	64	0.98	1	1	1	2	2	3	A
comp100934_c0_seq1	837	T	K	17	8	0.32	2	2	67	66	0.98	1	1	7	10	3	5	A
comp100934_c0_seq1	462	G	K	47	4	0.0784	2	2	66	68	0.98	1	1	23	24	2	2	C
comp100934_c0_seq1	492	G	K	14	30	0.6818	2	2	67	66	0.98	1	1	7	7	11	19	C
comp100934_c0_seq1	419	T	K	41	13	0.2407	2	2	67	61	0.98	1	1	20	21	8	5	G
comp100936_c0_seq1	348	A	K	10	2	0.1667	2	1	67	70	0.98	1	1	5	5	0	2	T
comp100936_c0_seq1	259	C	K	2	7	0.7778	2	2	69	67	0.98	1	1	1	1	3	4	A
comp100936_c0_seq1	341	T	K	8	2	0.2	2	1	69	71	0.98	1	1	4	4	0	2	A
comp100936_c0_seq1	415	G	K	7	2	0.2222	2	1	62	66	0.98	1	1	4	3	2	0	T
comp100937_c0_seq1	119	G	K	14	3	0.1765	2	2	68	68	0.98	1	1	9	5	1	2	T
comp100938_c0_seq1	327	A	K	97	2	0.0202	2	2	66	66	0.98	1	1	42	55	1	1	T
comp100938_c0_seq1	130	A	K	99	23	0.1885	2	2	66	63	0.98	1	1	53	46	13	10	C
comp100938_c0_seq1	205	A	K	115	5	0.0417	2	1	64	62	0.98	1	1	51	64	5	0	C
comp100938_c0_seq1	289	A	K	12	64	0.8421	2	2	65	66	0.98	1	1	1	11	31	33	C
comp100938_c0_seq1	677	A	K	111	36	0.2432	2	2	65	68	0.98	1	1	59	52	17	19	C
comp100938_c0_seq1	310	C	K	85	3	0.0341	2	1	66	60	0.98	1	1	39	46	0	3	A
comp100938_c0_seq1	461	C	K	90	5	0.0526	2	1	65	65	0.98	1	1	47	43	0	5	A
comp100938_c0_seq1	622	C	K	144	2	0.0137	2	2	66	66	0.98	1	1	73	71	1	1	A
comp100938_c0_seq1	752	C	K	39	2	0.019	2	2	66	70	0.98	1	1	21	18	1	1	A
comp100938_c0_seq1	224	T	K	86	12	0.1224	2	1	66	62	0.98	1	1	36	50	12	0	A
comp100938_c0_seq1	427	T	K	66	6	0.0833	2	2	58	48	0.98	1	1	48	18	2	4	A
comp100938_c0_seq1	417	G	K	61	13	0.1757	2	2	64	51	0.98	1	1	45	16	5	8	C
comp100938_c0_seq1	426	G	K	66	6	0.0833	2	2	64	48	0.98	1	1	48	18	2	4	C
comp100938_c0_seq1	475	G	K	88	4	0.0435	2	1	65	71	0.98	1	1	46	42	0	4	T
comp100938_c0_seq1	514	G	K	69	15	0.1786	2	2	67	69	0.98	1	1	33	36	9	6	T
comp100938_c0_seq1	441	C	K	35	37	0.5068	2	2	62	66	0.98	1	1	22	13	26	11	G
comp100938_c0_seq1	512	T	K	67	15	0.1829	2	2	67	68	0.98	1	1	32	35	9	6	G
comp100940_c0_seq1	261	A	K	7	4	0.3636	2	2	70	67	0.98	1	1	3	4	3	1	C
comp100940_c0_seq1	297	A	K	9	9	0.5	2	2	63	69	0.98	1	1	6	3	6	3	C
comp100942_c0_seq3	285	G	K	14	2	0.125	2	2	68	71	0.98	1	1	9	5	1	1	C
comp100942_c0_seq3	452	G	K	11	4	0.2667	2	2	61	70	0.98	1	1	6	5	1	3	T
comp100943_c0_seq2	241	A	K	111	2	0.0177	2	1	65	62	0.98	1	1	57	54	2	0	T
comp100943_c0_seq2	439	A	K	68	41	0.3761	2	2	66	64	0.98	1	1	44	24	11	30	T
comp100943_c0_seq2	457	A	K	79	29	0.2685	2	2	66	65	0.98	1	1	49	30	5	24	T
comp100943_c0_seq2	807	A	K	48	13	0.2131	2	2	68	55	0.98	1	1	26	22	1	12	T
comp100943_c0_seq2	287	A	K	115	5	0.0417	2	1	67	68	0.98	1	1	64	51	5	0	C
comp100943_c0_seq2	298	A	K	116	3	0.0252	2	1	65	71	0.98	1	1	70	46	3	0	C
comp100943_c0_seq2	509	A	K	98	7	0.0667	2	1	68	67	0.98	1	1	55	43	0	7	C
comp100943_c0_seq2	232	C	K	109	2	0.018	2	1	64	63	0.98	1	1	56	53	2	0	A
comp100943_c0_seq2	740	C	K	75	32	0.2991	2	2	67	68	0.98	1	1	40	35	19	13	A
comp100943_c0_seq2	792	C	K	51	20	0.2817	2	2	66	68	0.98	1	1	27	24	4	16	A
comp100943_c0_seq2	816	C	K	50	7	0.1228	2	1	66	62	0.98	1	1	26	24	0	7	A
comp100943_c0_seq2	691	T	K	95	30	0.24	2	2	67	69	0.98	1	1	53	42	16	14	A
comp100943_c0_seq2	756	T	K	66	28	0.2979	2	2	67	66	0.98	1	1	33	33	14	14	A
comp100943_c0_seq2	142	G	K	71	29	0.29	2	2	64	66	0.98	1	1	41	30	15	14	C
comp100943_c0_seq2	229	G	K	77	26	0.2524	2	2	65	65	0.98	1	1	39	38	15	11	C
comp100943_c0_seq2	367	G	K	113	12	0.096	2	2	65	35	0.98	1	1	56	57	9	3	C
comp100943_c0_seq2	409	G	K	31	73	0.6186	2	2	65	66	0.98	1	1	23	8	30	43	C
comp100943_c0_seq2	409	G	K	31	14	0.1186	2	2	65	65	0.98	1	1	23	8	10	4	C
comp100943_c0_seq2	415	G	K	50	75	0.6	2	2	66	65	0.98	1	1	36	14	29	46	T
comp100943_c0_seq2	322	C	K	118	4	0.0328	2	1	66	66	0.98	1	1	68	50	4	0	G
comp100943_c0_seq2	331	C	K	114	4	0.0339	2	1	66	67	0.98	1	1	67	47	4	0	G
comp100943_c0_seq2	646	C	K	79	39	0.3305	2	2	67	64	0.98	1	1	53	26	17	22	G
comp100943_c0_seq2	250	T	K	115	3	0.0254	2	1	66	61	0.98	1	1	60	55	3	0	G
comp100943_c0_seq2	271	T	K	118	3	0.0248	2	1	67	67	0.98	1	1	66	52	3	0	G
comp100943_c0_seq2	301	T	K	117	3	0.0248	2	1	67	71	0.98	1	1	69	48	3	0	G
comp100943_c0_seq2	352	T	K	115	6	0.0496	2	2	65	49	0.98	1	1	66	49	3	3	G
comp100944_c0_seq1	175	T	K	4	4	0.5	2	2	68	67	0.98	1	1	2	2	3	1	A
comp100944_c0_seq1	172	G	K	4	4	0.5	2	2	68	68	0.98	1	1	2	2	3	1	T
comp100946_c0_seq1	245	T	K	12	2	0.1429	2	1	69	69	0.98	1	1	5	7	2	0	A
comp100947_c0_seq3	295	C	K	36	2	0.0526	2	1	65	65	0.98	1	1	12	24	0	2	A
comp100947_c0_seq3	349	C	K	2	9	0.8182	2	2	65	68	0.98	1	1	0	2	1	8	A
comp100947_c0_seq3	309	G	K	27	2	0.069	2	1	66	66	0.98	1	1	7	20	0	2	C
comp100947_c0_seq3	319	T	K	22	2	0.0833	2	1	65	67	0.98	1	1	6	16	0	2	G
comp100950_c0_seq4	185	C	K	10	2	0.1667	2	1	67	70	0.98	1	1	5	5	2	0	G
comp100954_c0_seq1	186	A	K	39	16	0.2909	2	2	66	67	0.98	1	1	33	6	4	12	T
comp100954_c0_seq1	308	A	K	114	6	0.05	2	1	67	70	0.98	1	1	54	60	6	0	T
comp100954_c0_seq1	436	A	K	141	5	0.0342	2	2	67	66	0.98	1	1	67	74	1	4	C
comp100954_c0_seq1	142	C	K	37	9	0.1957	2	2	68	68	0.98	1	1	13	24	2	7	A
comp100954_c0_seq1	293	C	K	121	3	0.0242	2	1	67	58	0.98	1	1	53	68	3	0	A
comp100954_c0_seq1	260	T	K	10	100	0.9091	2	2	65	66	0.98	1	1	5	5	55	45	A
comp100954_c0_seq1	241	G	K	7	84	0.9231	2	2	65	68	0.98	1	1	3	4	51	33	C
comp100954_c0_seq1	484	G	K	142	6	0.0405	2	1	67	69	0.98	1	1	73	69	0	6	C
comp100954_c0_seq1	145	G	K	41	3	0.0682	2	1	69	70	0.98	1	1	10	31	3	0	T
comp100954_c0_seq1	219	G	K	5	66	0.9296	2	2	70	66	0.98	1	1	1	4	45	21	T
comp100954_c0_seq1	304	G	K	117	6	0.0484	2	1	67	69	0.98	1	1	55	62	6	0	T
comp100954_c0_seq1	130	C	K	49	2	0.0392	2	1	68	71	0.98	1	1	18	31	2	0	G
comp100954_c0_seq1	267	C	K	119	2	0.0165	2	1	66	68	0.98	1	1	62	57	2	0	G
comp100954_c0_seq1	370	C	K	91	38	0.2923	2	2	66	65	0.98	1	1	48	43	17	21	G
comp100954_c0_seq1	535	C	K	150	2	0.0132	2	1	65	71	0.98	1	1	79	71	0	2	G
comp100954_c0_seq1	424	T	K	142	7	0.047	2	2	66	62	0.98	1	1	71	71	3	4	G
comp100955_c0_seq1	161	A	K	38	6	0.1364	2	2	67	66	0.98	1	1	24	14	5	1	C
comp100955_c0_seq1	214	A	K	28	17	0.3778	2	2	67	69	0.98	1	1	13	15	10	7	C
comp100955_c0_seq1	139	G	K	29	6	0.1714	2	2	65	65	0.98	1	1	19	10	5	1	T
comp100955_c0_seq1	242	T	K	26	11	0.2973	2	2	64	65	0.98	1	1	13	13	2	9	G
comp100957_c0_seq6	296	A	K	6	2	0.25	2	2	57	69	0.98	1	1	4	2	1	1	T
comp100957_c0_seq6	394	A	K	8	3	0.2727	2	2	69	69	0.98	1	1	5	3	2	1	T
comp100957_c0_seq6	445	G	K	15	3	0.1667	2	2	65	69	0.98	1	1	7	8	1	2	T
comp100958_c0_seq4	123	G	K	4	5	0.5556	2	2	69	60	0.98	1	1	1	3	3	2	T
comp100958_c0_seq4	264	G	K	8	2	0.2	2	1	68	68	0.98	1	1	4	4	2	0	T
comp100960_c0_seq2	264	A	K	7	2	0.2222	2	2	68	68	0.98	1	1	4	3	1	1	T
comp100960_c0_seq2	884	A	K	23	3	0.1154	2	2	67	57	0.98	1	1	15	8	1	2	C
comp100960_c0_seq2	982	G	K	18	8	0.3077	2	2	68	68	0.98	1	1	8	10	5	3	T
comp100962_c0_seq2	809	A	K	6	4	0.4	2	2	68	69	0.98	1	1	2	4	2	2	T
comp100963_c0_seq1	121	T	K	8	7	0.4667	2	2	69	70	0.98	1	1	4	4	2	5	A
comp100963_c0_seq1	130	T	K	12	3	0.2	2	2	67	56	0.98	1	1	3	9	2	1	A
comp100963_c0_seq1	99	C	K	9	11	0.55	2	2	68	69	0.98	1	1	6	3	6	5	G
comp100965_c0_seq1	374	A	K	23	4	0.1481	2	2	68	69	0.98	1	1	9	14	1	3	C
comp100965_c0_seq1	647	C	K	5	5	0.5	2	2	67	65	0.98	1	1	3	2	1	4	A
comp100965_c0_seq1	654	T	K	6	5	0.4545	2	2	64	62	0.98	1	1	3	3	1	4	A
comp100965_c0_seq1	376	G	K	23	4	0.1481	2	2	68	70	0.98	1	1	9	14	1	3	T
comp100965_c0_seq1	562	T	K	9	3	0.25	2	2	67	70	0.98	1	1	3	6	1	2	G
comp100966_c0_seq1	454	A	K	2	11	0.8462	2	2	68	62	0.98	1	1	1	1	2	9	T
comp100966_c0_seq1	295	A	K	40	6	0.1304	2	2	66	67	0.98	1	1	22	18	2	4	C
comp100966_c0_seq1	399	A	K	21	6	0.2222	2	2	65	68	0.98	1	1	7	14	4	2	C
comp100966_c0_seq1	429	C	K	22	2	0.0833	2	2	67	69	0.98	1	1	7	15	1	1	A
comp100966_c0_seq1	268	C	K	32	17	0.3469	2	2	64	60	0.98	1	1	16	16	11	6	G
comp100967_c0_seq1	104	A	K	10	8	0.4444	2	2	61	70	0.98	1	1	5	5	6	2	T
comp100967_c0_seq1	239	A	K	18	5	0.2174	2	2	66	68	0.98	1	1	9	9	3	2	T
comp100967_c0_seq1	233	A	K	17	5	0.2273	2	2	67	68	0.98	1	1	9	8	3	2	C
comp100967_c0_seq1	166	G	K	14	9	0.3913	2	2	68	70	0.98	1	1	9	5	2	7	C
comp100969_c0_seq1	302	C	K	27	3	0.1	2	2	67	69	0.98	1	1	10	17	1	2	A
comp100969_c0_seq1	315	C	K	24	2	0.0769	2	1	66	60	0.98	1	1	6	18	0	2	G
comp100971_c0_seq1	192	A	K	27	6	0.1818	2	2	68	70	0.98	1	1	17	10	1	5	T
comp100971_c0_seq1	341	T	K	35	2	0.0541	2	2	67	71	0.98	1	1	18	17	1	1	A
comp100973_c0_seq1	91	C	K	28	4	0.125	2	1	67	61	0.98	1	1	24	4	4	0	A
comp100973_c0_seq1	500	C	K	138	2	0.0143	2	1	62	39	0.98	1	1	69	69	2	0	A
comp100973_c0_seq1	989	C	K	65	29	0.3085	2	2	66	62	0.98	1	1	32	33	15	14	A
comp100973_c0_seq1	676	T	K	146	2	0.0135	2	2	66	66	0.98	1	1	70	76	1	1	A
comp100973_c0_seq1	422	C	K	102	39	0.2766	2	2	66	61	0.98	1	1	54	48	13	26	G
comp100973_c0_seq1	554	C	K	113	28	0.1986	2	2	67	65	0.98	1	1	69	44	10	18	G
comp100973_c0_seq1	378	T	K	154	2	0.0128	2	1	65	38	0.98	1	1	79	75	2	0	G
comp100974_c0_seq5	202	A	K	45	8	0.1509	2	2	67	61	0.98	1	1	23	22	6	2	T
comp100974_c0_seq5	73	A	K	6	3	0.3333	2	2	69	66	0.98	1	1	4	2	2	1	C
comp100974_c0_seq5	500	C	K	26	12	0.3077	2	2	64	60	0.98	1	1	12	14	8	4	A
comp100974_c0_seq5	193	T	K	44	6	0.12	2	2	67	61	0.98	1	1	24	20	5	1	G
comp100975_c0_seq1	93	A	K	5	11	0.6875	2	2	61	65	0.98	1	1	3	2	6	5	C
comp100975_c0_seq1	243	C	K	28	8	0.2222	2	2	66	69	0.98	1	1	11	17	2	6	A
comp100975_c0_seq1	105	G	K	16	7	0.3043	2	2	64	61	0.98	1	1	10	6	5	2	T
comp100977_c0_seq1	122	T	K	7	4	0.3636	2	1	59	62	0.98	1	1	6	1	4	0	A
comp100977_c0_seq1	131	G	K	8	4	0.3333	2	1	69	67	0.98	1	1	6	2	4	0	C
comp100977_c0_seq1	264	G	K	17	6	0.2609	2	2	66	68	0.98	1	1	6	11	1	5	C
comp100982_c0_seq4	306	A	K	10	3	0.2308	2	1	68	70	0.98	1	1	6	4	0	3	T
comp100982_c0_seq4	348	G	K	7	3	0.3	2	2	62	69	0.98	1	1	3	4	2	1	T
comp100982_c0_seq4	668	G	K	5	3	0.375	2	2	69	69	0.98	1	1	2	3	2	1	T
comp100982_c0_seq4	410	C	K	5	5	0.5	2	2	67	69	0.98	1	1	1	4	2	3	G
comp100982_c0_seq4	330	T	K	8	5	0.3846	2	2	64	69	0.98	1	1	4	4	3	2	G
comp100983_c0_seq1	57	G	K	13	2	0.1333	2	1	68	64	0.98	1	1	7	6	2	0	T
comp100983_c0_seq1	218	C	K	8	3	0.2308	2	2	64	67	0.98	1	1	2	6	1	2	G
comp100983_c0_seq1	218	C	K	8	2	0.1538	2	2	64	65	0.98	1	1	2	6	1	1	G
comp100985_c0_seq1	1063	A	K	149	2	0.0132	2	1	68	71	0.98	1	1	70	79	2	0	T
comp100985_c0_seq1	325	C	K	167	2	0.0118	2	2	66	69	0.98	1	1	83	84	1	1	A
comp100985_c0_seq1	445	C	K	173	2	0.0114	2	1	66	70	0.98	1	1	87	86	0	2	A
comp100985_c0_seq1	1005	C	K	151	2	0.0131	2	2	68	65	0.98	1	1	73	78	1	1	A
comp100985_c0_seq1	514	T	K	96	68	0.4146	2	2	68	62	0.98	1	1	44	52	41	27	A
comp100985_c0_seq1	328	T	K	118	49	0.2934	2	2	66	66	0.98	1	1	48	70	35	14	G
comp100985_c0_seq1	526	T	K	102	67	0.3964	2	2	67	64	0.98	1	1	49	53	38	29	G
comp100986_c0_seq1	1129	A	K	143	2	0.0138	2	1	68	58	0.98	1	1	82	61	0	2	T
[truncated: 238,785+ more rows]

## Sheet: 插入
Chrom	Position	Ref	Cons	Reads1	Reads2	VarFreq	Strands1	Strands2	Qual1	Qual2	Pvalue	MapQual1	MapQual2	Reads1Plus	Reads1Minus	Reads2Plus	Reads2Minus	VarAllele
comp83326_c0_seq1	246	A	K	7	2	0.1818	2	2	62	68	0.98	1	1	3	4	1	1	-C
comp120387_c0_seq3	1357	A	K	36	4	0.0588	2	2	65	62	0.98	1	1	17	19	2	2	-C
comp121189_c0_seq2	1152	A	K	28	8	0.1212	2	2	61	63	0.98	1	1	15	13	4	4	-C
comp123372_c0_seq5	306	A	K	33	17	0.1828	2	2	67	65	0.98	1	1	13	20	8	9	-C
comp125131_c0_seq6	98	A	K	3	2	0.1333	2	1	65	22	0.98	1	1	2	1	2	0	-C
comp80057_c0_seq1	184	G	K	4	2	0.2222	2	1	68	59	0.98	1	1	2	2	2	0	-C

## Sheet: 缺失
Chrom	Position	Ref	Cons	Reads1	Reads2	VarFreq	Strands1	Strands2	Qual1	Qual2	Pvalue	MapQual1	MapQual2	Reads1Plus	Reads1Minus	Reads2Plus	Reads2Minus	VarAllele
comp100835_c0_seq1	228	C	K	2	2	0.2222	2	2	48	68	0.98	1	1	0	2	1	1	#NAME?
comp101142_c0_seq2	392	C	K	12	2	0.0247	2	2	63	66	0.98	1	1	8	4	1	1	#NAME?
comp102126_c0_seq2	163	G	K	33	5	0.1163	2	1	68	70	0.98	1	1	15	18	0	5	#NAME?
comp102334_c0_seq2	368	C	K	6	3	0.1304	2	2	66	69	0.98	1	1	3	3	1	2	#NAME?
comp103566_c0_seq1	1431	C	K	89	2	0.0202	2	2	68	67	0.98	1	1	36	53	1	1	#NAME?
comp103600_c0_seq11	664	C	K	73	2	0.026	2	1	64	47	0.98	1	1	48	25	2	0	#NAME?
comp103868_c0_seq1	224	C	K	104	2	0.018	2	1	67	63	0.98	1	1	60	44	0	2	#NAME?
comp104046_c0_seq14	568	C	K	17	4	0.1429	2	2	70	62	0.98	1	1	8	9	3	1	#NAME?
comp104889_c0_seq3	1879	C	K	21	2	0.0667	2	2	66	43	0.98	1	1	8	13	1	1	#NAME?
comp105133_c0_seq1	243	G	K	47	2	0.0351	2	2	67	68	0.98	1	1	25	22	1	1	#NAME?
comp106170_c0_seq1	368	A	K	5	2	0.2222	2	2	61	68	0.98	1	1	2	3	1	1	#NAME?
comp106205_c0_seq3	602	C	K	5	4	0.2667	2	2	51	69	0.98	1	1	2	3	2	2	#NAME?
comp106304_c0_seq1	153	G	K	9	23	0.3026	2	2	56	70	0.98	1	1	5	4	13	10	#NAME?
comp106611_c0_seq1	294	C	K	43	2	0.0392	2	1	59	20	0.98	1	1	35	8	0	2	#NAME?
comp106653_c0_seq2	869	C	K	28	2	0.0625	2	2	66	68	0.98	1	1	18	10	1	1	#NAME?
comp106979_c0_seq1	1010	G	K	60	2	0.0282	2	2	61	66	0.98	1	1	28	32	1	1	#NAME?
comp107210_c0_seq1	686	C	K	25	2	0.069	2	2	66	68	0.98	1	1	9	16	1	1	#NAME?
comp107396_c0_seq1	330	A	K	25	2	0.069	2	2	62	53	0.98	1	1	11	14	1	1	#NAME?
comp107482_c0_seq7	329	C	K	79	2	0.0238	2	1	65	71	0.98	1	1	30	49	0	2	#NAME?
comp107745_c0_seq1	1278	G	K	69	2	0.0274	2	2	67	66	0.98	1	1	41	28	1	1	#NAME?
comp107908_c0_seq1	664	C	K	15	2	0.0571	2	2	56	68	0.98	1	1	12	3	1	1	#NAME?
comp108175_c0_seq2	1037	C	K	29	2	0.0571	2	2	69	69	0.98	1	1	13	16	1	1	#NAME?
comp108671_c0_seq1	884	A	K	4	2	0.25	2	1	69	68	0.98	1	1	2	2	0	2	#NAME?
comp109684_c0_seq2	522	C	K	20	3	0.0588	2	2	66	71	0.98	1	1	9	11	1	2	#NAME?
comp111523_c0_seq2	567	C	K	48	2	0.0364	2	2	69	68	0.98	1	1	23	25	1	1	#NAME?
comp112114_c0_seq5	992	C	K	27	2	0.0645	2	2	67	47	0.98	1	1	14	13	1	1	#NAME?
comp112165_c0_seq2	306	A	K	25	2	0.0625	2	2	62	50	0.98	1	1	12	13	1	1	#NAME?
comp112562_c0_seq2	733	C	K	4	2	0.1667	2	2	54	56	0.98	1	1	0	4	1	1	#NAME?
comp112908_c0_seq24	609	C	K	30	3	0.075	2	2	68	70	0.98	1	1	13	17	1	2	#NAME?
comp112909_c0_seq1	420	G	K	5	2	0.2222	2	2	68	70	0.98	1	1	4	1	1	1	#NAME?
comp113085_c0_seq2	216	G	K	32	2	0.0556	2	1	67	71	0.98	1	1	21	11	0	2	#NAME?
comp113128_c0_seq1	107	A	K	23	2	0.0606	2	2	67	66	0.98	1	1	16	7	1	1	#NAME?
comp113619_c0_seq2	292	C	K	17	2	0.0833	2	1	67	69	0.98	1	1	2	15	0	2	#NAME?
comp113622_c1_seq21	638	G	K	33	3	0.0714	2	2	65	66	0.98	1	1	17	16	1	2	#NAME?
comp113832_c0_seq1	195	C	K	9	2	0.1333	2	1	64	70	0.98	1	1	0	9	0	2	#NAME?
comp114439_c0_seq1	220	A	K	54	2	0.0225	2	1	58	58	0.98	1	1	23	31	2	0	#NAME?
comp114651_c0_seq2	153	G	K	20	6	0.1875	2	2	69	68	0.98	1	1	10	10	4	2	#NAME?
comp114962_c1_seq1	1207	C	K	3	3	0.1875	2	2	32	69	0.98	1	1	2	1	1	2	#NAME?
comp116061_c0_seq2	3406	G	K	63	2	0.0299	2	2	66	70	0.98	1	1	35	28	1	1	#NAME?
comp116749_c0_seq12	361	A	K	36	2	0.0488	2	1	65	48	0.98	1	1	16	20	0	2	#NAME?
comp11701_c0_seq1	139	C	K	18	2	0.0571	2	2	63	68	0.98	1	1	10	8	1	1	#NAME?
comp117265_c0_seq4	1053	C	K	11	2	0.1111	2	2	53	41	0.98	1	1	8	3	1	1	#NAME?
comp117628_c0_seq1	777	A	K	40	8	0.1379	2	2	67	56	0.98	1	1	17	23	3	5	#NAME?
comp117830_c0_seq1	219	C	K	153	3	0.0184	2	1	67	70	0.98	1	1	73	80	0	3	#NAME?
comp118402_c0_seq3	454	C	K	21	2	0.08	2	2	66	71	0.98	1	1	11	10	1	1	#NAME?
comp118938_c1_seq12	794	C	K	67	2	0.027	2	1	66	59	0.98	1	1	42	25	0	2	#NAME?
comp119268_c0_seq5	684	C	K	4	2	0.1818	2	1	66	71	0.98	1	1	2	2	2	0	#NAME?
comp119338_c0_seq2	1890	A	K	5	2	0.0526	2	1	63	29	0.98	1	1	2	3	0	2	#NAME?
comp119447_c0_seq5	2186	A	K	57	2	0.0299	2	1	68	42	0.98	1	1	32	25	2	0	#NAME?
comp119569_c0_seq2	246	A	K	24	2	0.0714	2	2	65	68	0.98	1	1	13	11	1	1	#NAME?
comp119746_c0_seq4	96	A	K	43	2	0.0417	2	2	68	61	0.98	1	1	24	19	1	1	#NAME?
comp120091_c0_seq2	1960	A	K	31	2	0.0455	2	2	68	68	0.98	1	1	17	14	1	1	#NAME?
comp120337_c1_seq2	626	A	K	31	2	0.0571	2	2	67	68	0.98	1	1	18	13	1	1	#NAME?
comp120387_c0_seq3	332	A	K	60	3	0.0441	2	2	67	66	0.98	1	1	32	28	1	2	#NAME?
comp120598_c0_seq5	1323	C	K	19	2	0.087	2	1	68	67	0.98	1	1	9	10	0	2	#NAME?
comp120636_c0_seq2	112	C	K	25	2	0.069	2	2	68	67	0.98	1	1	13	12	1	1	#NAME?
comp120854_c3_seq1	146	G	K	12	6	0.2143	2	2	66	69	0.98	1	1	5	7	4	2	#NAME?
comp120891_c0_seq1	253	C	K	9	3	0.1875	2	2	67	17	0.98	1	1	5	4	1	2	#NAME?
comp121092_c0_seq5	631	A	K	17	3	0.125	2	2	63	60	0.98	1	1	8	9	1	2	#NAME?
comp121093_c0_seq15	1968	A	K	19	6	0.1875	2	2	67	65	0.98	1	1	14	5	2	4	#NAME?
comp121233_c0_seq1	130	A	K	35	2	0.0333	2	1	65	21	0.98	1	1	18	17	2	0	#NAME?
comp121262_c0_seq13	734	A	K	55	2	0.0308	2	1	66	57	0.98	1	1	30	25	2	0	#NAME?
comp121268_c0_seq1	92	G	K	11	2	0.1333	2	2	68	69	0.98	1	1	9	2	1	1	#NAME?
comp121624_c0_seq1	2403	C	K	32	2	0.0526	2	1	62	71	0.98	1	1	18	14	0	2	#NAME?
comp121764_c0_seq6	1983	A	K	47	6	0.0938	2	2	68	63	0.98	1	1	24	23	1	5	#NAME?
comp121821_c0_seq1	1466	C	K	55	2	0.0339	2	2	65	62	0.98	1	1	35	20	1	1	#NAME?
comp122129_c1_seq1	1615	C	K	24	2	0.0714	2	2	66	71	0.98	1	1	10	14	1	1	#NAME?
comp122240_c0_seq1	140	C	K	11	2	0.1333	2	2	66	68	0.98	1	1	6	5	1	1	#NAME?
comp122278_c0_seq1	800	C	K	73	2	0.026	2	2	68	69	0.98	1	1	37	36	1	1	#NAME?
comp122284_c0_seq3	285	C	K	10	2	0.1429	2	1	67	39	0.98	1	1	3	7	0	2	#NAME?
comp122325_c0_seq12	241	A	K	13	4	0.1429	2	2	67	55	0.98	1	1	7	6	1	3	#NAME?
comp122358_c0_seq2	197	C	K	3	2	0.25	2	2	68	61	0.98	1	1	2	1	1	1	#NAME?
comp122404_c0_seq3	1099	A	K	7	2	0.1818	2	1	68	30	0.98	1	1	1	6	0	2	#NAME?
comp122641_c0_seq5	1424	C	K	40	2	0.0417	2	1	67	70	0.98	1	1	26	14	0	2	#NAME?
comp122770_c0_seq2	602	C	K	9	3	0.1304	2	2	65	21	0.98	1	1	8	1	2	1	#NAME?
comp122798_c0_seq3	399	C	K	29	2	0.0465	2	2	67	68	0.98	1	1	13	16	1	1	#NAME?
comp123079_c0_seq6	450	A	K	43	2	0.0426	2	1	67	44	0.98	1	1	19	24	2	0	#NAME?
comp123105_c0_seq3	3089	A	K	4	2	0.1818	2	1	59	71	0.98	1	1	1	3	0	2	#NAME?
comp123515_c0_seq8	320	C	K	8	2	0.1538	2	1	68	70	0.98	1	1	2	6	2	0	#NAME?
comp123863_c0_seq7	152	C	K	7	4	0.1429	2	2	69	65	0.98	1	1	5	2	3	1	#NAME?
comp123932_c0_seq3	287	C	K	47	2	0.0317	2	1	68	71	0.98	1	1	19	28	2	0	#NAME?
comp124048_c0_seq6	2303	C	K	65	2	0.029	2	1	66	54	0.98	1	1	31	34	0	2	#NAME?
comp124111_c0_seq3	295	C	K	32	4	0.0952	2	1	68	61	0.98	1	1	21	11	4	0	#NAME?
comp124298_c0_seq2	2574	A	K	24	2	0.0645	2	1	63	49	0.98	1	1	12	12	0	2	#NAME?
comp124406_c1_seq14	383	C	K	36	2	0.0488	2	1	68	68	0.98	1	1	16	20	2	0	#NAME?
comp124437_c0_seq3	167	C	K	36	3	0.0698	2	1	67	68	0.98	1	1	21	15	3	0	#NAME?
comp124472_c0_seq1	1286	A	K	35	2	0.0513	2	2	65	69	0.98	1	1	18	17	1	1	#NAME?
comp124642_c0_seq5	3419	C	K	115	2	0.0168	2	2	67	68	0.98	1	1	73	42	1	1	#NAME?
comp124803_c1_seq1	548	C	K	105	4	0.0336	2	2	67	69	0.98	1	1	47	58	1	3	#NAME?
comp124884_c1_seq1	1461	G	K	19	2	0.04	2	1	60	63	0.98	1	1	12	7	0	2	#NAME?
comp124888_c0_seq12	677	A	K	4	2	0.2222	2	2	59	54	0.98	1	1	2	2	1	1	#NAME?
comp124900_c0_seq2	1482	C	K	47	2	0.0385	2	2	67	69	0.98	1	1	23	24	1	1	#NAME?
comp124990_c1_seq5	164	A	K	65	9	0.1034	2	2	66	69	0.98	1	1	36	29	5	4	#NAME?
comp125199_c1_seq2	243	T	K	16	2	0.1	2	2	68	69	0.98	1	1	10	6	1	1	#NAME?
comp125389_c0_seq1	103	C	K	9	3	0.1364	2	2	63	70	0.98	1	1	7	2	2	1	#NAME?
comp125393_c1_seq1	1644	A	K	11	11	0.2619	2	2	68	70	0.98	1	1	4	7	3	8	#NAME?
comp125472_c0_seq5	1602	A	K	5	2	0.1818	2	1	68	25	0.98	1	1	2	3	2	0	#NAME?
comp125519_c0_seq1	1723	C	K	15	3	0.1429	2	1	65	54	0.98	1	1	11	4	0	3	#NAME?
comp125563_c0_seq3	1911	G	K	18	2	0.0741	2	2	62	68	0.98	1	1	16	2	1	1	#NAME?
comp125917_c0_seq2	2125	C	K	92	2	0.0208	2	2	67	68	0.98	1	1	48	44	1	1	#NAME?
comp125939_c0_seq5	1985	C	K	22	3	0.0938	2	1	64	65	0.98	1	1	11	11	0	3	#NAME?
comp125941_c0_seq2	1341	C	K	31	3	0.0789	2	2	67	63	0.98	1	1	12	19	2	1	#NAME?
comp125995_c0_seq1	1543	C	K	4	2	0.25	2	2	58	68	0.98	1	1	1	3	1	1	#NAME?
comp126012_c0_seq1	2238	C	K	48	8	0.1194	2	2	67	67	0.98	1	1	37	11	5	3	#NAME?
comp126235_c1_seq3	497	C	K	20	9	0.225	2	2	67	67	0.98	1	1	10	10	5	4	#NAME?
comp126440_c0_seq1	1311	A	K	28	2	0.0625	2	2	66	66	0.98	1	1	19	9	1	1	#NAME?
comp126483_c0_seq2	159	C	K	19	2	0.087	2	2	68	71	0.98	1	1	12	7	1	1	#NAME?
comp126620_c0_seq1	583	A	K	15	2	0.0952	2	2	66	70	0.98	1	1	6	9	1	1	#NAME?
comp126656_c1_seq1	489	G	K	18	2	0.0833	2	1	61	70	0.98	1	1	7	11	0	2	#NAME?
comp126684_c1_seq1	106	C	K	41	2	0.0294	2	1	64	71	0.98	1	1	26	15	0	2	#NAME?
comp126688_c0_seq1	3173	G	K	27	2	0.0426	2	2	61	68	0.98	1	1	15	12	1	1	#NAME?
comp126746_c1_seq1	1043	G	K	24	2	0.0714	2	1	65	70	0.98	1	1	14	10	2	0	#NAME?
comp126939_c1_seq8	1129	A	K	100	2	0.019	2	1	66	59	0.98	1	1	43	57	0	2	#NAME?
comp127034_c0_seq78	1061	A	K	52	4	0.0656	2	1	68	69	0.98	1	1	28	24	4	0	#NAME?
comp127078_c0_seq3	935	A	K	10	2	0.1429	2	2	66	70	0.98	1	1	2	8	1	1	#NAME?
comp127167_c1_seq1	1537	G	K	17	2	0.0952	2	2	65	70	0.98	1	1	8	9	1	1	#NAME?
comp127208_c0_seq2	4312	C	K	32	2	0.0526	2	2	62	67	0.98	1	1	14	18	1	1	#NAME?
comp127223_c1_seq2	409	C	K	71	5	0.0595	2	2	66	70	0.98	1	1	37	34	2	3	#NAME?
comp127223_c1_seq2	579	C	K	31	3	0.0769	2	2	54	68	0.98	1	1	8	23	1	2	#NAME?
comp127226_c2_seq3	1270	C	K	37	2	0.0476	2	1	68	71	0.98	1	1	15	22	2	0	#NAME?
comp127247_c0_seq1	350	G	K	81	2	0.0235	2	1	67	71	0.98	1	1	46	35	2	0	#NAME?
comp127253_c0_seq4	1774	C	K	55	4	0.0635	2	2	67	70	0.98	1	1	27	28	1	3	#NAME?
comp127258_c1_seq1	1965	A	K	41	2	0.0426	2	1	68	61	0.98	1	1	23	18	0	2	#NAME?
comp127333_c0_seq1	145	G	K	10	2	0.1176	2	1	60	56	0.98	1	1	4	6	2	0	#NAME?
comp85326_c0_seq1	183	C	K	51	2	0.0328	2	1	64	21	0.98	1	1	28	23	2	0	#NAME?
comp91784_c0_seq1	668	C	K	53	2	0.0312	2	1	67	60	0.98	1	1	32	21	0	2	#NAME?
comp94133_c0_seq1	132	C	K	14	6	0.2222	2	2	69	69	0.98	1	1	7	7	3	3	#NAME?
comp96204_c0_seq2	118	A	K	10	2	0.1429	2	2	56	68	0.98	1	1	6	4	1	1	#NAME?
comp97137_c0_seq2	82	C	K	26	2	0.0541	2	1	66	19	0.98	1	1	16	10	0	2	#NAME?
comp98674_c0_seq1	604	A	K	36	2	0.05	2	2	65	59	0.98	1	1	13	23	1	1	#NAME?
comp98949_c0_seq1	272	A	K	23	2	0.0645	2	2	67	62	0.98	1	1	12	11	1	1	#NAME?
comp99556_c0_seq1	166	C	K	10	11	0.275	2	2	60	63	0.98	1	1	4	6	3	8	#NAME?
